# Supplementary material for: Transcriptome sequencing, de novo assembly, characterisation of wild accession of blackgram (Vigna mungo var. silvestris) as a rich resource for development of molecular markers and validation of SNPs by high resolution melting (HRM) analysis
Source: BMC Plant Biol. 2019 Aug 16;19:358. doi: 10.1186/s12870-019-1954-0 (PMC6697964; doi:10.1186/s12870-019-1954-0)
Supplement: Supplementary file 3 — Table S1. Gene Ontology (GO) classification of the predicted CDS. (XLS 1970 kb) [file 12870_2019_1954_MOESM3_ESM.xls]

## Sheet:  biological process
CDS IDs	GO biological process
CDS_8	tricarboxylic acid cycle; glyoxylate cycle;
CDS_10	metal ion transport; transmembrane transport;
CDS_13	translational initiation;
CDS_14	small GTPase mediated signal transduction;
CDS_15	oxidation-reduction process;
CDS_17	oxidation-reduction process;
CDS_19	protein folding; response to stress;
CDS_20	lipid metabolic process; oxidation-reduction process;
CDS_33	oxidation-reduction process;
CDS_34	transcription, DNA-dependent;
CDS_43	growth; translation;
CDS_44	leukotriene biosynthetic process; proteolysis;
CDS_46	metal ion transport;
CDS_47	flavonoid biosynthetic process;
CDS_50	oxidation-reduction process;
CDS_55	protein ubiquitination;
CDS_57	coenzyme M biosynthetic process;
CDS_61	nucleosome assembly;
CDS_62	cell cycle; regulation of cell shape; cell division; peptidoglycan biosynthetic process;
CDS_65	photosynthesis, light harvesting in photosystem I; response to blue light; response to far red light; response to red light;
CDS_68	translation;
CDS_73	carbohydrate metabolic process;
CDS_76	oxidation-reduction process;
CDS_77	extracellular polysaccharide biosynthetic process; nucleotide-sugar metabolic process;
CDS_78	mRNA polyadenylation;
CDS_79	translation;
CDS_80	signal peptide processing; proteolysis;
CDS_85	oxidation-reduction process;
CDS_86	glucose metabolic process; oxidation-reduction process;
CDS_89	protein folding;
CDS_100	photosynthesis, light harvesting;
CDS_107	ATP catabolic process;
CDS_108	metabolic process;
CDS_111	metabolic process;
CDS_114	protein ADP-ribosylation;
CDS_116	glycyl-tRNA aminoacylation;
CDS_118	phosphorylation;
CDS_119	copper ion transport;
CDS_124	metabolic process;
CDS_128	protein refolding;
CDS_136	translation;
CDS_137	histidine biosynthetic process;
CDS_139	oxylipin biosynthetic process; oxidation-reduction process;
CDS_140	translation;
CDS_142	translation;
CDS_148	protein phosphorylation;
CDS_149	translational initiation;
CDS_152	copper ion transport;
CDS_157	metabolic process;
CDS_158	carboxylic acid metabolic process;
CDS_161	regulation of transcription, DNA-dependent;
CDS_164	translation;
CDS_168	L-serine metabolic process; tetrahydrofolate interconversion; methylation; glycine metabolic process;
CDS_172	translation;
CDS_177	negative regulation of catalytic activity; proteolysis;
CDS_180	protein dephosphorylation;
CDS_181	translation;
CDS_182	translation;
CDS_184	GTP catabolic process;
CDS_185	biosynthetic process;
CDS_186	oxidation-reduction process;
CDS_192	protein glycosylation;
CDS_203	protein transport;
CDS_207	response to stress;
CDS_210	cellular metabolic process;
CDS_215	inositol catabolic process; oxidation-reduction process;
CDS_218	seryl-tRNA aminoacylation;
CDS_223	translation;
CDS_226	oxidation-reduction process;
CDS_228	L-serine metabolic process; tetrahydrofolate interconversion; methylation; glycine metabolic process;
CDS_231	oxidation-reduction process;
CDS_232	ATP metabolic process; ATP hydrolysis coupled proton transport;
CDS_233	metabolic process;
CDS_236	guanosine tetraphosphate metabolic process;
CDS_243	cell redox homeostasis; glycerol ether metabolic process;
CDS_246	methionine biosynthetic process;
CDS_252	regulation of transcription, DNA-dependent;
CDS_253	lipid metabolic process;
CDS_256	oxidation-reduction process;
CDS_258	threonine biosynthetic process;
CDS_259	oxidation-reduction process;
CDS_260	glycogen biosynthetic process; starch biosynthetic process;
CDS_262	protein phosphorylation;
CDS_267	protein folding;
CDS_268	cellular aldehyde metabolic process; oxidation-reduction process;
CDS_271	protein phosphorylation;
CDS_272	vesicle-mediated transport; intracellular protein transport;
CDS_274	intracellular protein transport;
CDS_275	regulation of protein catabolic process; regulation of catalytic activity;
CDS_276	reductive pentose-phosphate cycle; photorespiration; oxidation-reduction process;
CDS_277	pentose-phosphate shunt;
CDS_285	cell redox homeostasis; glycerol ether metabolic process;
CDS_289	nodulation; biosynthetic process; sucrose metabolic process;
CDS_291	S-adenosylmethioninamine biosynthetic process; spermine biosynthetic process; spermidine biosynthetic process;
CDS_295	methylation;
CDS_302	lipopolysaccharide core region biosynthetic process;
CDS_303	fatty acid biosynthetic process; oxidation-reduction process;
CDS_309	translation;
CDS_312	arginine catabolic process; spermidine biosynthetic process; putrescine biosynthetic process;
CDS_313	protein phosphorylation;
CDS_314	regulation of transcription, DNA-dependent;
CDS_316	cell redox homeostasis;
CDS_317	vesicle-mediated transport; intracellular protein transport;
CDS_322	protein folding;
CDS_329	photosynthesis;
CDS_330	defense response to bacterium; photosynthesis;
CDS_335	photoperiodism, flowering;
CDS_339	proteolysis;
CDS_342	nonphotochemical quenching; photosynthesis; response to karrikin;
CDS_344	protein phosphorylation;
CDS_350	pentose-phosphate shunt;
CDS_352	protein folding; response to stress;
CDS_358	transcription, DNA-dependent;
CDS_359	response to wounding; response to UV-B; response to ozone;
CDS_360	DNA duplex unwinding;
CDS_361	biosynthetic process; nodulation;
CDS_365	ubiquitin-dependent protein catabolic process;
CDS_366	photosynthesis; lipoate biosynthetic process;
CDS_368	translation;
CDS_369	oxidation-reduction process;
CDS_373	regulation of transcription, DNA-dependent;
CDS_377	transmembrane transport; regulation of anion transport;
CDS_381	carbohydrate metabolic process;
CDS_385	protein metabolic process;
CDS_388	mitochondrial electron transport, ubiquinol to cytochrome c;
CDS_389	steroid biosynthetic process; methylation;
CDS_390	signal transduction;
CDS_391	regulation of transcription, DNA-dependent;
CDS_395	regulation of transcription, DNA-dependent;
CDS_401	GDP-mannose metabolic process;
CDS_405	protein phosphorylation; mRNA processing;
CDS_407	phosphatidylinositol phosphorylation;
CDS_408	glycolipid transport;
CDS_410	cellulose biosynthetic process;
CDS_411	ubiquitin-dependent protein catabolic process;
CDS_414	DNA-dependent transcription, initiation; regulation of transcription, DNA-dependent;
CDS_415	RNA processing;
CDS_416	regulation of transcription, DNA-dependent;
CDS_418	DNA integration;
CDS_424	cell redox homeostasis; glycerol ether metabolic process;
CDS_425	protein folding; cell redox homeostasis; glycerol ether metabolic process;
CDS_426	tricarboxylic acid cycle; isocitrate metabolic process;
CDS_428	chorismate biosynthetic process; aromatic amino acid family biosynthetic process;
CDS_430	transport;
CDS_431	protein folding;
CDS_433	protein phosphorylation;
CDS_436	regulation of transcription, DNA-dependent;
CDS_439	gluconeogenesis;
CDS_443	'de novo' L-methionine biosynthetic process;
CDS_445	protein import into nucleus;
CDS_448	seryl-tRNA aminoacylation;
CDS_449	ATP synthesis coupled proton transport;
CDS_451	protein folding; protein peptidyl-prolyl isomerization;
CDS_452	protein phosphorylation;
CDS_453	proteolysis;
CDS_454	glycolysis; phosphorylation;
CDS_456	methylation;
CDS_469	one-carbon metabolic process;
CDS_476	metabolic process;
CDS_477	nucleoside diphosphate phosphorylation; UTP biosynthetic process; GTP biosynthetic process; CTP biosynthetic process;
CDS_478	superoxide metabolic process; oxidation-reduction process;
CDS_481	thylakoid membrane organization; proteolysis; photoinhibition; protein catabolic process;
CDS_497	acetyl-CoA biosynthetic process from pyruvate;
CDS_503	phosphorylation;
CDS_504	translation;
CDS_505	translation;
CDS_507	protein folding; response to stress;
CDS_508	oxidation-reduction process;
CDS_510	metabolic process;
CDS_516	cellular process; cellular component organization or biogenesis;
CDS_519	oxidation-reduction process;
CDS_520	glucan biosynthetic process;
CDS_522	glycolysis;
CDS_525	metabolic process;
CDS_527	response to red light; protein-chromophore linkage; response to blue light; response to far red light; photosynthesis, light harvesting;
CDS_532	oxidation-reduction process;
CDS_533	protein dephosphorylation;
CDS_535	oxidation-reduction process;
CDS_537	protein folding; response to heat;
CDS_546	protein folding; response to stress;
CDS_547	protein refolding;
CDS_552	protein glycosylation;
CDS_553	protein folding;
CDS_555	oxidation-reduction process;
CDS_557	metabolic process;
CDS_559	regulation of transcription, DNA-dependent;
CDS_562	coenzyme A biosynthetic process;
CDS_563	translational elongation;
CDS_565	MAPK cascade; protein phosphorylation;
CDS_570	metabolic process;
CDS_571	methylation;
CDS_574	response to stress;
CDS_578	oxidation-reduction process; GMP biosynthetic process;
CDS_580	protein folding; response to heat;
CDS_582	carbohydrate biosynthetic process;
CDS_583	protein homooligomerization;
CDS_591	protein folding; protein peptidyl-prolyl isomerization;
CDS_596	plasmodesmata-mediated intercellular transport; posttranscriptional gene silencing; embryo development ending in seed dormancy;
CDS_603	regulation of transcription, DNA-dependent;
CDS_611	metabolic process;
CDS_612	proteolysis;
CDS_613	glycolysis; oxidation-reduction process;
CDS_617	valyl-tRNA aminoacylation; regulation of translational fidelity;
CDS_618	cellular metabolic process;
CDS_619	negative regulation of catalytic activity; proteolysis;
CDS_624	regulation of transcription, DNA-dependent;
CDS_628	metabolic process;
CDS_629	protein polymerization; GTP catabolic process;
CDS_636	D-xylose metabolic process; cellular metabolic process;
CDS_639	proteolysis; photoinhibition; protein catabolic process;
CDS_640	protein kinase C-activating G-protein coupled receptor signaling pathway;
CDS_652	vesicle-mediated transport; intracellular protein transport;
CDS_655	photosynthesis;
CDS_656	photosynthesis;
CDS_657	signal transduction;
CDS_664	nucleic acid phosphodiester bond hydrolysis;
CDS_667	phosphorylation;
CDS_677	metabolic process;
CDS_678	translational elongation;
CDS_680	metabolic process;
CDS_681	actin cytoskeleton organization;
CDS_687	oxidation-reduction process; aromatic amino acid family metabolic process;
CDS_689	transmembrane transport;
CDS_690	protein import into mitochondrial outer membrane;
CDS_695	biosynthetic process;
CDS_696	activation of MAPKK activity;
CDS_699	regulation of transcription, DNA-dependent;
CDS_700	nitrogen compound metabolic process;
CDS_705	transmembrane transport;
CDS_712	regulation of ARF GTPase activity;
CDS_713	proton transport;
CDS_717	cellular macromolecule metabolic process; primary metabolic process;
CDS_726	small GTPase mediated signal transduction; protein transport;
CDS_727	oxidation-reduction process;
CDS_728	deoxyribonucleoside diphosphate metabolic process; oxidation-reduction process;
CDS_729	cell redox homeostasis;
CDS_732	GTP catabolic process;
CDS_734	cell communication;
CDS_735	translational initiation; RNA metabolic process;
CDS_738	metabolic process;
CDS_742	methylation;
CDS_743	pentose-phosphate shunt;
CDS_749	protein phosphorylation;
CDS_750	gene silencing by RNA;
CDS_757	regulation of transcription, DNA-dependent; auxin mediated signaling pathway;
CDS_758	signal transduction; cellular metabolic process;
CDS_760	oxidation-reduction process;
CDS_762	metabolic process;
CDS_763	metabolic process;
CDS_764	cobalt ion transport; nickel cation transmembrane transport;
CDS_767	metabolic process;
CDS_776	sodium ion transport; transmembrane transport;
CDS_786	oxidation-reduction process;
CDS_789	regulation of transcription, DNA-dependent;
CDS_791	oxidation-reduction process;
CDS_803	protein ubiquitination; ubiquitin-dependent protein catabolic process;
CDS_807	transcription, DNA-dependent;
CDS_810	tetrahydrofolate interconversion; oxidation-reduction process; methionine metabolic process;
CDS_812	oxidation-reduction process;
CDS_813	cellulose biosynthetic process;
CDS_816	biosynthetic process;
CDS_817	biosynthetic process;
CDS_822	cellular amino acid metabolic process;
CDS_823	carbohydrate transmembrane transport;
CDS_826	translation;
CDS_827	prolyl-tRNA aminoacylation;
CDS_830	photosynthesis;
CDS_831	cell redox homeostasis; glycerol ether metabolic process;
CDS_834	vesicle-mediated transport; intracellular protein transport;
CDS_839	mRNA splicing, via spliceosome;
CDS_841	oxidation-reduction process;
CDS_857	cellulose biosynthetic process;
CDS_860	glutaminyl-tRNA aminoacylation;
CDS_864	protein phosphorylation;
CDS_865	microtubule cytoskeleton organization; cytokinesis;
CDS_870	intracellular protein transport;
CDS_871	cellular protein modification process;
CDS_872	oxidation-reduction process;
CDS_873	signal transduction;
CDS_877	regulation of transcription, DNA-dependent;
CDS_881	purine nucleobase biosynthetic process; nucleoside metabolic process; 'de novo' IMP biosynthetic process;
CDS_887	nucleosome assembly;
CDS_888	RNA modification; RNA processing;
CDS_890	xylem and phloem pattern formation; plant-type cell wall biogenesis;
CDS_891	mRNA processing;
CDS_895	oxidation-reduction process;
CDS_901	translational termination;
CDS_902	translation;
CDS_906	ATP catabolic process;
CDS_907	oxidation-reduction process;
CDS_908	translational elongation; GTP catabolic process;
CDS_909	unsaturated fatty acid biosynthetic process; oxidation-reduction process;
CDS_912	proteolysis; lipid metabolic process;
CDS_914	regulation of transcription, DNA-dependent;
CDS_917	photosynthesis, light harvesting; response to blue light; nonphotochemical quenching; response to far red light; response to red light;
CDS_925	carbon utilization;
CDS_929	lipid metabolic process;
CDS_930	methylation;
CDS_931	metabolic process;
CDS_932	malate metabolic process; cellular carbohydrate metabolic process; oxidation-reduction process;
CDS_939	reductive pentose-phosphate cycle; pentose-phosphate shunt, oxidative branch;
CDS_943	proton transport;
CDS_947	lysine biosynthetic process via diaminopimelate;
CDS_949	cell redox homeostasis; oxidation-reduction process;
CDS_952	protein glycosylation;
CDS_956	ATP catabolic process;
CDS_961	oxidation-reduction process;
CDS_970	small GTPase mediated signal transduction; protein transport;
CDS_972	ribosome biogenesis; snRNA pseudouridine synthesis;
CDS_975	transmembrane transport;
CDS_976	single-organism metabolic process;
CDS_981	RNA secondary structure unwinding; DNA duplex unwinding; response to salt stress; response to cold; innate immune response; regulation of stomatal movement; circadian rhythm; vegetative to reproductive phase transition of meristem; response to abscisic acid stimulus; mRNA export from nucleus; response to zinc ion; response to cadmium ion;
CDS_982	regulation of transcription, DNA-dependent;
CDS_983	translational elongation;
CDS_984	intracellular signal transduction; phosphorelay signal transduction system; regulation of transcription, DNA-dependent;
CDS_985	transport;
CDS_989	translation;
CDS_994	intracellular protein transport;
CDS_998	tricarboxylic acid cycle;
CDS_1004	ATP catabolic process; cation transport;
CDS_1005	purine nucleobase biosynthetic process; nucleoside metabolic process; 'de novo' IMP biosynthetic process;
CDS_1006	glutathione biosynthetic process;
CDS_1009	carbohydrate metabolic process;
CDS_1011	superoxide metabolic process; oxidation-reduction process;
CDS_1013	fatty acid biosynthetic process;
CDS_1016	glutathione biosynthetic process;
CDS_1017	oxidation-reduction process;
CDS_1019	arginyl-tRNA aminoacylation;
CDS_1020	response to stress; oxidation-reduction process;
CDS_1026	protein retention in ER lumen;
CDS_1028	cellular metabolic process;
CDS_1029	intracellular protein transport;
CDS_1039	translation; adaxial/abaxial pattern specification; leaf morphogenesis; root morphogenesis; cell proliferation;
CDS_1041	phosphorylation;
CDS_1049	protein folding;
CDS_1052	ATP synthesis coupled proton transport;
CDS_1057	ribosome biogenesis;
CDS_1060	thylakoid membrane organization; photoinhibition; protein catabolic process;
CDS_1061	phosphatidylinositol phosphorylation;
CDS_1064	regulation of transcription, DNA-dependent;
CDS_1069	metabolic process;
CDS_1070	response to stress;
CDS_1071	protein dephosphorylation;
CDS_1076	protein phosphorylation;
CDS_1077	ATP hydrolysis coupled proton transport;
CDS_1078	methylation;
CDS_1084	oxidation-reduction process;
CDS_1086	methylation;
CDS_1091	translation; adaxial/abaxial pattern specification; post-embryonic organ development;
CDS_1103	transcription initiation from RNA polymerase II promoter; photosynthesis; positive regulation of transcription, DNA-dependent;
CDS_1107	regulation of transcription, DNA-dependent;
CDS_1109	methylation;
CDS_1110	malate metabolic process; cellular carbohydrate metabolic process; oxidation-reduction process;
CDS_1113	transcription, DNA-dependent;
CDS_1114	protein ubiquitination;
CDS_1115	cellulose biosynthetic process;
CDS_1116	tubulin complex assembly;
CDS_1118	glycogen biosynthetic process; starch biosynthetic process;
CDS_1122	carbohydrate metabolic process; cellular metabolic process;
CDS_1123	plant-type cell wall organization;
CDS_1127	protein phosphorylation;
CDS_1128	protein phosphorylation;
CDS_1129	response to cadmium ion; small GTPase mediated signal transduction;
CDS_1131	signal transduction;
CDS_1142	cobalamin biosynthetic process;
CDS_1143	negative regulation of flower development;
CDS_1146	carbohydrate metabolic process;
CDS_1147	mRNA splicing, via spliceosome;
CDS_1150	protein transport;
CDS_1151	pyruvate metabolic process;
CDS_1154	cysteine biosynthetic process from serine;
CDS_1159	positive regulation of abscisic acid mediated signaling pathway; seed germination; lipid catabolic process; phosphatidylcholine metabolic process; regulation of stomatal movement; response to cadmium ion;
CDS_1160	protein phosphorylation;
CDS_1165	intracellular protein transport;
CDS_1166	oxidation-reduction process;
CDS_1171	metabolic process;
CDS_1175	protein phosphorylation;
CDS_1176	protein ubiquitination;
CDS_1179	regulation of ARF GTPase activity;
CDS_1180	translation;
CDS_1181	transmembrane transport; magnesium ion transport;
CDS_1183	oxidation-reduction process;
CDS_1186	regulation of transcription, DNA-dependent;
CDS_1187	oxidation-reduction process;
CDS_1195	oxidation-reduction process;
CDS_1196	metabolic process;
CDS_1200	respiratory electron transport chain;
CDS_1203	threonine biosynthetic process; methionine biosynthetic process; oxidation-reduction process; lysine biosynthetic process via diaminopimelate; isoleucine biosynthetic process;
CDS_1205	steroid biosynthetic process; oxidation-reduction process;
CDS_1208	translation;
CDS_1213	regulation of transcription, DNA-dependent; DNA-dependent transcription, initiation;
CDS_1215	ATP synthesis coupled electron transport;
CDS_1218	oxidation-reduction process;
CDS_1221	carbohydrate metabolic process;
CDS_1223	protein phosphorylation;
CDS_1237	oxidation-reduction process;
CDS_1239	folic acid-containing compound biosynthetic process; oxidation-reduction process;
CDS_1243	extracellular polysaccharide biosynthetic process;
CDS_1247	phosphorylation; glycolysis;
CDS_1248	oxidation-reduction process;
CDS_1249	L-methionine salvage from methylthioadenosine;
CDS_1250	RNA processing;
CDS_1252	oxidation-reduction process; GMP biosynthetic process;
CDS_1255	fatty acid metabolic process; oxidation-reduction process;
CDS_1256	porphyrin-containing compound biosynthetic process;
CDS_1260	GDP-mannose biosynthetic process; carbohydrate metabolic process;
CDS_1266	photosynthetic electron transport chain; defense response to bacterium; defense response to fungus, incompatible interaction;
CDS_1276	vesicle fusion with Golgi apparatus; intracellular protein transport;
CDS_1278	nucleosome assembly;
CDS_1284	retrograde vesicle-mediated transport, Golgi to ER; intracellular protein transport;
CDS_1285	translation;
CDS_1286	DNA repair;
CDS_1290	methylation;
CDS_1293	regulation of transcription, DNA-dependent;
CDS_1297	fatty acid biosynthetic process;
CDS_1303	GTP catabolic process; SRP-dependent cotranslational protein targeting to membrane;
CDS_1305	clathrin coat assembly;
CDS_1306	transport;
CDS_1311	oxidation-reduction process;
CDS_1322	sodium ion transport; transmembrane transport;
CDS_1326	copper ion transport;
CDS_1329	intracellular protein transport;
CDS_1331	oxidation-reduction process;
CDS_1334	protein phosphorylation; signal transduction;
CDS_1335	cell redox homeostasis;
CDS_1337	DNA integration;
CDS_1339	vesicle-mediated transport; intracellular protein transport;
CDS_1341	RNA-dependent DNA replication;
CDS_1342	arginine biosynthetic process;
CDS_1343	defense response;
CDS_1344	regulation of transcription, DNA-dependent;
CDS_1345	protein folding;
CDS_1355	metabolic process;
CDS_1360	intracellular protein transport;
CDS_1362	electron transport chain;
CDS_1364	oxidation-reduction process;
CDS_1366	proteolysis involved in cellular protein catabolic process;
CDS_1368	lysyl-tRNA aminoacylation;
CDS_1369	RNA-dependent DNA replication;
CDS_1370	glycine catabolic process; oxidation-reduction process;
CDS_1373	methylation;
CDS_1376	metabolic process;
CDS_1378	glycolysis;
CDS_1382	protein phosphorylation;
CDS_1383	metabolic process;
CDS_1387	proteolysis;
CDS_1391	protein phosphorylation;
CDS_1406	regulation of transcription, DNA-dependent;
CDS_1408	purine nucleotide metabolic process;
CDS_1410	translational elongation;
CDS_1411	protein secretion;
CDS_1412	carbohydrate metabolic process;
CDS_1413	regulation of transcription, DNA-dependent;
CDS_1414	carbohydrate metabolic process;
CDS_1416	translation;
CDS_1417	ubiquitin-dependent protein catabolic process;
CDS_1421	IMP biosynthetic process;
CDS_1422	oxidation-reduction process;
CDS_1423	negative regulation of brassinosteroid biosynthetic process;
CDS_1426	methylation;
CDS_1427	positive regulation of cell proliferation;
CDS_1433	protein phosphorylation;
CDS_1435	glutamate biosynthetic process; proline catabolic process; oxidation-reduction process;
CDS_1441	transposition, DNA-mediated; DNA restriction-modification system; DNA integration;
CDS_1443	transport;
CDS_1444	carbohydrate metabolic process;
CDS_1450	metabolic process;
CDS_1453	translational initiation;
CDS_1455	protein transport;
CDS_1459	protein folding;
CDS_1460	response to stress;
CDS_1467	translation;
CDS_1469	metabolic process;
CDS_1470	intracellular signal transduction;
CDS_1476	intracellular transport;
CDS_1478	regulation of protein catabolic process; regulation of catalytic activity;
CDS_1483	actin cytoskeleton organization;
CDS_1485	biosynthetic process;
CDS_1486	small GTPase mediated signal transduction; cellular homeostasis; GTP catabolic process;
CDS_1487	glutamate biosynthetic process; oxidation-reduction process;
CDS_1497	protein phosphorylation;
CDS_1498	oligopeptide transport;
CDS_1502	translation;
CDS_1503	DNA metabolic process;
CDS_1504	cell communication;
CDS_1507	microtubule cytoskeleton organization; cytokinesis;
CDS_1509	metabolic process;
CDS_1511	metabolic process;
CDS_1512	proteolysis;
CDS_1513	branched-chain amino acid biosynthetic process; oxidation-reduction process;
CDS_1517	folic acid-containing compound biosynthetic process;
CDS_1518	vesicle-mediated transport; intracellular protein transport;
CDS_1520	glutamyl-tRNA aminoacylation;
CDS_1533	oxidation-reduction process;
CDS_1534	plasmodesmata-mediated intercellular transport; plasmodesma organization;
CDS_1535	signal transduction; regulation of transcription, DNA-dependent;
CDS_1536	regulation of transcription, DNA-dependent;
CDS_1544	RNA splicing;
CDS_1546	cellular aromatic compound metabolic process;
CDS_1549	protein folding; response to stress;
CDS_1550	translational initiation; RNA metabolic process;
CDS_1552	protein phosphorylation;
CDS_1560	SRP-dependent cotranslational protein targeting to membrane;
CDS_1563	phosphorylation; glycolysis;
CDS_1569	proteolysis;
CDS_1570	embryo development ending in seed dormancy; gravitropism; response to red light;
CDS_1571	oxidation-reduction process;
CDS_1574	transmembrane transport;
CDS_1575	protein folding; protein peptidyl-prolyl isomerization;
CDS_1576	regulation of primary metabolic process; RNA metabolic process; regulation of cellular metabolic process; regulation of macromolecule metabolic process; gene expression;
CDS_1579	defense response to bacterium; ATP synthesis coupled proton transport;
CDS_1580	oxidation-reduction process;
CDS_1582	metabolic process;
CDS_1583	tryptophanyl-tRNA aminoacylation;
CDS_1587	translation;
CDS_1589	regulation of transcription, DNA-dependent;
CDS_1591	nucleotide-sugar transport; carbohydrate transport;
CDS_1595	oxidation-reduction process;
CDS_1598	ATP synthesis coupled proton transport;
CDS_1599	transport;
CDS_1606	Arp2/3 complex-mediated actin nucleation;
CDS_1610	mRNA processing;
CDS_1612	cell redox homeostasis;
CDS_1616	regulation of protein catabolic process; regulation of catalytic activity;
CDS_1623	protein phosphorylation;
CDS_1631	metabolic process;
CDS_1633	translational initiation;
CDS_1638	malate metabolic process; oxidation-reduction process;
CDS_1642	mRNA processing;
CDS_1647	GDP-mannose metabolic process; unidimensional cell growth; 'de novo' GDP-L-fucose biosynthetic process;
CDS_1648	protein folding; protein peptidyl-prolyl isomerization;
CDS_1651	proteolysis;
CDS_1655	metabolic process;
CDS_1656	regulation of transcription, DNA-dependent;
CDS_1658	carbohydrate metabolic process;
CDS_1660	phosphorelay signal transduction system; intracellular signal transduction; regulation of transcription, DNA-dependent; signal transduction by phosphorylation;
CDS_1665	glycine catabolic process;
CDS_1666	glycine catabolic process; response to cadmium ion;
CDS_1667	intracellular protein transport;
CDS_1668	protein phosphorylation;
CDS_1676	protein dephosphorylation;
CDS_1679	carbohydrate metabolic process;
CDS_1680	metabolic process;
CDS_1686	metabolic process;
CDS_1687	negative regulation of catalytic activity; proteolysis;
CDS_1689	regulation of transcription, DNA-dependent;
CDS_1692	protein phosphorylation;
CDS_1700	pentose-phosphate shunt;
CDS_1701	protein transport;
CDS_1703	regulation of transcription, DNA-dependent;
CDS_1704	prolyl-tRNA aminoacylation;
CDS_1707	protein ubiquitination;
CDS_1710	oxidation-reduction process;
CDS_1714	ATP metabolic process; proton transport;
CDS_1716	proteolysis;
CDS_1720	protein folding; response to stress;
CDS_1723	cellular metabolic process;
CDS_1729	cell redox homeostasis; glycerol ether metabolic process;
CDS_1730	cellular metabolic process; galactose metabolic process;
CDS_1731	translational initiation;
CDS_1737	oxidation-reduction process;
CDS_1739	cell redox homeostasis; glycerol ether metabolic process;
CDS_1741	protein phosphorylation;
CDS_1743	cysteine biosynthetic process from serine;
CDS_1744	translation;
CDS_1745	transport;
CDS_1747	transmembrane transport;
CDS_1749	protein phosphorylation;
CDS_1755	nucleosome assembly;
CDS_1758	metal ion transport; transmembrane transport;
CDS_1759	threonine metabolic process; phosphorylation;
CDS_1763	plant-type cell wall organization;
CDS_1769	chromosome condensation;
CDS_1772	response to stress;
CDS_1775	regulation of transcription, DNA-dependent;
CDS_1778	oxidation-reduction process;
CDS_1780	protein phosphorylation;
CDS_1782	protein phosphorylation;
CDS_1784	metabolic process;
CDS_1785	regulation of translational initiation;
CDS_1796	ribosome biogenesis;
CDS_1798	vesicle-mediated transport; intracellular protein transport;
CDS_1811	nucleosome assembly;
CDS_1812	calcium ion transport; transmembrane transport;
CDS_1814	response to abscisic acid stimulus; asymmetric cell division; stomatal complex morphogenesis;
CDS_1815	oxidation-reduction process;
CDS_1816	cellulose biosynthetic process;
CDS_1821	biosynthetic process;
CDS_1824	cell cycle; cell division; GTP catabolic process;
CDS_1826	protein phosphorylation;
CDS_1827	regulation of transcription, DNA-dependent;
CDS_1828	intracellular signal transduction; phosphorelay signal transduction system; regulation of transcription, DNA-dependent;
CDS_1830	carbohydrate phosphorylation; galactose metabolic process;
CDS_1835	carbohydrate transport;
CDS_1836	arginine metabolic process;
CDS_1844	vesicle-mediated transport; intracellular protein transport;
CDS_1846	cellular metabolic process;
CDS_1853	transmembrane transport; magnesium ion transport;
CDS_1854	protein phosphorylation;
CDS_1856	metal ion transport;
CDS_1859	carbohydrate metabolic process;
CDS_1860	lipid glycosylation;
CDS_1862	regulation of transcription, DNA-dependent;
CDS_1863	regulation of transcription, DNA-dependent;
CDS_1864	protein folding;
CDS_1874	defense response to bacterium; photoinhibition; photosystem II assembly; regulation of protein dephosphorylation; photosystem II stabilization;
CDS_1875	glucan biosynthetic process;
CDS_1879	DNA repair;
CDS_1882	proteolysis;
CDS_1884	proteolysis;
CDS_1892	response to abscisic acid stimulus; glycolysis; response to cadmium ion;
CDS_1897	protein phosphorylation;
CDS_1901	cell redox homeostasis;
CDS_1902	translation;
CDS_1903	protein refolding; chloroplast organization; embryo development;
CDS_1905	protein retention in ER lumen;
CDS_1911	glutathione biosynthetic process;
CDS_1913	oxidation-reduction process;
CDS_1914	transcription, DNA-dependent;
CDS_1920	cellulose biosynthetic process;
CDS_1922	small GTPase mediated signal transduction; cellular homeostasis; GTP catabolic process;
CDS_1928	phosphorylation; glycolysis;
CDS_1931	carbohydrate metabolic process;
CDS_1932	sexual reproduction;
CDS_1935	fatty acid biosynthetic process; oxidation-reduction process;
CDS_1937	coenzyme A biosynthetic process; phosphorylation;
CDS_1938	coenzyme A biosynthetic process; phosphorylation;
CDS_1941	carbohydrate transport;
CDS_1943	cell morphogenesis;
CDS_1944	protein phosphorylation;
CDS_1947	protein phosphorylation;
CDS_1948	copper ion transmembrane transport;
CDS_1953	ATP synthesis coupled proton transport;
CDS_1958	polyamine biosynthetic process;
CDS_1964	glucose metabolic process; oxidation-reduction process;
CDS_1965	RNA metabolic process;
CDS_1970	protein folding; response to heat;
CDS_1972	photosynthesis;
CDS_1975	phospholipid metabolic process; lipid catabolic process;
CDS_1976	oxidation-reduction process;
CDS_1977	oxidation-reduction process; response to oxidative stress;
CDS_1978	vesicle-mediated transport; intracellular protein transport;
CDS_1982	sucrose biosynthetic process;
CDS_1985	Golgi vesicle transport;
CDS_1987	protein refolding; chloroplast organization; embryo development;
CDS_1988	phosphorylation; glycolysis;
CDS_1989	regulation of transcription, DNA-dependent;
CDS_1998	oxidation-reduction process; UMP biosynthetic process; 'de novo' pyrimidine nucleobase biosynthetic process;
CDS_2000	regulation of transcription, DNA-dependent; auxin mediated signaling pathway;
CDS_2001	mRNA modification;
CDS_2007	protein prenylation;
CDS_2008	positive regulation of catalytic activity; protein processing;
CDS_2010	photosynthetic electron transport in photosystem II; protein-chromophore linkage;
CDS_2012	methylation;
CDS_2021	negative regulation of peptidase activity;
CDS_2022	vesicle-mediated transport; intracellular protein transport;
CDS_2023	proteolysis; CAAX-box protein processing;
CDS_2024	ATP catabolic process; detoxification of arsenic-containing substance;
CDS_2026	metabolic process;
CDS_2027	photosynthesis;
CDS_2028	methylation;
CDS_2032	translation;
CDS_2036	nucleotide phosphorylation;
CDS_2040	ATP catabolic process; detoxification of arsenic-containing substance;
CDS_2043	protein phosphorylation;
CDS_2044	transport; ATP catabolic process;
CDS_2050	pentose-phosphate shunt;
CDS_2053	intracellular protein transport;
CDS_2070	fatty acid metabolic process; oxidation-reduction process;
CDS_2074	protein phosphorylation;
CDS_2076	protein phosphorylation;
CDS_2077	chitin catabolic process; defense response; polysaccharide catabolic process; cell wall macromolecule catabolic process;
CDS_2078	transmembrane transport;
CDS_2084	protein phosphorylation;
CDS_2087	transmembrane transport;
CDS_2090	regulation of transcription, DNA-dependent;
CDS_2092	DNA topological change;
CDS_2095	methylation;
CDS_2097	metabolic process;
CDS_2099	protein phosphorylation;
CDS_2103	ATP catabolic process;
CDS_2107	protein glycosylation;
CDS_2113	protein phosphorylation;
CDS_2115	carbohydrate metabolic process; glycerol-3-phosphate catabolic process; oxidation-reduction process;
CDS_2117	regulation of transcription, DNA-dependent;
CDS_2119	transport;
CDS_2121	oxidation-reduction process;
CDS_2122	protein phosphorylation;
CDS_2123	intracellular signal transduction; phosphorelay signal transduction system; phosphorylation; regulation of transcription, DNA-dependent;
CDS_2128	vesicle-mediated transport; small GTPase mediated signal transduction;
CDS_2133	ribosome biogenesis;
CDS_2134	protein ubiquitination;
CDS_2135	response to stress;
CDS_2137	protein metabolic process;
CDS_2144	sulfate reduction; cell redox homeostasis;
CDS_2146	translation;
CDS_2147	cellulose biosynthetic process;
CDS_2148	vesicle-mediated transport; intracellular protein transport;
CDS_2149	regulation of transcription, DNA-dependent;
CDS_2150	transport;
CDS_2154	protein transport; cellular protein modification process;
CDS_2159	nucleoside metabolic process; adenine salvage;
CDS_2161	transcription, DNA-dependent;
CDS_2166	RNA modification;
CDS_2169	defense response to bacterium; oxidation-reduction process;
CDS_2173	N-terminal protein myristoylation;
CDS_2175	regulation of transcription, DNA-dependent;
CDS_2179	response to cadmium ion; translation; response to salt stress;
CDS_2181	cell redox homeostasis; glycerol ether metabolic process;
CDS_2182	proteolysis;
CDS_2183	ATP hydrolysis coupled proton transport;
CDS_2184	transmembrane transport;
CDS_2196	signal transduction;
CDS_2203	phosphorylation;
CDS_2204	vesicle-mediated transport;
CDS_2209	glucose catabolic process;
CDS_2210	metabolic process;
CDS_2213	carbohydrate metabolic process;
CDS_2217	carbohydrate metabolic process;
CDS_2218	glucose metabolic process; oxidation-reduction process;
CDS_2219	response to stress;
CDS_2220	regulation of transcription, DNA-dependent;
CDS_2223	electron transport chain;
CDS_2224	ATP synthesis coupled electron transport;
CDS_2227	enterobactin biosynthetic process; oxidation-reduction process;
CDS_2230	'de novo' AMP biosynthetic process;
CDS_2236	viral entry into host cell; establishment of integrated proviral latency; DNA integration; DNA recombination;
CDS_2237	phosphatidylinositol-mediated signaling; phosphatidylinositol phosphorylation; phosphatidylinositol-3-phosphate biosynthetic process;
CDS_2238	transmembrane transport;
CDS_2241	oxidation-reduction process;
CDS_2244	protein phosphorylation;
CDS_2246	negative regulation of endopeptidase activity;
CDS_2250	regulation of translation; regulation of transcription, DNA-dependent; auxin mediated signaling pathway;
CDS_2253	DNA replication;
CDS_2257	translation;
CDS_2259	protein phosphorylation;
CDS_2274	RNA metabolic process; translation;
CDS_2275	transmembrane transport;
CDS_2277	glutamate metabolic process;
CDS_2280	metabolic process;
CDS_2287	superoxide metabolic process; oxidation-reduction process;
CDS_2291	metabolic process;
CDS_2293	actin filament depolymerization;
CDS_2298	cellular metabolic process;
CDS_2303	phosphorylation;
CDS_2306	phosphorylation;
CDS_2307	metabolic process;
CDS_2309	protein processing; response to heat;
CDS_2311	protein N-linked glycosylation via asparagine;
CDS_2316	protein secretion;
CDS_2322	vesicle-mediated transport; intracellular protein transport;
CDS_2323	protein folding;
CDS_2324	photosynthesis;
CDS_2329	cell redox homeostasis; oxidation-reduction process;
CDS_2332	oxidation-reduction process;
CDS_2333	intracellular protein transport;
CDS_2339	cell growth; meristem structural organization; shoot system morphogenesis; protein retention in Golgi apparatus; Golgi organization; intracellular protein transport; embryo development ending in seed dormancy;
CDS_2341	isoleucine biosynthetic process; valine biosynthetic process;
CDS_2342	tryptophan biosynthetic process;
CDS_2343	glutamate biosynthetic process; oxidation-reduction process;
CDS_2345	cell redox homeostasis;
CDS_2346	aromatic amino acid family biosynthetic process;
CDS_2349	small GTPase mediated signal transduction;
CDS_2350	protein phosphorylation;
CDS_2351	proteolysis;
CDS_2353	translational initiation;
CDS_2357	oxidation-reduction process;
CDS_2358	protein phosphorylation;
CDS_2359	protein phosphorylation;
CDS_2361	protein phosphorylation;
CDS_2362	translation;
CDS_2367	regulation of transcription, DNA-dependent;
CDS_2370	calcium ion transmembrane transport;
CDS_2375	carbohydrate metabolic process;
CDS_2376	protein phosphorylation;
CDS_2378	acetyl-CoA biosynthetic process from acetate;
CDS_2379	misfolded or incompletely synthesized protein catabolic process;
CDS_2381	metabolic process;
CDS_2383	translation; response to salt stress; mature ribosome assembly;
CDS_2387	cellular process;
CDS_2388	hydrogen peroxide catabolic process; oxidation-reduction process;
CDS_2392	GTP catabolic process;
CDS_2395	transport;
CDS_2398	oxidation-reduction process;
CDS_2400	transport;
CDS_2404	oxidation-reduction process;
CDS_2405	tricarboxylic acid cycle;
CDS_2407	transmembrane transport;
CDS_2415	protein ubiquitination;
CDS_2418	protein phosphorylation;
CDS_2419	transport;
CDS_2421	asparaginyl-tRNA aminoacylation;
CDS_2422	transport;
CDS_2427	L-serine biosynthetic process;
CDS_2429	transmembrane transport;
CDS_2430	protein polymerization; GTP catabolic process; microtubule-based process;
CDS_2434	oxidation-reduction process;
CDS_2437	proteolysis;
CDS_2440	negative regulation of catalytic activity; proteolysis;
CDS_2451	metabolic process;
CDS_2455	translation;
CDS_2459	protein phosphorylation; signal transduction;
CDS_2468	histidine biosynthetic process;
CDS_2470	protein transport;
CDS_2471	protein dephosphorylation;
CDS_2472	aromatic amino acid family biosynthetic process;
CDS_2490	intracellular signal transduction; phosphorelay signal transduction system; regulation of transcription, DNA-dependent;
CDS_2492	metabolic process;
CDS_2496	carbohydrate metabolic process;
CDS_2497	metabolic process;
CDS_2505	protein folding; protein peptidyl-prolyl isomerization;
CDS_2506	protein phosphorylation;
CDS_2507	transport;
CDS_2508	carbohydrate metabolic process;
CDS_2515	recognition of pollen; protein phosphorylation;
CDS_2522	photosynthesis;
CDS_2523	protein folding;
CDS_2525	cell redox homeostasis;
CDS_2526	metabolic process;
CDS_2532	histone lysine methylation;
CDS_2533	cellular metabolic process;
CDS_2534	cysteine biosynthetic process from serine;
CDS_2536	amine metabolic process;
CDS_2538	oxidation-reduction process;
CDS_2539	pentose-phosphate shunt;
CDS_2540	intracellular protein transport; ER to Golgi vesicle-mediated transport;
CDS_2542	gene silencing by RNA;
CDS_2543	microtubule-based movement;
CDS_2545	protein phosphorylation;
CDS_2546	tricarboxylic acid cycle;
CDS_2547	protein import;
CDS_2548	tetrapyrrole biosynthetic process; peptidyl-pyrromethane cofactor linkage;
CDS_2551	protein folding; response to heat;
CDS_2554	transport;
CDS_2555	protein phosphorylation; signal transduction;
CDS_2556	mannose metabolic process;
CDS_2560	protein ubiquitination;
CDS_2562	proteolysis;
CDS_2568	cation transport;
CDS_2570	transmembrane transport;
CDS_2572	misfolded or incompletely synthesized protein catabolic process;
CDS_2573	dephosphorylation; L-serine biosynthetic process;
CDS_2574	translation;
CDS_2577	carbohydrate metabolic process;
CDS_2578	metabolic process;
CDS_2579	protein phosphorylation;
CDS_2580	dephosphorylation;
CDS_2585	DNA metabolic process;
CDS_2586	ATP catabolic process;
CDS_2589	oxidation-reduction process;
CDS_2590	intracellular protein transport;
CDS_2592	protein phosphorylation;
CDS_2593	amino acid transmembrane transport;
CDS_2596	porphyrin-containing compound biosynthetic process; oxidation-reduction process;
CDS_2600	oxidation-reduction process;
CDS_2605	DNA topological change;
CDS_2609	transmembrane transport; magnesium ion transport;
CDS_2610	protein dephosphorylation;
CDS_2613	phosphorylation; protein kinase C-activating G-protein coupled receptor signaling pathway;
CDS_2614	cellular metabolic process;
CDS_2615	DNA repair;
CDS_2618	proteasomal ubiquitin-dependent protein catabolic process; nucleotide-excision repair;
CDS_2631	cysteine biosynthetic process from serine;
CDS_2633	protein phosphorylation;
CDS_2637	protein dephosphorylation; phosphorylation;
CDS_2640	clathrin coat assembly;
CDS_2652	exocytosis;
CDS_2654	translation;
CDS_2657	intracellular signal transduction; phosphorelay signal transduction system; regulation of transcription, DNA-dependent;
CDS_2658	metabolic process;
CDS_2660	vesicle docking involved in exocytosis;
CDS_2663	vesicle-mediated transport; intracellular protein transport;
CDS_2664	thiamine biosynthetic process;
CDS_2668	tRNA thio-modification;
CDS_2670	metabolic process;
CDS_2677	DNA integration;
CDS_2683	transcription, DNA-dependent;
CDS_2685	regulation of transcription, DNA-dependent; histone acetylation;
CDS_2686	metabolic process;
CDS_2687	methylation;
CDS_2688	DNA methylation;
CDS_2689	protein folding;
CDS_2695	oxidation-reduction process;
CDS_2699	oxidation-reduction process;
CDS_2700	regulation of transcription, DNA-dependent;
CDS_2704	branched-chain amino acid metabolic process;
CDS_2705	mRNA splicing, via spliceosome;
CDS_2713	positive regulation of maintenance of mitotic sister chromatid cohesion; double-strand break repair via homologous recombination; positive regulation of mitotic metaphase/anaphase transition;
CDS_2716	regulation of transcription, DNA-dependent;
CDS_2717	lipid transport;
CDS_2719	transposition, DNA-mediated;
CDS_2720	regulation of transcription, DNA-dependent;
CDS_2725	oxidation-reduction process; response to oxidative stress;
CDS_2726	protein phosphorylation;
CDS_2727	GTP catabolic process;
CDS_2729	proteolysis involved in cellular protein catabolic process;
CDS_2733	regulation of transcription, DNA-dependent;
CDS_2734	oxidation-reduction process; branched-chain amino acid biosynthetic process; response to cadmium ion;
CDS_2735	regulation of transcription, DNA-dependent;
CDS_2737	regulation of transcription, DNA-dependent;
CDS_2748	translation;
CDS_2753	protein ubiquitination;
CDS_2759	cell redox homeostasis; glutathione metabolic process; oxidation-reduction process;
CDS_2760	embryo development ending in seed dormancy; methylation; sterol biosynthetic process;
CDS_2762	oligosaccharide metabolic process;
CDS_2763	response to metal ion; response to abiotic stimulus; response to stress;
CDS_2768	tetrapyrrole biosynthetic process; response to light stimulus;
CDS_2770	cation transport;
CDS_2776	cellular process;
CDS_2778	metabolic process;
CDS_2779	chlorophyll biosynthetic process; ATP catabolic process; photosynthesis;
CDS_2780	chlorophyll biosynthetic process; ATP catabolic process; photosynthesis;
CDS_2781	leucine biosynthetic process;
CDS_2784	translation;
CDS_2789	electron transport chain; tricarboxylic acid cycle;
CDS_2790	rRNA processing;
CDS_2791	metabolic process;
CDS_2792	translation;
CDS_2794	transmembrane transport;
CDS_2797	GTP catabolic process;
CDS_2802	isoprenoid biosynthetic process;
CDS_2803	ATP hydrolysis coupled proton transport;
CDS_2808	gluconeogenesis;
CDS_2812	cell redox homeostasis; glycerol ether metabolic process;
CDS_2814	gene silencing by RNA;
CDS_2821	oxidation-reduction process;
CDS_2831	proteolysis;
CDS_2837	oxidation-reduction process;
CDS_2842	transport;
CDS_2844	translational initiation;
CDS_2850	transcription, DNA-dependent;
CDS_2855	protein glycosylation;
CDS_2856	protein ubiquitination;
CDS_2858	GTP catabolic process;
CDS_2862	phosphatidylinositol phosphorylation; sulfur compound metabolic process;
CDS_2863	protein phosphorylation;
CDS_2864	oxidation-reduction process;
CDS_2867	oxidation-reduction process;
CDS_2869	fatty acid biosynthetic process;
CDS_2871	response to stress;
CDS_2872	cellular process; proteolysis;
CDS_2874	protein ubiquitination;
CDS_2876	metabolic process;
CDS_2880	oxidation-reduction process;
CDS_2882	RNA metabolic process;
CDS_2884	cell redox homeostasis; intracellular signal transduction;
CDS_2886	regulation of protein catabolic process; regulation of catalytic activity;
CDS_2888	protein phosphorylation;
CDS_2889	DNA replication;
CDS_2890	metabolic process;
CDS_2891	ubiquitin-dependent protein catabolic process;
CDS_2894	transcription, DNA-dependent;
CDS_2902	intracellular protein transport; ER to Golgi vesicle-mediated transport;
CDS_2903	carbohydrate metabolic process;
CDS_2905	phosphorylation; glycolysis;
CDS_2906	trehalose biosynthetic process;
CDS_2907	signal transduction;
CDS_2910	oxidation-reduction process;
CDS_2915	oxidation-reduction process;
CDS_2916	oxidation-reduction process;
CDS_2917	response to stress;
CDS_2918	flavonoid biosynthetic process;
CDS_2919	oxidation-reduction process;
CDS_2923	protein ubiquitination;
CDS_2927	transmembrane transport; ATP catabolic process;
CDS_2935	response to stress;
CDS_2943	MAPK cascade; protein phosphorylation;
CDS_2944	protein phosphorylation;
CDS_2954	regulation of transcription, DNA-dependent; auxin mediated signaling pathway;
CDS_2956	protein folding;
CDS_2959	transmembrane transport;
CDS_2961	carbohydrate metabolic process;
CDS_2966	oxidation-reduction process;
CDS_2967	oxidation-reduction process;
CDS_2973	vernalization response; protein processing; cellular process; proteolysis;
CDS_2976	cell redox homeostasis; glycerol ether metabolic process;
CDS_2977	protein phosphorylation;
CDS_2978	transport;
CDS_2979	proteolysis;
CDS_2980	protein glycosylation;
CDS_2982	response to zinc ion; cellular amino acid metabolic process; proteolysis;
CDS_2984	protein targeting to chloroplast;
CDS_2985	regulation of transcription, DNA-dependent;
CDS_2987	transcription, DNA-dependent;
CDS_2991	branched-chain amino acid metabolic process;
CDS_2996	protein phosphorylation;
CDS_3000	transmembrane transport;
CDS_3003	fucosylation; protein glycosylation;
CDS_3006	electron transport chain;
CDS_3019	cell redox homeostasis;
CDS_3031	metabolic process;
CDS_3032	oxidation-reduction process;
CDS_3033	response to antibiotic;
CDS_3035	pyridoxal phosphate biosynthetic process; pyridoxine biosynthetic process;
CDS_3038	proteolysis;
CDS_3039	peptidyl-diphthamide biosynthetic process from peptidyl-histidine;
CDS_3040	oxidation-reduction process;
CDS_3041	regulation of transcription, DNA-dependent;
CDS_3046	oxidation-reduction process;
CDS_3047	metabolic process;
CDS_3048	glutamate biosynthetic process; oxidation-reduction process;
CDS_3051	response to auxin stimulus; response to karrikin;
CDS_3053	metal ion transport;
CDS_3058	cellular carbohydrate metabolic process; malate metabolic process; tricarboxylic acid cycle;
CDS_3060	protein dephosphorylation;
CDS_3063	methylation;
CDS_3066	oxidation-reduction process; response to sucrose stimulus; response to light stimulus; response to cold; glycolysis; response to cadmium ion;
CDS_3069	response to oxidative stress; oxidation-reduction process;
CDS_3072	protein folding;
CDS_3074	intracellular protein transport;
CDS_3075	'de novo' AMP biosynthetic process;
CDS_3079	metal ion transport;
CDS_3080	RNA metabolic process;
CDS_3081	translation; pentose-phosphate shunt;
CDS_3084	valyl-tRNA aminoacylation; regulation of translational fidelity;
CDS_3086	malate metabolic process; oxidation-reduction process;
CDS_3087	metabolic process;
CDS_3088	translation;
CDS_3093	protein phosphorylation;
CDS_3096	exocytosis;
CDS_3100	protein transport;
CDS_3102	regulation of translational initiation;
CDS_3103	protein phosphorylation;
CDS_3116	rRNA processing;
CDS_3126	sterol metabolic process;
CDS_3128	metabolic process;
CDS_3129	protein kinase C-activating G-protein coupled receptor signaling pathway;
CDS_3130	retrograde vesicle-mediated transport, Golgi to ER;
CDS_3134	regulation of protein catabolic process; regulation of catalytic activity;
CDS_3136	translation;
CDS_3137	regulation of transcription, DNA-dependent;
CDS_3138	translational initiation;
CDS_3139	oxidation-reduction process;
CDS_3140	regulation of transcription, DNA-dependent;
CDS_3144	intracellular protein transport; ER to Golgi vesicle-mediated transport;
CDS_3147	translation;
CDS_3150	translation;
CDS_3153	phosphatidylcholine biosynthetic process; methylation;
CDS_3159	peptide biosynthetic process; translational elongation;
CDS_3161	translation;
CDS_3165	SRP-dependent cotranslational protein targeting to membrane;
CDS_3167	phosphorylation;
CDS_3168	fructose 6-phosphate metabolic process; glycolysis;
CDS_3169	protein folding; protein peptidyl-prolyl isomerization;
CDS_3171	nucleobase-containing compound metabolic process;
CDS_3173	GTP catabolic process;
CDS_3174	glutamate biosynthetic process; proline catabolic process; oxidation-reduction process;
CDS_3175	phosphorylation; glycolysis;
CDS_3181	glycerol catabolic process; glycerol-3-phosphate metabolic process; phosphorylation;
CDS_3183	folic acid-containing compound biosynthetic process; oxidation-reduction process;
CDS_3214	protein dephosphorylation;
CDS_3217	regulation of transcription, DNA-dependent; auxin mediated signaling pathway;
CDS_3225	proteolysis;
CDS_3226	sulfate transport;
CDS_3227	oxidation-reduction process;
CDS_3234	protein dephosphorylation;
CDS_3236	arginyl-tRNA aminoacylation; protein arginylation;
CDS_3238	protein phosphorylation;
CDS_3240	regulation of transcription, DNA-dependent; potassium ion transmembrane transport;
CDS_3243	isoprenoid biosynthetic process;
CDS_3246	leucine biosynthetic process;
CDS_3249	fatty acid biosynthetic process; very long-chain fatty acid metabolic process; cuticle development;
CDS_3251	protein phosphorylation;
CDS_3252	retrograde vesicle-mediated transport, Golgi to ER; intracellular protein transport;
CDS_3254	malate metabolic process; regulation of fatty acid beta-oxidation; tricarboxylic acid cycle; cellular carbohydrate metabolic process; regulation of photorespiration;
CDS_3255	branched-chain amino acid biosynthetic process;
CDS_3257	response to abiotic stimulus; post-embryonic development; response to chemical stimulus;
CDS_3267	proteolysis;
CDS_3269	mitochondrial transport;
CDS_3271	protein folding; protein transport;
CDS_3274	cellular protein modification process; lipoate biosynthetic process;
CDS_3278	regulation of ARF GTPase activity;
CDS_3279	translation;
CDS_3284	protein phosphorylation;
CDS_3287	protein phosphorylation;
CDS_3288	protein phosphorylation;
CDS_3290	glutamyl-tRNA aminoacylation;
CDS_3300	tryptophanyl-tRNA aminoacylation;
CDS_3304	metabolic process;
CDS_3310	proteolysis; regulation of catalytic activity;
CDS_3314	transcription, DNA-dependent;
CDS_3315	protein processing;
CDS_3317	oxidation-reduction process;
CDS_3321	regulation of transcription, DNA-dependent;
CDS_3323	protein phosphorylation;
CDS_3330	response to stress; regulation of transcription, DNA-dependent;
CDS_3337	glycogen biosynthetic process;
CDS_3341	metabolic process;
CDS_3350	protein phosphorylation;
CDS_3352	regulation of transcription, DNA-dependent;
CDS_3366	transcription, DNA-dependent;
CDS_3377	glycine catabolic process; methylation;
CDS_3379	valyl-tRNA aminoacylation; regulation of translational fidelity;
CDS_3397	translational initiation;
CDS_3399	response to abscisic acid stimulus; response to salt stress;
CDS_3400	lipid catabolic process; phosphatidylcholine metabolic process;
CDS_3405	magnesium ion transport;
CDS_3410	response to antibiotic; beta-lactam antibiotic catabolic process;
CDS_3411	methionine biosynthetic process;
CDS_3413	nucleic acid phosphodiester bond hydrolysis; transport; nucleotide-excision repair; SOS response; ATP catabolic process;
CDS_3417	translation;
CDS_3418	translational initiation; GTP catabolic process;
CDS_3425	transcription initiation from RNA polymerase II promoter;
CDS_3426	oxidation-reduction process;
CDS_3433	transmembrane transport;
CDS_3440	glutathione biosynthetic process;
CDS_3443	transmembrane transport;
CDS_3446	methionyl-tRNA aminoacylation;
CDS_3449	regulation of transcription, DNA-dependent;
CDS_3455	phosphorylation; nucleobase-containing compound metabolic process;
CDS_3464	S-adenosylmethioninamine biosynthetic process; spermine biosynthetic process; spermidine biosynthetic process;
CDS_3473	protein N-linked glycosylation;
CDS_3482	aromatic amino acid family metabolic process;
CDS_3483	nucleic acid phosphodiester bond hydrolysis; DNA repair;
CDS_3485	protein folding;
CDS_3488	lipid metabolic process;
CDS_3490	cell communication;
CDS_3493	photosynthetic electron transport chain; response to light stimulus; response to karrikin;
CDS_3497	D-xylose metabolic process; pentose-phosphate shunt;
CDS_3498	nucleosome assembly;
CDS_3501	protein folding;
CDS_3502	GTP catabolic process;
CDS_3506	cysteine metabolic process;
CDS_3508	cellular protein modification process;
CDS_3513	thylakoid membrane organization; proteolysis; photoinhibition; protein catabolic process;
CDS_3516	apoptotic process;
CDS_3519	cellular iron ion homeostasis; iron ion transport; oxidation-reduction process;
CDS_3520	proteolysis;
CDS_3522	metabolic process;
CDS_3534	translation;
CDS_3535	metabolic process;
CDS_3539	response to salt stress;
CDS_3543	nucleoside metabolic process;
CDS_3547	protein phosphorylation;
CDS_3550	ubiquitin-dependent protein catabolic process;
CDS_3551	ATP catabolic process; cell division; proteolysis; protein catabolic process;
CDS_3553	proteolysis;
CDS_3559	vesicle-mediated transport;
CDS_3581	metabolic process;
CDS_3582	small GTPase mediated signal transduction;
CDS_3585	SRP-dependent cotranslational protein targeting to membrane;
CDS_3590	oxidation-reduction process;
CDS_3592	carbohydrate metabolic process;
CDS_3595	electron transport chain;
CDS_3596	response to oxidative stress;
CDS_3603	cellular metabolic process;
CDS_3605	metabolic process;
CDS_3609	cell morphogenesis; cytoskeleton organization;
CDS_3610	alanyl-tRNA aminoacylation;
CDS_3617	small GTPase mediated signal transduction;
CDS_3619	transport;
CDS_3624	isoprenoid biosynthetic process;
CDS_3629	protein phosphorylation;
CDS_3634	protein secretion;
CDS_3635	cell redox homeostasis; glycerol ether metabolic process;
CDS_3637	transmembrane transport;
CDS_3650	cellulose biosynthetic process;
CDS_3651	proteolysis;
CDS_3652	regulation of transcription, DNA-dependent;
CDS_3654	protein phosphorylation;
CDS_3655	protein phosphorylation;
CDS_3657	regulation of transcription, DNA-dependent;
CDS_3665	cellulose biosynthetic process;
CDS_3666	cysteine metabolic process;
CDS_3667	ubiquitin-dependent protein catabolic process;
CDS_3668	tRNA aminoacylation for protein translation;
CDS_3672	protein phosphorylation;
CDS_3673	lysine biosynthetic process via diaminopimelate;
CDS_3674	proteolysis;
CDS_3678	regulation of transcription, DNA-dependent;
CDS_3682	phosphorylation; glycolysis;
CDS_3683	oxidation-reduction process; chlorophyll biosynthetic process; photosynthesis;
CDS_3697	protein dephosphorylation;
CDS_3703	oxidation-reduction process;
CDS_3704	DNA-dependent DNA replication; DNA topological change;
CDS_3707	intracellular protein transport;
CDS_3709	metabolic process;
CDS_3712	'de novo' IMP biosynthetic process;
CDS_3715	base-excision repair;
CDS_3718	protein phosphorylation; signal transduction;
CDS_3720	metabolic process;
CDS_3727	fatty acid biosynthetic process;
CDS_3729	protein folding;
CDS_3730	hexose metabolic process;
CDS_3735	vesicle-mediated transport; intracellular protein transport;
CDS_3736	protein folding; protein peptidyl-prolyl isomerization;
CDS_3739	cellular metabolic process;
CDS_3741	protein phosphorylation;
CDS_3745	oxidation-reduction process;
CDS_3746	regulation of transcription, DNA-dependent;
CDS_3763	protein phosphorylation;
CDS_3765	transposition, DNA-mediated;
CDS_3774	transcription, DNA-dependent;
CDS_3777	phosphorylation; glycolysis;
CDS_3784	mRNA splicing, via spliceosome;
CDS_3785	protein phosphorylation;
CDS_3786	regulation of transcription, DNA-dependent;
CDS_3791	carbohydrate metabolic process;
CDS_3793	ubiquitin-dependent protein catabolic process;
CDS_3796	transmembrane transport;
CDS_3797	positive regulation of Rab GTPase activity;
CDS_3800	nucleoside metabolic process; adenine salvage;
CDS_3803	negative regulation of catalytic activity;
CDS_3811	glucan biosynthetic process;
CDS_3812	biosynthetic process;
CDS_3819	metabolic process;
CDS_3821	oxidation-reduction process;
CDS_3830	intracellular protein transport;
CDS_3832	cellular macromolecule metabolic process; response to stress; primary metabolic process;
CDS_3833	oxidation-reduction process;
CDS_3836	DNA-dependent transcription, initiation; regulation of transcription, DNA-dependent;
CDS_3837	regulation of transcription, DNA-dependent;
CDS_3838	NAD biosynthetic process;
CDS_3846	RNA processing;
CDS_3850	protein phosphorylation;
CDS_3856	protein catabolic process;
CDS_3860	base-excision repair;
CDS_3862	transmembrane transport;
CDS_3864	protein folding; response to stress;
CDS_3866	actin cytoskeleton organization;
CDS_3878	metabolic process;
CDS_3879	RNA processing;
CDS_3880	lipid metabolic process; oxidation-reduction process;
CDS_3881	signal transduction; regulation of transcription, DNA-dependent;
CDS_3882	carbohydrate metabolic process;
CDS_3883	methylation; oxidation-reduction process;
CDS_3887	transmembrane transport; ATP catabolic process;
CDS_3888	metabolic process;
CDS_3889	regulation of transcription, DNA-dependent;
CDS_3890	carbohydrate metabolic process;
CDS_3893	cell redox homeostasis;
CDS_3896	metabolic process;
CDS_3897	phosphatidylinositol phosphorylation;
CDS_3900	response to freezing; lipid transport;
CDS_3901	response to freezing; lipid transport;
CDS_3904	small GTPase mediated signal transduction;
CDS_3907	metabolic process;
CDS_3908	photosynthetic electron transport chain; defense response to bacterium; defense response to fungus, incompatible interaction;
CDS_3916	exocytosis;
CDS_3919	metabolic process;
CDS_3920	oxidation-reduction process;
CDS_3922	gene silencing by RNA;
CDS_3927	malate metabolic process; regulation of fatty acid beta-oxidation; tricarboxylic acid cycle; cellular carbohydrate metabolic process; regulation of photorespiration;
CDS_3928	activation of MAPKK activity;
CDS_3929	protein homooligomerization;
CDS_3933	vesicle-mediated transport; intracellular protein transport;
CDS_3938	riboflavin biosynthetic process; oxidation-reduction process;
CDS_3939	GDP-mannose biosynthetic process; carbohydrate metabolic process;
CDS_3940	ATP catabolic process; response to nematode;
CDS_3943	DNA-dependent DNA replication; DNA topological change;
CDS_3948	vesicle-mediated transport; intracellular protein transport;
CDS_3949	carbohydrate metabolic process;
CDS_3958	transport;
CDS_3963	calcium ion transmembrane transport;
CDS_3964	iron-sulfur cluster assembly;
CDS_3965	RNA splicing;
CDS_3966	'de novo' UMP biosynthetic process; 'de novo' pyrimidine nucleobase biosynthetic process;
CDS_3970	metabolic process;
CDS_3973	branched-chain amino acid biosynthetic process;
CDS_3974	mRNA polyadenylation;
CDS_3978	oxidation-reduction process;
CDS_3981	cellular glucan metabolic process;
CDS_3992	jasmonic acid mediated signaling pathway; response to water deprivation; regulation of plant-type hypersensitive response; respiratory burst involved in defense response; ethylene mediated signaling pathway; response to chitin; regulation of transcription, DNA-dependent; protein targeting to membrane; negative regulation of programmed cell death; hyperosmotic salinity response; abscisic acid medi…
CDS_3996	pyrimidine nucleobase catabolic process;
CDS_3997	proteolysis;
CDS_4000	ATP hydrolysis coupled proton transport;
CDS_4005	response to stimulus;
CDS_4009	tryptophan metabolic process;
CDS_4014	metabolic process;
CDS_4018	protein phosphorylation;
CDS_4019	cell division;
CDS_4020	oxidation-reduction process;
CDS_4021	carbohydrate metabolic process;
CDS_4026	tricarboxylic acid cycle;
CDS_4031	regulation of transcription, DNA-dependent;
CDS_4036	protein dephosphorylation;
CDS_4041	putrescine biosynthetic process;
CDS_4046	translational elongation; GTP catabolic process;
CDS_4048	oxidation-reduction process;
CDS_4056	intracellular signal transduction; phosphorelay signal transduction system; regulation of transcription, DNA-dependent;
CDS_4058	protein homooligomerization;
CDS_4064	DNA duplex unwinding;
CDS_4065	protein folding;
CDS_4068	transmembrane transport;
CDS_4069	respiratory electron transport chain;
CDS_4078	photosynthetic electron transport in photosystem I; protein stabilization; photosystem I stabilization; photosynthetic NADP+ reduction;
CDS_4081	SOS response; DNA recombination; DNA repair;
CDS_4082	cell volume homeostasis; chloride transport;
CDS_4086	protein catabolic process; proteolysis;
CDS_4098	gamma-aminobutyric acid catabolic process; oxidation-reduction process;
CDS_4103	vesicle-mediated transport; intracellular protein transport;
CDS_4104	protein ubiquitination;
CDS_4109	nucleotide phosphorylation;
CDS_4126	oxidation-reduction process;
CDS_4129	oxidation-reduction process;
CDS_4130	abscisic acid biosynthetic process; oxidation-reduction process;
CDS_4131	regulation of transcription, DNA-dependent;
CDS_4133	cysteine metabolic process;
CDS_4134	response to red light; rRNA processing; response to blue light; response to far red light; photosynthesis, light harvesting;
CDS_4136	tetrapyrrole biosynthetic process;
CDS_4141	response to stress; regulation of transcription, DNA-dependent;
CDS_4143	cellular amino acid metabolic process; biosynthetic process;
CDS_4146	photosynthesis;
CDS_4148	regulation of ARF GTPase activity;
CDS_4154	tricarboxylic acid cycle;
CDS_4156	protein polymerization; GTP catabolic process;
CDS_4163	oxidation-reduction process;
CDS_4165	protein phosphorylation; regulation of signal transduction;
CDS_4166	'de novo' IMP biosynthetic process;
CDS_4167	phosphorylation;
CDS_4168	regulation of transcription, DNA-dependent;
CDS_4171	oxidation-reduction process;
CDS_4176	metabolic process;
CDS_4177	protein ubiquitination;
CDS_4180	translation;
CDS_4182	translational elongation; GTP catabolic process;
CDS_4183	regulation of transcription, DNA-dependent;
CDS_4186	negative regulation of peptidase activity; proteolysis;
CDS_4191	cell redox homeostasis; glycerol ether metabolic process;
CDS_4192	RNA-dependent DNA replication;
CDS_4196	photosynthesis, light harvesting;
CDS_4197	regulation of barrier septum assembly;
CDS_4203	microtubule-based process; protein polymerization;
CDS_4204	cellular process;
CDS_4208	vitamin E biosynthetic process; plastoquinone biosynthetic process; methylation;
CDS_4212	oxidation-reduction process;
CDS_4222	ubiquitin-dependent protein catabolic process;
CDS_4231	regulation of transcription, DNA-dependent; regulation of cyclin-dependent protein serine/threonine kinase activity;
CDS_4232	lignin biosynthetic process; oxidation-reduction process;
CDS_4233	exocytosis;
CDS_4239	lysine biosynthetic process via diaminopimelate;
CDS_4248	oxidation-reduction process;
CDS_4254	protein import into nucleus;
CDS_4256	negative regulation of catalytic activity; proteolysis;
CDS_4259	ceramide metabolic process;
CDS_4260	folic acid-containing compound biosynthetic process;
CDS_4267	phosphatidylcholine biosynthetic process; choline biosynthetic process; pollen tube growth; pollen development; pollen tube guidance; post-embryonic root development;
CDS_4270	transport;
CDS_4271	protein ubiquitination;
CDS_4272	GTP catabolic process;
CDS_4280	acetyl-CoA biosynthetic process from pyruvate;
CDS_4282	intracellular protein transport; ER to Golgi vesicle-mediated transport;
CDS_4284	translation;
CDS_4287	isoleucine biosynthetic process;
CDS_4288	response to UV; electron transport chain; negative regulation of translation; response to copper ion; copper ion homeostasis;
CDS_4295	carbohydrate metabolic process;
CDS_4301	tricarboxylic acid cycle;
CDS_4308	oxidation-reduction process;
CDS_4311	nitrate assimilation; oxidation-reduction process;
CDS_4314	protein import into nucleus;
CDS_4321	intra-Golgi vesicle-mediated transport;
CDS_4322	transport;
CDS_4324	metabolic process;
CDS_4327	metabolic process;
CDS_4328	nucleosome assembly;
CDS_4330	pantothenate biosynthetic process;
CDS_4332	iron-sulfur cluster assembly; oxidation-reduction process;
CDS_4337	transmembrane transport; sucrose transport;
CDS_4343	protein ubiquitination;
CDS_4344	ATP catabolic process;
CDS_4348	response to cadmium ion; response to zinc ion; translational elongation;
CDS_4351	vesicle-mediated transport;
CDS_4354	translational initiation;
CDS_4355	phosphorylation; inositol trisphosphate metabolic process;
CDS_4364	metabolic process;
CDS_4368	exocytosis;
CDS_4369	oxidation-reduction process;
CDS_4370	regulation of proton transport; cytoskeleton organization; response to misfolded protein; photorespiration; gluconeogenesis; fatty acid beta-oxidation; proteasomal ubiquitin-dependent protein catabolic process; multidimensional cell growth; plant-type cell wall organization; toxin catabolic process; phototropism; proteasome core complex assembly; anthocyanin accumulation in tissues in response to…
CDS_4374	histone lysine methylation;
CDS_4376	oxylipin biosynthetic process; oxidation-reduction process;
CDS_4377	histone H4 deacetylation; regulation of transcription, DNA-dependent; histone H3 deacetylation;
CDS_4378	cell morphogenesis; cytoskeleton organization;
CDS_4393	transposition, DNA-mediated; DNA integration;
CDS_4396	recognition of pollen; protein phosphorylation;
CDS_4403	protein folding;
CDS_4409	signal transduction;
CDS_4410	ATP synthesis coupled electron transport;
CDS_4414	fructose 6-phosphate metabolic process; glycolysis;
CDS_4421	carbohydrate metabolic process;
CDS_4423	metabolic process;
CDS_4424	proteolysis;
CDS_4428	hemicellulose metabolic process;
CDS_4434	fatty acid metabolic process; oxidation-reduction process;
CDS_4438	negative regulation of catalytic activity; proteolysis;
CDS_4443	translation;
CDS_4450	protein phosphorylation; cell division; mitosis; conjugation; MAPK cascade;
CDS_4451	metabolic process;
CDS_4452	cellular amino acid metabolic process;
CDS_4453	RNA processing;
CDS_4454	protein phosphorylation;
CDS_4455	protein phosphorylation; signal transduction;
CDS_4466	regulation of translational fidelity; leucyl-tRNA aminoacylation;
CDS_4468	isoleucine biosynthetic process;
CDS_4474	transmembrane transport;
CDS_4475	intracellular protein transport; protein transmembrane transport;
CDS_4477	GTP catabolic process; SRP-dependent cotranslational protein targeting to membrane;
CDS_4478	protein phosphorylation; regulation of anion channel activity; regulation of stomatal movement; abscisic acid mediated signaling pathway;
CDS_4482	carbohydrate metabolic process;
CDS_4485	phosphorylation;
CDS_4487	negative regulation of catalytic activity; proteolysis;
CDS_4492	cell redox homeostasis; glutathione metabolic process; oxidation-reduction process;
CDS_4494	metabolic process;
CDS_4498	transport;
CDS_4504	RNA processing;
CDS_4506	protein refolding;
CDS_4513	ATP catabolic process; ATP hydrolysis coupled proton transport;
CDS_4518	protein dephosphorylation;
CDS_4521	thylakoid membrane organization; photosynthesis;
CDS_4525	potassium ion transmembrane transport;
CDS_4527	translation;
CDS_4531	response to gibberellin stimulus;
CDS_4533	protein phosphorylation;
CDS_4536	cell redox homeostasis; glycerol ether metabolic process;
CDS_4537	protein phosphorylation;
CDS_4540	protein ubiquitination;
CDS_4544	regulation of translational fidelity;
CDS_4546	protein secretion; seed germination; gene silencing by RNA; gibberellin biosynthetic process; response to cadmium ion; response to stress;
CDS_4547	transcription, DNA-dependent;
CDS_4550	lipid catabolic process;
CDS_4553	metabolic process;
CDS_4554	translational initiation;
CDS_4560	protein folding; protein peptidyl-prolyl isomerization;
CDS_4562	ATP catabolic process; cation transport;
CDS_4564	oxidation-reduction process;
CDS_4565	tricarboxylic acid cycle; isocitrate metabolic process;
CDS_4567	protein phosphorylation;
CDS_4570	nucleobase-containing compound metabolic process;
CDS_4572	methylation;
CDS_4573	transmembrane transport;
CDS_4576	GTP catabolic process;
CDS_4578	metabolic process;
CDS_4579	oxidation-reduction process;
CDS_4586	protein phosphorylation;
CDS_4589	oxidation-reduction process;
CDS_4592	pseudouridine synthesis;
CDS_4596	oxidation-reduction process;
CDS_4597	translation;
CDS_4602	protein ubiquitination;
CDS_4603	nucleobase-containing compound metabolic process;
CDS_4611	vesicle-mediated transport; intracellular protein transport;
CDS_4614	metabolic process;
CDS_4617	translation;
CDS_4618	methylation;
CDS_4619	ATP catabolic process; response to nematode;
CDS_4620	mRNA cis splicing, via spliceosome;
CDS_4628	translation;
CDS_4634	proteolysis;
CDS_4635	cell division; proteolysis; photoinhibition; protein catabolic process;
CDS_4636	protein metabolic process;
CDS_4637	cell wall biogenesis; protein glycosylation;
CDS_4638	transmembrane transport; potassium ion transport;
CDS_4648	photosynthesis, light harvesting;
CDS_4651	regulation of transcription, DNA-dependent;
CDS_4655	vesicle-mediated transport; intracellular protein transport;
CDS_4656	photosynthesis, light harvesting in photosystem I; response to blue light; response to far red light; response to red light;
CDS_4660	protein polymerization; GTP catabolic process;
CDS_4662	photosynthesis;
CDS_4668	phosphorylation; D-ribose metabolic process;
CDS_4669	wax biosynthetic process; very long-chain fatty acid metabolic process; cuticle development; response to light stimulus; response to cold; fatty acid elongation;
CDS_4671	ubiquitin-dependent protein catabolic process;
CDS_4673	regulation of transcription, DNA-dependent;
CDS_4678	metabolic process;
CDS_4679	metabolic process;
CDS_4684	cellular process;
CDS_4685	protein phosphorylation;
CDS_4687	oxidation-reduction process; amine metabolic process;
CDS_4688	RNA-dependent DNA replication; proteolysis; DNA integration;
CDS_4689	aspartyl-tRNA aminoacylation;
CDS_4702	protoporphyrinogen IX biosynthetic process; oxidation-reduction process;
CDS_4709	proteolysis;
CDS_4710	translation;
CDS_4714	RNA processing;
CDS_4716	mRNA splicing, via spliceosome;
CDS_4717	mRNA splicing, via spliceosome;
CDS_4724	oxygen transport;
CDS_4726	regulation of transcription, DNA-dependent;
CDS_4732	intracellular protein transport;
CDS_4740	ribosome biogenesis;
CDS_4741	protein dephosphorylation;
CDS_4745	metabolic process;
CDS_4757	oxidation-reduction process;
CDS_4760	cell redox homeostasis; oxidation-reduction process;
CDS_4762	proteolysis; toxin biosynthetic process;
CDS_4765	transcription, DNA-dependent;
CDS_4766	lipid metabolic process;
CDS_4767	protein folding;
CDS_4771	phosphorylation; peptidyl-tyrosine dephosphorylation;
CDS_4776	metabolic process;
CDS_4777	protein phosphorylation; response to salt stress;
CDS_4782	cation transport;
CDS_4784	translation;
CDS_4792	carbohydrate metabolic process;
CDS_4794	photosynthesis;
CDS_4797	response to oxidative stress; response to cold; cell redox homeostasis; glycerol ether metabolic process; plasmodesmata-mediated intercellular transport; negative regulation of catalytic activity; electron transport chain;
CDS_4799	transcription initiation from RNA polymerase II promoter;
CDS_4803	oxidation-reduction process;
CDS_4807	small GTPase mediated signal transduction;
CDS_4813	oxidation-reduction process;
CDS_4815	intra-Golgi vesicle-mediated transport;
CDS_4824	fruit ripening, climacteric; cysteine biosynthetic process from serine;
CDS_4828	transmembrane transport; cysteine transport; ATP catabolic process;
CDS_4831	respiratory electron transport chain;
CDS_4833	photosynthesis;
CDS_4835	response to biotic stimulus; defense response;
CDS_4840	gene silencing by RNA;
CDS_4842	oxidation-reduction process; regulation of photosynthesis; oxidative photosynthetic carbon pathway; virus-host interaction;
CDS_4853	protein folding; response to heat;
CDS_4855	cell redox homeostasis; glycerol ether metabolic process;
CDS_4856	fatty acid biosynthetic process;
CDS_4858	protein glycosylation;
CDS_4860	regulation of transcription, DNA-dependent;
CDS_4861	proteolysis;
CDS_4862	negative regulation of catalytic activity; proteolysis;
CDS_4866	protein ubiquitination;
CDS_4868	RNA-dependent DNA replication; DNA integration;
CDS_4869	cellular amino acid metabolic process; biosynthetic process;
CDS_4870	carbohydrate metabolic process;
CDS_4871	translation;
CDS_4883	proteolysis;
CDS_4885	transport;
CDS_4888	L-serine biosynthetic process; oxidation-reduction process;
CDS_4889	metabolic process;
CDS_4900	phosphorelay signal transduction system; intracellular signal transduction; regulation of transcription, DNA-dependent; signal transduction by phosphorylation;
CDS_4905	cell cycle arrest;
CDS_4906	abscisic acid biosynthetic process; oxidation-reduction process;
CDS_4912	metabolic process;
CDS_4915	protein phosphorylation;
CDS_4919	nucleotide-sugar transport; carbohydrate transport;
CDS_4925	protein phosphorylation;
CDS_4926	protein import into chloroplast thylakoid membrane; thylakoid membrane organization; photosynthesis; G-protein coupled receptor signaling pathway; protein import into chloroplast stroma; sugar mediated signaling pathway;
CDS_4927	cell redox homeostasis; glycerol ether metabolic process;
CDS_4930	proteolysis; photoinhibition; protein catabolic process;
CDS_4933	fatty acid biosynthetic process;
CDS_4938	folic acid-containing compound metabolic process; oxidation-reduction process;
CDS_4940	translation;
CDS_4946	oxidation-reduction process; response to oxidative stress;
CDS_4956	amino acid transmembrane transport;
CDS_4961	regulation of signal transduction;
CDS_4964	oxidation-reduction process;
CDS_4967	protein refolding;
CDS_4970	transmembrane transport; chloride transport;
CDS_4971	DNA replication;
CDS_4972	recognition of pollen; protein phosphorylation;
CDS_4973	proteolysis; negative regulation of endopeptidase activity;
CDS_4982	proton-transporting ATP synthase complex assembly;
CDS_4989	nucleocytoplasmic transport; intracellular protein transport;
CDS_4992	proteolysis involved in cellular protein catabolic process;
CDS_4995	vesicle-mediated transport; intracellular protein transport;
CDS_4996	carotenoid biosynthetic process;
CDS_5001	proton transport;
CDS_5002	mRNA processing;
CDS_5004	protein folding; response to stress;
CDS_5006	protein glycosylation;
CDS_5009	vesicle docking involved in exocytosis;
CDS_5010	transcription initiation from RNA polymerase II promoter; photosynthesis; positive regulation of transcription, DNA-dependent;
CDS_5012	cell redox homeostasis;
CDS_5014	transcription, DNA-dependent;
CDS_5022	vesicle-mediated transport; intracellular protein transport;
CDS_5024	inositol catabolic process; oxidation-reduction process;
CDS_5025	cell redox homeostasis;
CDS_5028	cell redox homeostasis;
CDS_5029	intracellular protein transport;
CDS_5033	transport;
CDS_5043	lipid metabolic process;
CDS_5046	ATP catabolic process; detoxification of arsenic-containing substance;
CDS_5048	negative regulation of nucleotide metabolic process; negative regulation of catalytic activity;
CDS_5049	glutamine biosynthetic process;
CDS_5052	sodium ion homeostasis; transmembrane transport; sodium ion transport;
CDS_5054	cell redox homeostasis; glycerol ether metabolic process;
CDS_5056	pseudouridine synthesis;
CDS_5059	cell redox homeostasis;
CDS_5060	ubiquitin-dependent protein catabolic process;
CDS_5061	nucleobase-containing compound metabolic process;
CDS_5066	transmembrane transport; chloride transport;
CDS_5070	cellulose biosynthetic process;
CDS_5071	glutamate biosynthetic process; oxidation-reduction process;
CDS_5073	glycolipid transport;
CDS_5076	protein phosphorylation;
CDS_5077	regulation of transcription, DNA-dependent; protein-chromophore linkage; detection of visible light; signal transduction;
CDS_5078	regulation of transcription, DNA-dependent;
CDS_5081	rRNA processing; methylation;
CDS_5088	nucleotide-excision repair; regulation of transcription, DNA-dependent;
CDS_5090	regulation of translational fidelity; leucyl-tRNA aminoacylation;
CDS_5092	methylation;
CDS_5095	lipid metabolic process;
CDS_5096	protein ubiquitination;
CDS_5097	branched-chain amino acid biosynthetic process;
CDS_5100	photosynthesis;
CDS_5102	retrograde vesicle-mediated transport, Golgi to ER;
CDS_5108	xylan catabolic process;
CDS_5118	phosphorylation;
CDS_5121	protein folding; cell cycle; protein peptidyl-prolyl isomerization; cell division; protein transport;
CDS_5122	oxidation-reduction process;
CDS_5123	transport; ATP synthesis coupled electron transport; photosynthesis, light reaction;
CDS_5124	glutamyl-tRNA aminoacylation;
CDS_5127	mRNA splicing, via spliceosome;
CDS_5128	DNA topological change;
CDS_5132	metabolic process;
CDS_5133	photosynthesis, light harvesting; response to blue light; response to far red light; response to red light;
CDS_5134	mRNA splicing, via spliceosome;
CDS_5142	glycolysis;
CDS_5143	protein metabolic process;
CDS_5144	carbohydrate transmembrane transport;
CDS_5146	protein phosphorylation;
CDS_5149	biosynthetic process;
CDS_5151	translation;
CDS_5156	protein import into nucleus;
CDS_5157	metabolic process;
CDS_5158	phosphatidylinositol phosphorylation; sulfur compound metabolic process;
CDS_5159	tryptophan biosynthetic process;
CDS_5162	intracellular protein transport;
CDS_5163	signal transduction;
CDS_5166	protein phosphorylation;
CDS_5169	nucleocytoplasmic transport; intracellular protein transport;
CDS_5170	proteolysis;
CDS_5173	basipetal auxin transport; protein phosphorylation; response to water deprivation; hyperosmotic salinity response; signal transduction; multicellular organismal development;
CDS_5175	negative regulation of endopeptidase activity; homophilic cell adhesion; proteolysis;
CDS_5180	signal transduction;
CDS_5182	phosphorylation; phosphoenolpyruvate-dependent sugar phosphotransferase system;
CDS_5184	purine nucleobase biosynthetic process;
CDS_5187	translation;
CDS_5188	protein phosphorylation;
CDS_5196	oxidation-reduction process; terpenoid biosynthetic process;
CDS_5198	cellular process;
CDS_5203	regulation of transcription, DNA-dependent;
CDS_5205	protein phosphorylation;
CDS_5206	translational elongation; GTP catabolic process;
CDS_5214	protein kinase C-activating G-protein coupled receptor signaling pathway; intracellular signal transduction;
CDS_5215	oxidation-reduction process;
CDS_5223	nucleotide-sugar transport; carbohydrate transport;
CDS_5231	biosynthetic process;
CDS_5232	protein phosphorylation;
CDS_5239	metabolic process;
CDS_5241	oxidation-reduction process;
CDS_5242	carbohydrate biosynthetic process;
CDS_5249	protein phosphorylation;
CDS_5254	cell redox homeostasis; oxidation-reduction process;
CDS_5256	metabolic process;
CDS_5259	proteolysis;
CDS_5262	metabolic process;
CDS_5263	response to cadmium ion; metabolic process; response to salt stress;
CDS_5265	negative regulation of catalytic activity;
CDS_5271	regulation of transcription, DNA-dependent;
CDS_5272	protein ubiquitination;
CDS_5276	regulation of translational fidelity; glutaminyl-tRNAGln biosynthesis via transamidation; mitochondrial translation;
CDS_5280	sucrose biosynthetic process; defense response to bacterium; starch biosynthetic process;
CDS_5287	protein folding;
CDS_5288	DNA restriction-modification system;
CDS_5290	oxidation-reduction process;
CDS_5298	metabolic process;
CDS_5303	negative regulation of catalytic activity;
CDS_5307	cellular amino acid biosynthetic process; pyrimidine nucleotide biosynthetic process;
CDS_5309	transcription, DNA-dependent;
CDS_5310	aromatic amino acid family metabolic process;
CDS_5312	glycine decarboxylation via glycine cleavage system; response to cold; methylation; tetrahydrofolate interconversion; L-serine metabolic process; photorespiration; response to cadmium ion;
CDS_5313	protein phosphorylation; signal transduction;
CDS_5318	oxidation-reduction process;
CDS_5323	fatty acid biosynthetic process;
CDS_5326	transport; electron transport chain; aerobic respiration; oxidative phosphorylation;
CDS_5336	protein kinase C-activating G-protein coupled receptor signaling pathway;
CDS_5339	drug transmembrane transport;
CDS_5341	cell redox homeostasis; glycerol ether metabolic process; electron transport chain;
CDS_5351	sucrose transport;
CDS_5352	cobalamin biosynthetic process; protein methylation;
CDS_5354	asparaginyl-tRNA aminoacylation;
CDS_5359	response to cold; glycolysis; phosphorylation; response to cadmium ion;
CDS_5360	protein phosphorylation;
CDS_5363	response to stress;
CDS_5369	protein phosphorylation;
CDS_5371	sucrose transport;
CDS_5375	vesicle-mediated transport; intracellular protein transport;
CDS_5378	protein phosphorylation;
CDS_5380	translation;
CDS_5388	electron transport chain;
CDS_5390	regulation of transcription, DNA-dependent;
CDS_5391	protein phosphorylation;
CDS_5392	proteolysis;
CDS_5393	protein phosphorylation;
CDS_5394	gluconeogenesis; phosphorylation;
CDS_5398	transcription, DNA-dependent;
CDS_5399	oxidation-reduction process;
CDS_5406	GDP-mannose biosynthetic process; carbohydrate metabolic process;
CDS_5411	chlorophyll biosynthetic process; photosynthesis; oxidation-reduction process;
CDS_5413	CDP-diacylglycerol biosynthetic process;
CDS_5420	regulation of transcription, DNA-dependent;
CDS_5422	metabolic process;
CDS_5423	posttranslational protein targeting to membrane, translocation;
CDS_5424	phosphorelay signal transduction system; intracellular signal transduction; regulation of transcription, DNA-dependent; signal transduction by phosphorylation;
CDS_5425	fucosylation; protein glycosylation;
CDS_5431	DNA replication;
CDS_5432	protoporphyrinogen IX biosynthetic process; chlorophyll biosynthetic process;
CDS_5433	methylation;
CDS_5436	phosphorylation;
CDS_5437	tricarboxylic acid cycle; cellular carbohydrate metabolic process;
CDS_5439	metabolic process;
CDS_5443	photosynthesis;
CDS_5452	lipoate biosynthetic process;
CDS_5458	RNA-dependent DNA replication; DNA integration; DNA recombination;
CDS_5460	protein homooligomerization;
CDS_5466	ornithine transport;
CDS_5468	malate metabolic process; regulation of fatty acid beta-oxidation; tricarboxylic acid cycle; cellular carbohydrate metabolic process; regulation of photorespiration;
CDS_5470	ribosome biogenesis;
CDS_5471	glutathione biosynthetic process;
CDS_5473	metabolic process;
CDS_5474	gluconeogenesis; glycolysis;
CDS_5481	oxidation-reduction process; alcohol metabolic process;
CDS_5489	carbohydrate metabolic process;
CDS_5508	metabolic process;
CDS_5511	ethylene biosynthetic process; response to cadmium ion;
CDS_5516	protein phosphorylation;
CDS_5517	protein phosphorylation;
CDS_5522	proteolysis; regulation of catalytic activity;
CDS_5524	vesicle-mediated transport;
CDS_5525	phosphate-containing compound metabolic process;
CDS_5527	regulation of DNA replication;
CDS_5530	metabolic process;
CDS_5531	tricarboxylic acid cycle; cellular carbohydrate metabolic process;
CDS_5534	glycine decarboxylation via glycine cleavage system; response to cold; methylation; tetrahydrofolate interconversion; L-serine metabolic process; photorespiration; response to cadmium ion;
CDS_5541	potassium ion transmembrane transport;
CDS_5543	protein targeting to vacuole; vesicle-mediated transport;
CDS_5544	potassium ion transport;
CDS_5547	regulation of transcription, DNA-dependent;
CDS_5550	base-excision repair;
CDS_5556	transmembrane transport;
CDS_5558	riboflavin biosynthetic process;
CDS_5559	protein folding;
CDS_5560	transport;
CDS_5561	negative regulation of catalytic activity;
CDS_5567	transmembrane transport;
CDS_5568	regulation of transcription, DNA-dependent;
CDS_5569	GTP catabolic process; SRP-dependent cotranslational protein targeting to membrane;
CDS_5570	copper ion transport;
CDS_5571	polysaccharide biosynthetic process;
CDS_5572	oxidation-reduction process;
CDS_5575	regulation of transcription from RNA polymerase II promoter;
CDS_5581	transmembrane transport; ATP catabolic process;
CDS_5585	phosphorelay signal transduction system;
CDS_5588	transport;
CDS_5589	regulation of ARF GTPase activity;
CDS_5590	metabolic process;
CDS_5594	biosynthetic process; sucrose metabolic process;
CDS_5597	protein phosphorylation;
CDS_5602	cell cycle; regulation of cell shape; cell division; peptidoglycan biosynthetic process;
CDS_5605	response to stress; protein refolding;
CDS_5611	photosynthesis, light harvesting;
CDS_5614	protein phosphorylation; cell wall macromolecule catabolic process;
CDS_5617	oxidation-reduction process;
CDS_5620	response to cadmium ion;
CDS_5623	biosynthetic process;
CDS_5625	phosphatidylinositol phosphorylation; sulfur compound metabolic process;
CDS_5626	cell wall macromolecule catabolic process;
CDS_5630	methylation;
CDS_5635	response to biotic stimulus; defense response;
CDS_5636	phosphatidylinositol phosphorylation;
CDS_5645	biosynthetic process;
CDS_5647	unsaturated fatty acid biosynthetic process; oxidation-reduction process;
CDS_5650	MAPK cascade; protein phosphorylation;
CDS_5651	plant-type cell wall organization;
CDS_5656	guanosine tetraphosphate metabolic process;
CDS_5657	queuosine biosynthetic process;
CDS_5658	protein transport;
CDS_5659	DNA metabolic process;
CDS_5660	glycine catabolic process; oxidation-reduction process;
CDS_5661	protein phosphorylation;
CDS_5666	intracellular protein transport;
CDS_5668	transport;
CDS_5675	attachment of GPI anchor to protein;
CDS_5678	protein folding; protein peptidyl-prolyl isomerization;
CDS_5683	embryo development ending in seed dormancy; ubiquitin-dependent protein catabolic process;
CDS_5687	chorismate biosynthetic process; aromatic amino acid family biosynthetic process;
CDS_5688	viral genome replication; transcription, DNA-dependent;
CDS_5692	protein phosphorylation;
CDS_5698	response to cadmium ion; proteolysis;
CDS_5699	metabolic process;
CDS_5703	translation;
CDS_5705	DNA repair;
CDS_5711	small GTPase mediated signal transduction; protein transport;
CDS_5712	ATP-dependent chromatin remodeling;
CDS_5715	vitamin E biosynthetic process; phosphorylation;
CDS_5716	regulation of transcription, DNA-dependent;
CDS_5717	peroxisome fission;
CDS_5718	ATP synthesis coupled electron transport;
CDS_5719	oxidation-reduction process; response to oxidative stress;
CDS_5720	RNA processing;
CDS_5726	protein folding;
CDS_5730	carotenoid biosynthetic process;
CDS_5731	protein ubiquitination;
CDS_5736	GTP catabolic process;
CDS_5737	protein phosphorylation;
CDS_5740	regulation of transcription, DNA-dependent; auxin mediated signaling pathway;
CDS_5745	cellular carbohydrate metabolic process; glycolysis; oxidation-reduction process;
CDS_5746	chromatin silencing at telomere; histone acetylation;
CDS_5753	response to oxidative stress;
CDS_5758	oxidation-reduction process;
CDS_5759	protein phosphorylation;
CDS_5767	GTP catabolic process;
CDS_5773	nucleotide-excision repair;
CDS_5776	oxidation-reduction process;
CDS_5788	intracellular signal transduction; regulation of transcription, DNA-dependent; signal transduction by phosphorylation; ethylene mediated signaling pathway;
CDS_5791	microtubule-based movement;
CDS_5793	translation;
CDS_5798	rRNA processing;
CDS_5799	tryptophan metabolic process;
CDS_5803	aspartyl-tRNA aminoacylation;
CDS_5804	actin cytoskeleton organization;
CDS_5805	protein phosphorylation; signal transduction;
CDS_5806	fatty acid biosynthetic process;
CDS_5810	translation;
CDS_5813	translation;
CDS_5814	glycerol-3-phosphate metabolic process; oxidation-reduction process;
CDS_5817	pyrimidine ribonucleotide biosynthetic process; cellular amino acid metabolic process; 'de novo' pyrimidine nucleobase biosynthetic process; cellular response to phosphate starvation;
CDS_5819	isoprenoid biosynthetic process; coenzyme A metabolic process; oxidation-reduction process;
CDS_5821	oxidation-reduction process;
CDS_5823	DNA-dependent transcription, initiation; regulation of transcription, DNA-dependent;
CDS_5824	protein secretion;
CDS_5829	protein targeting to mitochondrion;
CDS_5831	protein folding; protein peptidyl-prolyl isomerization;
CDS_5833	photosynthesis; electron transport chain;
CDS_5834	Golgi vesicle transport;
CDS_5836	ATP synthesis coupled electron transport;
CDS_5837	lipid metabolic process;
CDS_5839	biosynthetic process;
CDS_5842	nucleic acid phosphodiester bond hydrolysis; meiosis; double-strand break repair;
CDS_5843	oxidation-reduction process;
CDS_5845	transmembrane transport;
CDS_5846	regulation of transcription, DNA-dependent; auxin mediated signaling pathway;
CDS_5847	purine nucleobase metabolic process; urate catabolic process; oxidation-reduction process;
CDS_5861	aerobic respiration;
CDS_5867	protein phosphorylation;
CDS_5875	GTP catabolic process; G-protein coupled receptor signaling pathway;
CDS_5876	ER to Golgi vesicle-mediated transport;
CDS_5882	translation; response to salt stress;
CDS_5894	ATP catabolic process;
CDS_5897	transmembrane transport;
CDS_5900	regulation of transcription, DNA-dependent;
CDS_5902	pseudouridine synthesis;
CDS_5903	glucose metabolic process; oxidation-reduction process;
CDS_5905	transport;
CDS_5909	coenzyme A biosynthetic process; pantothenate catabolic process;
CDS_5911	translation;
CDS_5914	Golgi vesicle transport;
CDS_5915	oxidation-reduction process;
CDS_5916	cellular process;
CDS_5917	regulation of transcription, DNA-dependent;
CDS_5921	cation transport; transmembrane transport;
CDS_5924	metabolic process;
CDS_5926	L-asparagine biosynthetic process;
CDS_5929	metabolic process;
CDS_5936	autophagy;
CDS_5940	transcription, DNA-dependent;
CDS_5942	transcription, DNA-dependent;
CDS_5946	protein ubiquitination;
CDS_5962	GTP catabolic process;
CDS_5966	transport;
CDS_5969	DNA metabolic process;
CDS_5972	ATP synthesis coupled proton transport; ATP hydrolysis coupled proton transport;
CDS_5977	negative regulation of inclusion body assembly; cell death; protein folding;
CDS_5978	glycine catabolic process; methylation;
CDS_5980	translation;
CDS_5982	photorespiration;
CDS_5983	threonine biosynthetic process; methionine biosynthetic process; isoleucine biosynthetic process; oxidation-reduction process;
CDS_5984	intracellular signal transduction; phosphorelay signal transduction system; regulation of transcription, DNA-dependent;
CDS_5989	protein folding; protein ubiquitination; protein peptidyl-prolyl isomerization;
CDS_5993	signal transduction; regulation of transcription, DNA-dependent;
CDS_5994	nucleobase-containing compound metabolic process;
CDS_6001	response to metal ion;
CDS_6003	oxidation-reduction process;
CDS_6011	translation;
CDS_6012	translation;
CDS_6014	protein phosphorylation;
CDS_6016	metabolic process;
CDS_6018	single-organism metabolic process;
CDS_6020	biosynthetic process;
CDS_6021	cellular carbohydrate metabolic process;
CDS_6024	phosphorylation;
CDS_6026	metabolic process;
CDS_6027	oxidation-reduction process; glycine catabolic process; response to cadmium ion;
CDS_6028	phosphate-containing compound metabolic process;
CDS_6036	transport; photosynthesis, light reaction; oxidation-reduction process;
CDS_6037	biotin biosynthetic process;
CDS_6039	long-day photoperiodism, flowering; pollen sperm cell differentiation;
CDS_6042	carbohydrate metabolic process;
CDS_6043	biosynthetic process;
CDS_6045	intracellular protein transport; ER to Golgi vesicle-mediated transport;
CDS_6053	cell redox homeostasis; oxidation-reduction process;
CDS_6063	phosphorylation; glycolysis;
CDS_6075	lipid catabolic process; phosphatidylcholine metabolic process;
CDS_6078	methylation;
CDS_6080	DNA recombination; DNA repair;
CDS_6082	protein neddylation;
CDS_6089	chlorophyll biosynthetic process; photosynthesis;
CDS_6092	metabolic process;
CDS_6097	protein phosphorylation;
CDS_6098	response to stress; protein phosphorylation;
CDS_6100	transport;
CDS_6104	alanyl-tRNA aminoacylation;
CDS_6106	proteolysis;
CDS_6107	fatty acid biosynthetic process;
CDS_6108	viral attachment to host cell; viral entry into host cell;
CDS_6111	phosphorylation; D-ribose metabolic process;
CDS_6114	protein phosphorylation;
CDS_6117	metabolic process;
CDS_6118	phosphorylation; CDP-choline pathway;
CDS_6124	oxidation-reduction process; response to sucrose stimulus; response to light stimulus; response to cold; glucose metabolic process;
CDS_6125	protein phosphorylation;
CDS_6129	nonphotochemical quenching; response to karrikin;
CDS_6132	metabolic process;
CDS_6136	carbohydrate biosynthetic process;
CDS_6145	small GTPase mediated signal transduction;
CDS_6146	vesicle-mediated transport; intracellular protein transport;
CDS_6148	oxidation-reduction process;
CDS_6155	oxidation-reduction process; terpenoid biosynthetic process;
CDS_6157	RNA-dependent DNA replication; DNA integration;
CDS_6159	isoprenoid biosynthetic process;
CDS_6160	transmembrane transport;
CDS_6169	methylation;
CDS_6174	carbohydrate metabolic process;
CDS_6176	translational initiation; GTP catabolic process;
CDS_6178	acetyl-CoA biosynthetic process from pyruvate;
CDS_6183	carbohydrate metabolic process;
CDS_6187	transcription, DNA-dependent;
CDS_6190	cellular heat acclimation; seed development;
CDS_6191	oxidation-reduction process;
CDS_6193	tRNA thio-modification;
CDS_6200	proteolysis;
CDS_6208	cellular aldehyde metabolic process; oxidation-reduction process;
CDS_6217	regulation of cell proliferation; protein farnesylation;
CDS_6219	isoprenoid biosynthetic process; oxidation-reduction process;
CDS_6220	nucleosome assembly;
CDS_6221	methylation;
CDS_6223	methylation;
CDS_6224	translation;
CDS_6225	metabolic process;
CDS_6226	S-adenosylmethioninamine biosynthetic process; spermine biosynthetic process; spermidine biosynthetic process;
CDS_6230	response to antibiotic;
CDS_6231	transcription initiation from RNA polymerase II promoter;
CDS_6234	transmembrane transport;
CDS_6236	oxidation-reduction process;
CDS_6240	mRNA processing;
CDS_6249	protein phosphorylation;
CDS_6255	oxidation-reduction process; carotenoid biosynthetic process;
CDS_6257	translation;
CDS_6266	ribosomal large subunit biogenesis; translational initiation; mature ribosome assembly;
CDS_6267	ceramide metabolic process;
CDS_6269	chromatin remodeling;
CDS_6273	oxidation-reduction process; terpenoid biosynthetic process;
CDS_6274	oxidation-reduction process;
CDS_6275	oxidation-reduction process;
CDS_6279	cellular protein modification process;
CDS_6285	transmembrane transport;
CDS_6291	protein phosphorylation;
CDS_6292	transcription, DNA-dependent;
CDS_6294	mRNA cis splicing, via spliceosome; mRNA transport;
CDS_6297	metabolic process;
CDS_6304	oxidation-reduction process; UMP biosynthetic process;
CDS_6306	drug transmembrane transport;
CDS_6308	metabolic process;
CDS_6312	transmembrane transport;
CDS_6315	carbohydrate metabolic process;
CDS_6317	protein dephosphorylation;
CDS_6321	ubiquitin-dependent protein catabolic process;
CDS_6322	transmembrane transport;
CDS_6323	oxidation-reduction process; negative regulation of transcription, DNA-dependent;
CDS_6330	protein glycosylation;
CDS_6335	biosynthetic process;
CDS_6337	transcription, DNA-dependent;
CDS_6343	regulation of transcription, DNA-dependent;
CDS_6354	lignin biosynthetic process; oxidation-reduction process;
CDS_6355	transport;
CDS_6362	oxidation-reduction process;
CDS_6363	vesicle-mediated transport; intracellular protein transport;
CDS_6368	response to nematode; zinc ion homeostasis; response to zinc ion; transmembrane transport; response to karrikin;
CDS_6371	fatty acid metabolic process; oxidation-reduction process;
CDS_6372	carbohydrate metabolic process;
CDS_6380	biosynthetic process;
CDS_6387	regulation of transcription, DNA-dependent;
CDS_6389	methylation;
CDS_6390	glutamate biosynthetic process; oxidation-reduction process;
CDS_6395	chorismate biosynthetic process; aromatic amino acid family biosynthetic process;
CDS_6404	vesicle-mediated transport; intracellular protein transport;
CDS_6410	potassium ion transmembrane transport;
CDS_6412	lipid transport;
CDS_6415	ATP synthesis coupled electron transport;
CDS_6421	mRNA processing;
CDS_6425	proteolysis;
CDS_6428	proteolysis;
CDS_6431	primary metabolic process;
CDS_6432	negative regulation of catalytic activity; proteolysis;
CDS_6433	branched-chain amino acid biosynthetic process;
CDS_6435	translation;
CDS_6440	photosynthesis, light reaction; oxidation-reduction process;
CDS_6442	transmembrane transport;
CDS_6444	oxidation-reduction process;
CDS_6446	transport;
CDS_6447	galactose metabolic process;
CDS_6448	biosynthetic process;
CDS_6453	protein phosphorylation;
CDS_6459	oxidation-reduction process;
CDS_6461	oxidation-reduction process; response to oxidative stress;
[truncated: 8,331 more rows]

## Sheet: cellular component
CDS IDs	GO cellular component
CDS_10	membrane;
CDS_14	intracellular;
CDS_15	integral to membrane;
CDS_17	apoplast;
CDS_34	nucleus;
CDS_43	nucleolus; cytosolic ribosome; plasma membrane; chloroplast;
CDS_55	ubiquitin ligase complex;
CDS_61	nucleosome; nucleus;
CDS_62	cytoplasm;
CDS_65	plastoglobule; chloroplast envelope; chloroplast thylakoid membrane;
CDS_68	ribosome;
CDS_78	mRNA cleavage factor complex;
CDS_79	ribosome;
CDS_80	integral to membrane;
CDS_85	endoplasmic reticulum membrane;
CDS_89	cytoplasm;
CDS_91	nucleus;
CDS_100	membrane; chloroplast;
CDS_114	nucleus;
CDS_116	cytoplasm;
CDS_118	cytoplasm;
CDS_119	integral to membrane;
CDS_128	cytoplasm;
CDS_136	ribosome;
CDS_139	cytoplasm;
CDS_140	ribosome;
CDS_141	ribosome;
CDS_142	ribosome;
CDS_145	mitochondrial respiratory chain complex III;
CDS_148	integral to membrane;
CDS_152	integral to membrane;
CDS_156	membrane;
CDS_161	nucleus;
CDS_164	ribosome;
CDS_172	ribosome;
CDS_177	extracellular region;
CDS_181	ribosome;
CDS_182	ribosome;
CDS_190	integral to membrane;
CDS_192	Golgi apparatus; integral to membrane;
CDS_198	integral to membrane;
CDS_215	cytoplasm;
CDS_218	cytoplasm;
CDS_220	nucleus;
CDS_223	ribosome;
CDS_232	proton-transporting V-type ATPase, V1 domain;
CDS_243	endoplasmic reticulum;
CDS_259	membrane;
CDS_260	chloroplast;
CDS_267	prefoldin complex;
CDS_270	chromosome;
CDS_272	COPI vesicle coat;
CDS_275	proteasome complex;
CDS_276	chloroplast;
CDS_309	small ribosomal subunit;
CDS_317	membrane coat;
CDS_329	oxygen evolving complex; extrinsic to membrane;
CDS_330	chloroplast envelope; extrinsic to membrane; thylakoid lumen; chloroplast stroma; apoplast; chloroplast thylakoid membrane; oxygen evolving complex;
CDS_335	nucleus;
CDS_342	photosystem II; integral to membrane; chloroplast thylakoid membrane;
CDS_348	plastid;
CDS_353	integral to membrane;
CDS_354	mitochondrion;
CDS_359	chloroplast thylakoid membrane;
CDS_360	Ino80 complex;
CDS_361	chloroplast outer membrane; peribacteroid membrane;
CDS_365	cytoplasm; proteasome core complex, alpha-subunit complex; nucleus;
CDS_368	ribosome;
CDS_377	mitochondrial outer membrane;
CDS_383	ribosome;
CDS_388	mitochondrial respiratory chain complex III;
CDS_390	protein phosphatase type 2A complex;
CDS_391	nucleus;
CDS_395	nucleus;
CDS_401	intracellular;
CDS_408	cytoplasm;
CDS_410	integral to membrane;
CDS_414	nucleus;
CDS_415	ribonucleoprotein complex; nucleus;
CDS_425	cytosol;
CDS_430	membrane;
CDS_431	cytoplasm;
CDS_434	cytosol;
CDS_436	nucleus;
CDS_445	cytoplasm; nucleus;
CDS_448	cytoplasm;
CDS_449	proton-transporting ATP synthase complex, catalytic core F(1);
CDS_466	endoplasmic reticulum membrane;
CDS_481	thylakoid lumen; chloroplast envelope; chloroplast thylakoid membrane;
CDS_504	ribosome;
CDS_505	ribosome; chloroplast;
CDS_515	nucleus;
CDS_516	chloroplast thylakoid membrane;
CDS_522	6-phosphofructokinase complex;
CDS_527	photosystem I; integral to membrane; chloroplast envelope; chloroplast thylakoid membrane; photosystem II; plastoglobule; plasma membrane;
CDS_547	cytoplasm;
CDS_548	nuclear outer membrane-endoplasmic reticulum membrane network;
CDS_552	integral to membrane; endoplasmic reticulum;
CDS_553	cytoplasm;
CDS_554	integral to membrane;
CDS_559	nucleus;
CDS_563	eukaryotic translation elongation factor 1 complex;
CDS_564	integral to membrane;
CDS_576	nucleus;
CDS_578	cytoplasm;
CDS_582	cytoplasm;
CDS_591	chloroplast;
CDS_593	nucleus;
CDS_596	cytoplasmic stress granule; chloroplast stroma;
CDS_603	nucleus;
CDS_613	intracellular membrane-bounded organelle;
CDS_617	cytoplasm;
CDS_624	nucleus;
CDS_629	protein complex; cytoplasm;
CDS_636	Golgi membrane; vacuole; plasma membrane;
CDS_639	thylakoid lumen; chloroplast envelope; chloroplast thylakoid membrane;
CDS_643	membrane;
CDS_652	clathrin coat of coated pit; clathrin coat of trans-Golgi network vesicle;
CDS_655	photosystem I reaction center;
CDS_656	photosystem I reaction center;
CDS_657	intracellular;
CDS_661	membrane;
CDS_670	Golgi stack;
CDS_679	integral to membrane;
CDS_689	integral to membrane;
CDS_690	mitochondrial outer membrane translocase complex;
CDS_699	nucleus;
CDS_702	membrane;
CDS_705	integral to membrane;
CDS_713	vacuolar membrane; integral to membrane;
CDS_717	intracellular part;
CDS_728	ribonucleoside-diphosphate reductase complex;
CDS_730	peroxisome;
CDS_733	mitochondrial matrix;
CDS_749	integral to membrane;
CDS_750	RNA-induced silencing complex;
CDS_757	nucleus;
CDS_764	integral to membrane;
CDS_776	membrane;
CDS_788	membrane;
CDS_803	ubiquitin ligase complex;
CDS_807	DNA-directed RNA polymerase II, core complex;
CDS_813	integral to membrane;
CDS_823	integral to membrane;
CDS_826	large ribosomal subunit;
CDS_827	cytoplasm;
CDS_830	photosystem I reaction center; chloroplast thylakoid membrane;
CDS_834	clathrin coat of coated pit; clathrin coat of trans-Golgi network vesicle;
CDS_839	spliceosomal complex;
CDS_842	chloroplast thylakoid membrane;
CDS_848	membrane;
CDS_857	integral to membrane;
CDS_860	cytoplasm;
CDS_870	chloroplast outer membrane;
CDS_873	protein phosphatase type 2A complex;
CDS_887	nucleus;
CDS_889	intracellular;
CDS_890	cortical microtubule, transverse to long axis; plasma membrane;
CDS_901	cytoplasm;
CDS_902	ribosome;
CDS_907	extracellular region;
CDS_908	intracellular;
CDS_909	chloroplast membrane;
CDS_913	nucleus;
CDS_914	nucleus;
CDS_917	chloroplast stromal thylakoid; plastoglobule; PSII associated light-harvesting complex II; mitochondrion; photosystem II antenna complex;
CDS_920	mitochondrion; plasma membrane;
CDS_925	plastid;
CDS_939	chloroplast thylakoid membrane;
CDS_943	membrane;
CDS_944	nucleus;
CDS_947	cytoplasm;
CDS_952	Golgi apparatus; integral to membrane;
CDS_972	box H/ACA snoRNP complex; chloroplast thylakoid membrane;
CDS_975	nuclear membrane;
CDS_981	cell wall; peroxisome; nucleolus; chloroplast; plasma membrane;
CDS_985	integral to membrane;
CDS_989	ribosome;
CDS_993	mitochondrial respiratory chain complex I;
CDS_994	membrane;
CDS_1002	nucleus;
CDS_1004	integral to membrane;
CDS_1013	cytoplasm;
CDS_1019	cytoplasm;
CDS_1020	endoplasmic reticulum;
CDS_1025	nucleus;
CDS_1026	cytoplasmic membrane-bounded vesicle; integral to membrane;
CDS_1029	integral to membrane; endoplasmic reticulum;
CDS_1039	nucleolus; chloroplast; vacuole; cytosolic large ribosomal subunit; plasma membrane;
CDS_1049	prefoldin complex;
CDS_1051	intracellular;
CDS_1052	mitochondrial proton-transporting ATP synthase complex, coupling factor F(o);
CDS_1057	cytosolic ribosome; chloroplast stroma;
CDS_1060	thylakoid lumen; integral to membrane; chloroplast envelope; chloroplast thylakoid membrane;
CDS_1064	integral to membrane; nucleus;
CDS_1077	proton-transporting two-sector ATPase complex, catalytic domain;
CDS_1079	chloroplast;
CDS_1091	nucleolus; cytosolic large ribosomal subunit; plasma membrane;
CDS_1103	photosystem I; integral to membrane; nucleus;
CDS_1106	membrane;
CDS_1113	nucleus;
CDS_1114	ubiquitin ligase complex;
CDS_1115	integral to membrane;
CDS_1116	microtubule;
CDS_1118	chloroplast;
CDS_1123	extracellular region; membrane;
CDS_1129	Golgi stack; plasma membrane;
CDS_1131	protein phosphatase type 2A complex;
CDS_1143	cytoplasm; nucleus;
CDS_1147	nucleus;
CDS_1150	integral to membrane;
CDS_1151	pyruvate dehydrogenase complex;
CDS_1159	mitochondrion; chloroplast envelope; clathrin-coated vesicle; nucleus; plasma membrane;
CDS_1160	integral to membrane;
CDS_1165	intracellular;
CDS_1166	integral to membrane;
CDS_1176	ubiquitin ligase complex;
CDS_1180	ribosome;
CDS_1181	membrane;
CDS_1192	Golgi transport complex;
CDS_1200	mitochondrial inner membrane;
CDS_1203	cytoplasm;
CDS_1208	ribosome;
CDS_1213	plastid outer membrane;
CDS_1215	membrane;
CDS_1225	membrane;
CDS_1233	nucleus;
CDS_1249	cytoplasm;
CDS_1250	intracellular;
CDS_1256	chloroplast envelope; chloroplast stroma;
CDS_1266	thylakoid lumen; chloroplast envelope; chloroplast thylakoid membrane; chloroplast stroma; apoplast;
CDS_1269	myosin complex;
CDS_1276	Golgi membrane;
CDS_1278	nucleosome; nucleus;
CDS_1284	clathrin adaptor complex; COPI vesicle coat;
CDS_1285	nucleolus; vacuole; plasma membrane; cell wall; cytosolic large ribosomal subunit;
CDS_1293	nucleus;
CDS_1297	membrane;
CDS_1299	integral to membrane;
CDS_1303	signal recognition particle receptor complex;
CDS_1305	clathrin coat;
CDS_1306	cell outer membrane; plasma membrane;
CDS_1322	membrane;
CDS_1326	integral to membrane;
CDS_1329	chloroplast outer membrane; integral to membrane;
CDS_1338	membrane;
CDS_1339	COPI vesicle coat;
CDS_1344	nucleus;
CDS_1345	cytoplasm;
CDS_1349	intracellular;
CDS_1360	intracellular;
CDS_1362	chloroplast;
CDS_1366	cytoplasm; proteasome core complex; nucleus;
CDS_1368	cytoplasm;
CDS_1410	intracellular;
CDS_1411	integral to membrane; plasma membrane;
CDS_1416	ribosome;
CDS_1417	intracellular;
CDS_1423	cytosol; plasma membrane;
CDS_1443	integral to membrane; cell outer membrane; plasma membrane;
CDS_1449	extracellular space;
CDS_1452	integral to membrane;
CDS_1453	eukaryotic translation initiation factor 3 complex;
CDS_1459	cytoplasm;
CDS_1467	ribosome;
CDS_1478	proteasome complex;
CDS_1483	WASH complex; F-actin capping protein complex;
CDS_1486	mitochondrial outer membrane;
CDS_1492	membrane;
CDS_1498	integral to membrane;
CDS_1502	ribosome;
CDS_1518	membrane;
CDS_1520	cytoplasm;
CDS_1534	mitochondrion;
CDS_1536	intracellular;
CDS_1544	spliceosomal complex;
CDS_1549	cytoplasm;
CDS_1560	signal recognition particle;
CDS_1569	vacuole; endoplasmic reticulum lumen; aleurone grain;
CDS_1570	nucleus;
CDS_1574	mitochondrial outer membrane;
CDS_1579	integral to membrane; chloroplast envelope; proton-transporting ATP synthase complex, coupling factor F(o); chloroplast thylakoid membrane;
CDS_1583	cytoplasm;
CDS_1589	nucleus;
CDS_1591	Golgi membrane; integral to membrane;
CDS_1595	endoplasmic reticulum membrane;
CDS_1599	vacuolar membrane; integral to membrane;
CDS_1601	membrane;
CDS_1606	Arp2/3 protein complex;
CDS_1610	cytoplasm; nucleus;
CDS_1616	proteasome complex;
CDS_1633	cytoplasm;
CDS_1642	ribonucleoprotein complex; chloroplast;
CDS_1647	cytosol;
CDS_1650	integral to membrane;
CDS_1660	membrane;
CDS_1665	mitochondrion;
CDS_1666	mitochondrion; chloroplast envelope; cytosolic ribosome; membrane; apoplast;
CDS_1667	intracellular;
CDS_1688	integral to membrane; intracellular;
CDS_1689	nucleus;
CDS_1693	ribosome; mitochondrion;
CDS_1704	cytoplasm;
CDS_1707	ubiquitin ligase complex;
CDS_1731	cytoplasm;
CDS_1743	cytoplasm;
CDS_1744	ribosome;
CDS_1745	integral to membrane;
CDS_1747	integral to membrane;
CDS_1749	integral to membrane;
CDS_1755	nucleosome; nucleus;
CDS_1757	integral to membrane;
CDS_1758	membrane;
CDS_1763	extracellular region; membrane;
CDS_1775	nucleus;
CDS_1780	integral to membrane;
CDS_1784	membrane;
CDS_1785	eukaryotic translation initiation factor 3 complex; nucleus;
CDS_1798	membrane;
CDS_1803	intracellular;
CDS_1811	nucleosome; nucleus;
CDS_1812	integral to membrane;
CDS_1816	integral to membrane;
CDS_1821	cytoplasm;
CDS_1824	microtubule; phragmoplast;
CDS_1825	exosome (RNase complex);
CDS_1827	nucleus;
CDS_1830	cytoplasm;
CDS_1835	chloroplast membrane; integral to membrane;
CDS_1844	clathrin coat of coated pit; clathrin coat of trans-Golgi network vesicle;
CDS_1845	membrane;
CDS_1853	membrane;
CDS_1869	nucleus;
CDS_1873	NuA4 histone acetyltransferase complex;
CDS_1874	extrinsic to membrane; chloroplast thylakoid membrane; plastoglobule; oxygen evolving complex; chloroplast thylakoid lumen; apoplast;
CDS_1877	integral to membrane;
CDS_1892	thylakoid lumen; mitochondrion; chloroplast envelope; plastoglobule; cytosolic ribosome; membrane; apoplast;
CDS_1902	ribosome;
CDS_1903	mitochondrion; chloroplast envelope; thylakoid; chloroplast stroma; cytosolic ribosome; membrane; apoplast;
CDS_1905	integral to membrane;
CDS_1906	endoplasmic reticulum;
CDS_1914	nucleus;
CDS_1920	integral to membrane;
CDS_1922	mitochondrial outer membrane;
CDS_1928	cytoplasm;
CDS_1932	extracellular region;
CDS_1935	chloroplast;
CDS_1941	integral to membrane; plasma membrane;
CDS_1948	integral to membrane;
CDS_1952	integral to membrane;
CDS_1953	proton-transporting ATP synthase complex, catalytic core F(1);
CDS_1972	photosystem I; thylakoid membrane;
CDS_1978	COPI vesicle coat;
CDS_1980	integral to membrane;
CDS_1985	membrane;
CDS_1986	nucleus;
CDS_1987	mitochondrion; chloroplast envelope; thylakoid; chloroplast stroma; cytosolic ribosome; membrane; apoplast;
CDS_1989	nucleus;
CDS_1998	membrane;
CDS_2000	nucleus;
CDS_2008	integral to membrane;
CDS_2010	light-harvesting complex; photosystem II; integral to membrane; chloroplast thylakoid membrane;
CDS_2023	membrane;
CDS_2025	membrane; cell periphery;
CDS_2027	oxygen evolving complex; extrinsic to membrane;
CDS_2029	integral to membrane;
CDS_2032	large ribosomal subunit;
CDS_2047	integral to membrane;
CDS_2050	cytoplasm;
CDS_2053	integral to membrane; endoplasmic reticulum;
CDS_2058	membrane;
CDS_2072	integral to membrane;
CDS_2076	integral to membrane;
CDS_2078	integral to membrane;
CDS_2087	integral to membrane;
CDS_2090	nucleus;
CDS_2092	chromosome;
CDS_2099	integral to membrane;
CDS_2104	integral to membrane;
CDS_2106	integral to membrane;
CDS_2107	membrane;
CDS_2113	integral to membrane;
CDS_2115	glycerol-3-phosphate dehydrogenase complex;
CDS_2119	cell outer membrane; plasma membrane;
CDS_2122	integral to membrane;
CDS_2128	extrinsic to membrane; plasma membrane; endoplasmic reticulum exit site; nucleus; cytosol;
CDS_2133	ribosome;
CDS_2134	ubiquitin ligase complex;
CDS_2146	ribosome;
CDS_2147	integral to membrane;
CDS_2148	COPI vesicle coat;
CDS_2150	cell outer membrane; plasma membrane;
CDS_2159	cytoplasm;
CDS_2169	plant-type cell wall; chloroplast stroma; thylakoid;
CDS_2175	nucleus;
CDS_2179	cytosolic small ribosomal subunit; nucleus;
CDS_2183	vacuolar proton-transporting V-type ATPase, V1 domain;
CDS_2184	integral to membrane;
CDS_2188	chloroplast;
CDS_2196	protein phosphatase type 2A complex;
CDS_2204	integral to membrane;
CDS_2207	intracellular;
CDS_2209	cytoplasm;
CDS_2223	mitochondrial inner membrane;
CDS_2224	chloroplast;
CDS_2230	chloroplast;
CDS_2238	integral to membrane;
CDS_2241	endoplasmic reticulum membrane;
CDS_2248	membrane;
CDS_2250	plastid; nucleus;
CDS_2257	small ribosomal subunit; chloroplast;
CDS_2258	intracellular;
CDS_2265	integral to membrane;
CDS_2271	nucleus;
CDS_2274	small ribosomal subunit;
CDS_2275	integral to membrane;
CDS_2284	integral to membrane;
CDS_2290	intracellular;
CDS_2293	actin cytoskeleton;
CDS_2309	cytoplasm;
CDS_2311	endoplasmic reticulum membrane;
CDS_2316	integral to membrane;
CDS_2322	membrane coat;
CDS_2324	oxygen evolving complex; thylakoid membrane; plastid;
CDS_2326	chloroplast;
CDS_2329	cytoplasm;
CDS_2333	mitochondrial inner membrane presequence translocase complex; integral to membrane;
CDS_2339	Golgi transport complex;
CDS_2349	intracellular;
CDS_2350	integral to membrane;
CDS_2356	intracellular;
CDS_2362	large ribosomal subunit;
CDS_2370	integral to membrane;
CDS_2373	nucleus;
CDS_2376	plasma membrane;
CDS_2378	cytosol; chloroplast stroma;
CDS_2383	small ribosomal subunit; chloroplast; cytosolic ribosome; nucleus; plasma membrane;
CDS_2395	integral to membrane;
CDS_2400	integral to membrane;
CDS_2407	integral to membrane;
CDS_2409	intracellular;
CDS_2415	ubiquitin ligase complex;
CDS_2419	membrane;
CDS_2421	cytoplasm;
CDS_2422	integral to membrane;
CDS_2427	cytoplasm;
CDS_2429	integral to membrane;
CDS_2430	microtubule;
CDS_2440	extracellular region;
CDS_2455	ribosome; chloroplast;
CDS_2460	nucleus;
CDS_2470	integral to membrane;
CDS_2472	cytoplasm;
CDS_2493	nucleus;
CDS_2504	membrane;
CDS_2505	plasma membrane;
CDS_2506	integral to membrane;
CDS_2507	nuclear pore;
CDS_2521	intracellular;
CDS_2522	oxygen evolving complex;
CDS_2523	endoplasmic reticulum;
CDS_2527	chloroplast;
CDS_2531	integral to membrane;
CDS_2532	chromosome; nucleus;
CDS_2534	chloroplast; mitochondrion;
CDS_2537	intracellular organelle;
CDS_2540	COPII vesicle coat;
CDS_2541	intracellular;
CDS_2542	RNA-induced silencing complex;
CDS_2543	microtubule associated complex; microtubule;
CDS_2547	periplasmic space;
CDS_2554	intracellular; integral to membrane;
CDS_2560	intracellular;
CDS_2568	integral to membrane;
CDS_2570	mitochondrial outer membrane;
CDS_2574	ribosome;
CDS_2590	outer membrane;
CDS_2593	integral to membrane;
CDS_2605	chromosome;
CDS_2609	membrane;
CDS_2618	nucleus;
CDS_2622	chloroplast thylakoid membrane;
CDS_2640	clathrin coat;
CDS_2652	exocyst;
CDS_2663	Golgi apparatus; membrane coat;
CDS_2668	cytoplasm;
CDS_2669	intracellular;
CDS_2685	nucleus;
CDS_2689	cytoplasm;
CDS_2698	mitochondrial matrix;
CDS_2705	nucleus;
CDS_2713	Smc5-Smc6 complex;
CDS_2716	nucleus;
CDS_2720	nucleus;
CDS_2727	intracellular;
CDS_2729	cytoplasm; proteasome core complex; nucleus;
CDS_2733	nucleus;
CDS_2734	cell wall; mitochondrion; chloroplast envelope; chloroplast stroma; apoplast;
CDS_2735	nucleus;
CDS_2748	cytoplasm;
CDS_2753	ubiquitin ligase complex;
CDS_2759	cytoplasm;
CDS_2760	vacuole;
CDS_2763	cytosol; ribosome; membrane; nucleus;
CDS_2768	chloroplast envelope; chloroplast stroma; apoplast;
CDS_2770	integral to membrane;
CDS_2779	cell wall; chloroplast stroma;
CDS_2780	cell wall; chloroplast stroma;
CDS_2781	3-isopropylmalate dehydratase complex;
CDS_2784	small ribosomal subunit;
CDS_2792	ribosome;
CDS_2794	mitochondrial inner membrane; integral to membrane;
CDS_2802	chloroplast;
CDS_2803	vacuolar proton-transporting V-type ATPase, V1 domain;
CDS_2813	nucleus;
CDS_2814	RNA-induced silencing complex;
CDS_2829	vacuole; integral to membrane; plasma membrane;
CDS_2839	membrane;
CDS_2841	chloroplast;
CDS_2842	integral to membrane;
CDS_2844	eukaryotic translation initiation factor 2 complex;
CDS_2850	nucleus;
CDS_2855	Golgi apparatus; integral to membrane;
CDS_2856	intracellular;
CDS_2863	plasma membrane;
CDS_2873	integral to nuclear inner membrane;
CDS_2874	ubiquitin ligase complex;
CDS_2878	integral to membrane;
CDS_2886	proteasome complex;
CDS_2902	COPII vesicle coat;
CDS_2907	protein phosphatase type 2A complex;
CDS_2922	nucleus;
CDS_2923	intracellular;
CDS_2927	integral to membrane;
CDS_2951	membrane;
CDS_2954	nucleus;
CDS_2956	mitochondrial matrix;
CDS_2959	integral to membrane;
CDS_2973	cytoplasm;
CDS_2977	integral to membrane;
CDS_2980	Golgi apparatus; integral to membrane;
CDS_2982	vacuole;
CDS_2984	membrane;
CDS_2987	nucleus;
CDS_2997	integral to membrane;
CDS_3000	integral to membrane;
CDS_3003	Golgi cisterna membrane; integral to membrane;
CDS_3027	membrane;
CDS_3039	cytoplasm;
CDS_3058	chloroplast envelope; vacuole; apoplast;
CDS_3066	chloroplast envelope; chloroplast thylakoid membrane; chloroplast stroma; stromule; apoplast;
CDS_3072	cytoplasm;
CDS_3073	intracellular;
CDS_3074	nuclear pore;
CDS_3075	chloroplast;
CDS_3079	integral to membrane;
CDS_3081	ribosome; chloroplast;
CDS_3084	cytoplasm;
CDS_3088	ribosome;
CDS_3096	exocyst;
CDS_3101	nucleus;
CDS_3102	eukaryotic translation initiation factor 3 complex; nucleus;
CDS_3116	plastoglobule; chloroplast envelope; thylakoid; apoplast;
CDS_3120	nucleus;
CDS_3126	integral to membrane; endoplasmic reticulum;
CDS_3130	COPI vesicle coat;
CDS_3134	proteasome complex;
CDS_3136	ribosome;
CDS_3144	COPII vesicle coat;
CDS_3147	ribosome;
CDS_3148	integral to membrane;
CDS_3150	ribosome;
CDS_3159	cytoplasm;
CDS_3161	ribosome;
CDS_3165	signal recognition particle;
CDS_3167	cytoplasm;
CDS_3168	6-phosphofructokinase complex;
CDS_3171	intracellular;
CDS_3180	nucleus;
CDS_3198	nucleus; plasma membrane;
CDS_3200	integral to membrane;
CDS_3217	cytoplasm; nucleus;
CDS_3226	integral to membrane;
CDS_3236	cytoplasm;
CDS_3240	membrane; nucleus;
CDS_3249	membrane;
CDS_3252	clathrin adaptor complex; COPI vesicle coat;
CDS_3254	peroxisome; chloroplast;
CDS_3269	integral to membrane; mitochondrial membrane;
CDS_3274	cytoplasm;
CDS_3279	ribosome;
CDS_3280	membrane;
CDS_3283	outer membrane;
CDS_3285	integral to membrane;
CDS_3289	nucleus; Cul4-RING ubiquitin ligase complex;
CDS_3290	cytoplasm;
CDS_3300	cytoplasm;
CDS_3314	nucleus;
CDS_3315	integral to membrane;
CDS_3326	chloroplast stroma;
CDS_3330	nucleus;
CDS_3344	integral to membrane; endoplasmic reticulum;
CDS_3345	membrane;
CDS_3349	nucleus;
CDS_3352	nucleus;
CDS_3369	intracellular;
CDS_3377	cytoplasm;
CDS_3378	intracellular;
CDS_3379	cytoplasm;
CDS_3392	endoplasmic reticulum;
CDS_3397	cytoplasm;
CDS_3399	nucleus;
CDS_3400	membrane;
CDS_3411	chloroplast;
CDS_3413	ATP-binding cassette (ABC) transporter complex; excinuclease repair complex; cytoplasm;
CDS_3417	small ribosomal subunit; chloroplast;
CDS_3418	chloroplast envelope;
CDS_3425	transcription factor TFIID complex;
CDS_3426	extracellular region;
CDS_3433	integral to membrane;
CDS_3434	intracellular;
CDS_3439	chloroplast thylakoid membrane; chloroplast thylakoid lumen; chloroplast stroma;
CDS_3443	membrane;
CDS_3446	cytoplasm;
CDS_3473	membrane;
CDS_3483	Mre11 complex;
CDS_3493	chloroplast stroma;
CDS_3495	integral to membrane;
CDS_3498	nucleosome; mitochondrion; nucleolus;
CDS_3513	thylakoid lumen; integral to membrane; chloroplast envelope; chloroplast thylakoid membrane;
CDS_3514	membrane;
CDS_3516	cytoplasm;
CDS_3519	chloroplast;
CDS_3534	ribosome;
CDS_3545	intrinsic to endoplasmic reticulum membrane;
CDS_3551	integral to membrane; plasma membrane;
CDS_3559	membrane;
CDS_3569	integral to membrane;
CDS_3578	plasma membrane; integral to membrane;
CDS_3582	intracellular;
CDS_3585	signal recognition particle, endoplasmic reticulum targeting;
CDS_3590	integral to membrane;
CDS_3595	mitochondrial inner membrane; respiratory chain; integral to membrane;
CDS_3596	plastoglobule; thylakoid;
CDS_3610	cytoplasm;
CDS_3617	intracellular;
CDS_3619	intracellular;
CDS_3629	integral to membrane;
CDS_3634	integral to membrane; plasma membrane;
CDS_3635	endoplasmic reticulum;
CDS_3637	integral to membrane;
CDS_3650	integral to membrane;
CDS_3652	nucleus;
CDS_3658	integral to membrane;
CDS_3665	integral to membrane;
CDS_3667	intracellular;
CDS_3668	cytoplasm;
CDS_3673	cytoplasm;
CDS_3677	plasma membrane; integral to membrane;
CDS_3683	chloroplast inner membrane; chloroplast thylakoid membrane;
CDS_3689	nucleus;
CDS_3701	membrane;
CDS_3704	chromosome; cytoplasm;
CDS_3729	plant-type cell wall; vacuole; plasma membrane; chloroplast; endoplasmic reticulum; mitochondrion;
CDS_3736	chloroplast thylakoid membrane;
CDS_3745	mitochondrion;
CDS_3784	U4/U6 x U5 tri-snRNP complex;
CDS_3793	cytoplasm; proteasome core complex, alpha-subunit complex; nucleus;
CDS_3796	integral to membrane;
CDS_3797	intracellular;
CDS_3800	cytoplasm;
CDS_3805	integral to membrane;
CDS_3821	integral to membrane;
CDS_3830	integral to membrane; endoplasmic reticulum;
CDS_3837	nucleus;
CDS_3840	integral to membrane;
CDS_3846	intracellular;
CDS_3856	cytoplasm;
CDS_3862	mitochondrial inner membrane; integral to membrane;
CDS_3887	integral to membrane;
CDS_3900	plasma membrane; cytosol;
CDS_3901	plasma membrane; cytosol;
CDS_3904	intracellular;
CDS_3908	thylakoid lumen; chloroplast envelope; chloroplast thylakoid membrane; chloroplast stroma; apoplast;
CDS_3916	exocyst;
CDS_3922	RNA-induced silencing complex;
CDS_3927	peroxisome; chloroplast envelope; vacuole; apoplast;
CDS_3943	chromosome; cytoplasm;
CDS_3948	membrane coat;
CDS_3949	cell wall;
CDS_3958	integral to membrane; chloroplast; plasma membrane;
CDS_3963	integral to membrane;
CDS_3965	small nuclear ribonucleoprotein complex;
CDS_3974	mRNA cleavage factor complex;
CDS_3977	membrane;
CDS_3981	apoplast; cell wall;
CDS_3985	nucleoid; chloroplast part; membrane;
CDS_3992	nucleus;
CDS_3996	cytoplasm;
CDS_4000	vacuolar proton-transporting V-type ATPase, V1 domain;
CDS_4005	thylakoid; membrane; plastid;
CDS_4009	chloroplast stroma;
CDS_4026	succinate dehydrogenase complex;
CDS_4031	nucleus;
CDS_4046	intracellular;
CDS_4056	intracellular;
CDS_4064	Ino80 complex;
CDS_4068	integral to membrane;
CDS_4069	respiratory chain; integral to membrane; mitochondrion;
CDS_4078	chloroplast envelope; chloroplast photosystem I;
CDS_4085	chloroplast;
CDS_4086	membrane;
CDS_4099	nucleus;
CDS_4103	membrane;
CDS_4104	ubiquitin ligase complex;
CDS_4126	mitochondrial respiratory chain complex I;
CDS_4130	chloroplast; membrane;
CDS_4131	nucleus;
CDS_4134	light-harvesting complex; chloroplast thylakoid membrane;
CDS_4141	nucleus;
CDS_4146	oxygen evolving complex; thylakoid membrane;
CDS_4156	protein complex;
CDS_4159	intracellular;
CDS_4160	membrane;
CDS_4173	ribosome;
CDS_4177	ubiquitin ligase complex;
CDS_4180	ribosome;
CDS_4196	chloroplast thylakoid membrane;
CDS_4203	microtubule;
CDS_4204	plasma membrane;
CDS_4208	chloroplast envelope; viral envelope;
CDS_4211	integral to chloroplast outer membrane;
CDS_4222	cytoplasm; proteasome core complex, alpha-subunit complex; nucleus;
CDS_4232	apoplast;
CDS_4233	exocyst;
CDS_4254	cytoplasm; nucleus;
CDS_4259	integral to membrane;
CDS_4270	integral to membrane;
CDS_4271	ubiquitin ligase complex;
CDS_4282	COPII vesicle coat;
CDS_4283	mitochondrion;
CDS_4284	nucleolus; vacuole; plasma membrane; cell wall; cytosolic small ribosomal subunit;
CDS_4288	chloroplast thylakoid membrane; chloroplast stroma; chloroplast thylakoid lumen;
CDS_4291	plasma membrane;
CDS_4300	endoplasmic reticulum;
CDS_4301	cytosol;
CDS_4314	cytoplasm; nucleus;
CDS_4315	membrane;
CDS_4321	integral to Golgi membrane;
CDS_4322	cell outer membrane; plasma membrane;
CDS_4328	nucleosome; nucleus;
CDS_4330	cytoplasm;
CDS_4332	mitochondrion;
CDS_4337	integral to plasma membrane;
CDS_4343	intracellular;
CDS_4348	vacuole; eukaryotic translation elongation factor 1 complex; plasma membrane; cell wall;
CDS_4351	integral to membrane;
CDS_4354	eukaryotic translation initiation factor 3 complex;
CDS_4355	intracellular;
CDS_4363	membrane;
CDS_4368	exocyst;
CDS_4370	cell wall; cytosol; proteasome regulatory particle, base subcomplex; plasmodesma; plasma membrane; nucleus;
CDS_4372	endoplasmic reticulum;
CDS_4374	chromosome; nucleus;
CDS_4377	nucleus;
CDS_4399	membrane;
CDS_4403	cytoplasm;
CDS_4409	intracellular;
CDS_4410	membrane;
CDS_4414	6-phosphofructokinase complex;
CDS_4427	membrane;
CDS_4428	cell wall;
CDS_4438	extracellular region;
CDS_4442	plant-type cell wall;
CDS_4443	ribosome;
CDS_4462	membrane;
CDS_4466	cytoplasm;
CDS_4469	integral to membrane;
CDS_4474	integral to membrane;
CDS_4475	membrane;
CDS_4477	signal recognition particle;
CDS_4478	cytosol; plasma membrane;
CDS_4485	cytoplasm;
CDS_4492	cytoplasm;
CDS_4498	membrane;
CDS_4504	intracellular;
CDS_4506	cytoplasm;
CDS_4513	integral to membrane; proton-transporting V-type ATPase, V0 domain;
CDS_4521	photosystem II;
CDS_4525	membrane;
CDS_4526	plastid;
CDS_4527	ribosome;
CDS_4530	membrane; cell periphery;
CDS_4531	plasma membrane;
CDS_4537	integral to membrane;
CDS_4540	ubiquitin ligase complex;
CDS_4546	cytosol; cell wall; RNA-induced silencing complex; nuclear envelope; chloroplast; endoplasmic reticulum; plasma membrane;
CDS_4562	integral to membrane;
CDS_4570	intracellular;
CDS_4573	integral to membrane;
CDS_4579	cytoplasm;
CDS_4586	integral to membrane;
CDS_4597	ribosome;
CDS_4602	intracellular;
CDS_4603	intracellular;
CDS_4611	COPI vesicle coat;
CDS_4617	ribosome;
CDS_4619	plastid;
CDS_4620	nuclear cap binding complex;
CDS_4628	ribosome; chloroplast envelope;
CDS_4633	membrane;
CDS_4634	vacuole;
CDS_4635	thylakoid lumen; chloroplast envelope; chloroplast thylakoid membrane;
CDS_4637	Golgi cisterna membrane; integral to membrane;
CDS_4638	integral to membrane;
CDS_4648	membrane; chloroplast;
CDS_4651	nucleus;
CDS_4655	membrane coat;
CDS_4656	plastoglobule; chloroplast envelope; chloroplast thylakoid membrane;
CDS_4660	protein complex; cytoplasm;
CDS_4662	plastoglobule; photosystem I reaction center; integral to membrane; chloroplast thylakoid membrane;
CDS_4669	cytosolic ribosome; membrane; endoplasmic reticulum;
CDS_4685	integral to membrane;
CDS_4689	cytoplasm;
CDS_4702	chloroplast;
CDS_4709	intracellular;
CDS_4710	ribosome; chloroplast envelope; chloroplast stroma; membrane;
CDS_4714	intracellular;
CDS_4716	nucleus;
CDS_4717	spliceosomal complex;
CDS_4726	nucleus;
CDS_4740	ribosome;
CDS_4741	cytoplasm; nucleus;
CDS_4762	membrane;
CDS_4765	nucleus;
CDS_4767	mitochondrial matrix;
CDS_4772	integral to membrane;
CDS_4777	nucleus;
CDS_4782	integral to membrane;
CDS_4784	ribosome;
CDS_4791	membrane;
CDS_4794	integral to membrane; photosystem I; chloroplast thylakoid membrane;
CDS_4797	cytoplasm;
CDS_4808	Piccolo NuA4 histone acetyltransferase complex;
CDS_4815	Golgi transport complex;
CDS_4824	mitochondrion;
CDS_4828	integral to membrane;
CDS_4831	respiratory chain; integral to membrane; mitochondrion;
CDS_4833	integral to membrane; photosystem I;
CDS_4840	RNA-induced silencing complex;
CDS_4842	peroxisome; chloroplast stroma; vacuole; cytosolic ribosome; membrane; nucleus; apoplast;
CDS_4855	endoplasmic reticulum;
CDS_4858	Golgi apparatus; integral to membrane;
CDS_4861	plant-type cell wall; apoplast; chloroplast;
CDS_4866	ubiquitin ligase complex;
CDS_4871	large ribosomal subunit;
CDS_4882	membrane;
CDS_4883	membrane;
CDS_4885	membrane;
CDS_4898	nucleus;
CDS_4900	membrane;
CDS_4905	nucleus;
CDS_4906	chloroplast; membrane;
CDS_4915	integral to membrane;
CDS_4919	Golgi membrane; integral to membrane;
CDS_4926	plastid outer membrane; chloroplast envelope; chloroplast thylakoid membrane; photosystem II; chloroplast stroma; plastid inner membrane; stromule;
CDS_4930	thylakoid lumen; chloroplast envelope; chloroplast thylakoid membrane;
CDS_4933	acetyl-CoA carboxylase complex;
CDS_4938	cytosol;
CDS_4940	large ribosomal subunit;
CDS_4941	membrane; cell periphery;
CDS_4956	integral to membrane;
CDS_4967	cytoplasm;
CDS_4970	integral to membrane;
CDS_4989	nuclear pore;
CDS_4991	membrane;
CDS_4992	cytoplasm; proteasome core complex; nucleus;
CDS_4995	clathrin adaptor complex;
CDS_5001	membrane;
CDS_5002	nucleus;
CDS_5006	Golgi membrane;
CDS_5010	photosystem I; integral to membrane; nucleus;
CDS_5013	membrane;
CDS_5022	clathrin adaptor complex;
CDS_5024	cytoplasm;
CDS_5029	Golgi transport complex;
CDS_5033	membrane;
CDS_5048	mitochondrion;
CDS_5052	integral to membrane;
CDS_5060	cullin-RING ubiquitin ligase complex;
CDS_5066	membrane;
CDS_5070	integral to membrane;
CDS_5073	cytoplasm;
CDS_5088	core TFIIH complex;
CDS_5090	cytoplasm;
CDS_5096	ubiquitin ligase complex;
CDS_5100	plastoglobule; chloroplast envelope; photosystem I reaction center; chloroplast thylakoid membrane;
CDS_5102	COPI vesicle coat;
CDS_5121	cytoplasm;
CDS_5123	integral to membrane; chloroplast thylakoid membrane;
CDS_5124	cytoplasm;
CDS_5126	integral to membrane;
CDS_5127	spliceosomal complex;
CDS_5128	chromosome;
CDS_5133	chloroplast; membrane;
CDS_5134	U4/U6 x U5 tri-snRNP complex;
CDS_5135	chloroplast;
CDS_5144	integral to membrane;
CDS_5151	ribosome;
CDS_5156	cytoplasm; nucleus;
CDS_5162	membrane; cis-Golgi network;
CDS_5163	protein phosphatase type 2A complex;
CDS_5169	nuclear pore;
CDS_5175	membrane;
CDS_5182	cytoplasm;
CDS_5187	small ribosomal subunit;
CDS_5188	integral to membrane;
CDS_5197	membrane; cell periphery;
CDS_5206	intracellular;
CDS_5223	Golgi membrane; integral to membrane;
CDS_5242	cytoplasm;
CDS_5254	cytoplasm;
CDS_5263	chloroplast envelope; chloroplast stroma;
CDS_5269	nucleus;
CDS_5272	ubiquitin ligase complex;
CDS_5276	mitochondrion; chloroplast; glutamyl-tRNA(Gln) amidotransferase complex;
CDS_5278	mitochondrion;
CDS_5279	intracellular;
CDS_5280	chloroplast envelope; thylakoid; chloroplast stroma; apoplast;
CDS_5283	chloroplast thylakoid membrane;
CDS_5288	Type I site-specific deoxyribonuclease complex;
CDS_5293	membrane; cell periphery;
CDS_5307	cytoplasm;
CDS_5309	chloroplast;
CDS_5311	plasma membrane;
CDS_5312	mitochondrial respiratory chain complex I; chloroplast; cytosolic ribosome; nucleus; plasma membrane; stromule; apoplast;
CDS_5319	intracellular;
CDS_5323	membrane;
CDS_5326	integral to membrane; mitochondrial inner membrane; respiratory chain; plasma membrane;
CDS_5328	integral to membrane;
CDS_5339	membrane;
CDS_5341	chloroplast envelope; chloroplast stroma;
CDS_5351	integral to plasma membrane;
CDS_5354	cytoplasm;
CDS_5359	cell wall; mitochondrion; chloroplast envelope; thylakoid; chloroplast stroma; membrane; nucleus; stromule; apoplast;
CDS_5369	integral to membrane;
CDS_5371	integral to plasma membrane;
CDS_5380	ribosome;
CDS_5383	integral to membrane;
CDS_5388	chloroplast thylakoid membrane;
CDS_5390	ELL-EAF complex;
CDS_5394	cytoplasm;
CDS_5413	integral to membrane;
CDS_5424	membrane;
CDS_5425	membrane;
CDS_5428	integral to membrane;
CDS_5431	DNA polymerase III complex;
CDS_5432	chloroplast;
CDS_5443	oxygen evolving complex; extrinsic to membrane;
CDS_5452	chloroplast;
CDS_5464	integral to membrane;
CDS_5466	integral to membrane; mitochondrion; chloroplast;
CDS_5468	peroxisome; chloroplast envelope; vacuole; apoplast;
CDS_5470	ribosome;
CDS_5474	cytoplasm;
CDS_5486	membrane;
CDS_5505	nucleus;
CDS_5511	chloroplast; mitochondrion;
CDS_5524	integral to membrane;
CDS_5525	cytoplasm;
CDS_5527	PCNA complex; nucleus;
CDS_5534	mitochondrial respiratory chain complex I; chloroplast; cytosolic ribosome; nucleus; plasma membrane; stromule; apoplast;
CDS_5541	membrane;
CDS_5543	membrane;
CDS_5549	intracellular;
CDS_5555	membrane;
CDS_5556	membrane;
CDS_5560	intracellular;
CDS_5566	intracellular;
CDS_5567	integral to membrane;
CDS_5568	nucleus;
CDS_5569	signal recognition particle;
CDS_5570	integral to membrane;
CDS_5571	membrane;
CDS_5575	mediator complex;
CDS_5579	integral to membrane;
CDS_5581	integral to membrane;
CDS_5602	cytoplasm;
CDS_5603	membrane;
CDS_5605	mitochondrion;
CDS_5608	integral to membrane;
CDS_5611	membrane; chloroplast;
CDS_5620	chloroplast envelope; vacuole; peroxisome; plasma membrane;
CDS_5621	plastid;
CDS_5647	chloroplast membrane;
CDS_5651	extracellular region; membrane;
CDS_5666	nuclear pore;
CDS_5668	integral to membrane;
CDS_5675	GPI-anchor transamidase complex;
CDS_5677	membrane;
CDS_5698	chloroplast envelope; vacuole; plasma membrane; chloroplast stroma; apoplast;
CDS_5703	small ribosomal subunit;
CDS_5708	endoplasmic reticulum;
CDS_5712	nucleus;
CDS_5715	chloroplast membrane; integral to membrane;
CDS_5716	nucleus;
CDS_5717	integral to peroxisomal membrane;
CDS_5718	integral to membrane;
CDS_5720	intracellular;
CDS_5731	ubiquitin ligase complex;
CDS_5732	mitochondrion;
CDS_5740	nucleus;
CDS_5745	cytoplasm;
CDS_5746	nucleus;
CDS_5748	chloroplast thylakoid membrane;
CDS_5753	plastoglobule; thylakoid;
CDS_5772	membrane;
CDS_5773	core TFIIH complex;
CDS_5788	endoplasmic reticulum membrane;
CDS_5791	microtubule associated complex; microtubule;
CDS_5793	ribosome; chloroplast thylakoid membrane;
CDS_5798	small-subunit processome;
CDS_5803	cytoplasm;
CDS_5808	membrane;
CDS_5810	large ribosomal subunit;
CDS_5813	ribosome;
CDS_5814	glycerol-3-phosphate dehydrogenase complex;
CDS_5817	chloroplast stroma;
CDS_5819	integral to membrane;
CDS_5824	integral to membrane;
CDS_5828	nucleus; cytoplasm;
CDS_5829	mitochondrial outer membrane;
CDS_5833	integral to thylakoid membrane; chloroplast thylakoid membrane;
CDS_5834	membrane;
CDS_5842	nucleus;
CDS_5845	integral to membrane;
CDS_5846	nucleus;
CDS_5847	peroxisome;
CDS_5861	integral to membrane;
CDS_5876	Golgi membrane; integral to membrane; cis-Golgi network;
CDS_5882	nucleolus; cytosolic ribosome; vacuole; plasma membrane; small ribosomal subunit; chloroplast;
CDS_5897	integral to membrane;
CDS_5905	integral to membrane;
CDS_5911	nucleolus; vacuole; cell wall; cytosolic small ribosomal subunit; membrane;
CDS_5913	integral to membrane;
CDS_5914	membrane;
CDS_5917	nucleus;
CDS_5921	integral to membrane;
CDS_5923	intracellular;
CDS_5925	integral to membrane;
CDS_5940	nucleus;
CDS_5946	ubiquitin ligase complex;
CDS_5966	plasma membrane; integral to membrane;
CDS_5972	integral to membrane; proton-transporting ATP synthase complex, coupling factor F(o); chloroplast thylakoid membrane;
CDS_5977	axon; mitochondrion; cell body fiber; dendrite; nucleus;
CDS_5978	cytoplasm;
CDS_5980	ribosome;
CDS_5982	vacuole; peroxisome; chloroplast stroma; membrane; apoplast;
CDS_5989	ubiquitin ligase complex;
CDS_5993	membrane;
CDS_6009	mitochondrion;
CDS_6011	ribosome;
CDS_6027	mitochondrion; chloroplast envelope; apoplast;
CDS_6028	cytoplasm;
CDS_6036	chloroplast thylakoid membrane;
CDS_6039	nucleolus;
CDS_6045	COPII vesicle coat;
CDS_6051	endoplasmic reticulum;
CDS_6053	cytoplasm;
CDS_6075	membrane;
CDS_6080	cytoplasm;
CDS_6100	cell outer membrane; plasma membrane;
CDS_6104	cytoplasm;
CDS_6106	cytoplasm;
CDS_6108	viral capsid;
CDS_6114	integral to membrane;
CDS_6116	membrane;
CDS_6124	chloroplast envelope; chloroplast thylakoid membrane; chloroplast stroma; stromule; apoplast;
CDS_6129	chloroplast thylakoid membrane;
CDS_6136	cytoplasm;
CDS_6145	intracellular;
CDS_6146	membrane coat;
CDS_6154	integral to membrane;
CDS_6160	integral to membrane;
CDS_6174	extracellular region;
CDS_6190	nucleus; cytosol;
CDS_6193	cytoplasm;
CDS_6199	integral to membrane;
CDS_6217	protein farnesyltransferase complex;
CDS_6220	nucleosome; nucleus;
CDS_6224	large ribosomal subunit;
CDS_6228	integral to membrane;
CDS_6231	nucleus;
CDS_6234	integral to membrane;
CDS_6240	nucleus;
CDS_6245	intracellular;
CDS_6257	ribosome; mitochondrion;
CDS_6266	cytoplasm; nucleolus;
CDS_6267	integral to membrane;
CDS_6269	nuclear chromosome;
CDS_6285	integral to membrane;
CDS_6294	nuclear cap binding complex;
CDS_6304	cytoplasm;
CDS_6306	membrane;
CDS_6309	chloroplast;
CDS_6312	integral to membrane;
CDS_6321	intracellular;
CDS_6322	membrane;
CDS_6330	integral to membrane; endoplasmic reticulum;
CDS_6337	chloroplast;
CDS_6355	integral to membrane;
CDS_6362	thylakoid; mitochondrion;
CDS_6363	clathrin adaptor complex;
CDS_6368	plant-type vacuole membrane; integral to membrane;
CDS_6392	chloroplast thylakoid membrane; chloroplast thylakoid lumen; chloroplast stroma;
CDS_6403	intracellular;
CDS_6404	COPI vesicle coat;
CDS_6410	membrane;
CDS_6415	membrane;
CDS_6424	integral to membrane;
CDS_6425	cytoplasm;
CDS_6432	extracellular region;
CDS_6435	ribosome;
CDS_6440	chloroplast thylakoid membrane;
CDS_6442	integral to membrane;
CDS_6443	integral to membrane;
CDS_6446	nuclear pore;
CDS_6447	beta-galactosidase complex;
CDS_6453	integral to membrane;
CDS_6481	intracellular;
CDS_6482	membrane;
CDS_6493	mitochondrion; chloroplast envelope; cytosolic ribosome; membrane; apoplast;
CDS_6496	integral to membrane;
CDS_6498	integral to membrane; Gram-negative-bacterium-type cell wall;
CDS_6503	integral to membrane;
CDS_6505	chloroplast envelope;
CDS_6508	membrane; nucleus;
CDS_6517	integral to membrane;
CDS_6518	integral to membrane;
CDS_6519	nucleus;
CDS_6521	chloroplast envelope; stromule; chloroplast stroma; thylakoid; apoplast;
CDS_6522	cell outer membrane; plasma membrane;
CDS_6523	nucleolus; plasma membrane; cytosolic large ribosomal subunit;
CDS_6534	cytoplasm;
CDS_6539	integral to membrane;
CDS_6540	chloroplast;
CDS_6545	nuclear chromosome;
CDS_6564	membrane;
CDS_6574	cytoplasm;
CDS_6591	Golgi cisterna membrane; integral to membrane;
CDS_6598	intracellular;
CDS_6601	membrane; chloroplast;
CDS_6609	cytoplasm; proteasome core complex; nucleus;
CDS_6619	chloroplast;
CDS_6631	vacuolar proton-transporting V-type ATPase, V0 domain;
CDS_6639	chloroplast;
CDS_6643	intracellular;
CDS_6648	ubiquitin ligase complex;
CDS_6653	integral to membrane; respiratory chain;
CDS_6661	nucleosome; nucleus;
CDS_6662	chloroplast envelope; extrinsic to membrane; thylakoid lumen; chloroplast stroma; apoplast; chloroplast thylakoid membrane; oxygen evolving complex;
CDS_6664	nucleus;
CDS_6672	intracellular;
CDS_6682	intracellular; plasma membrane;
CDS_6717	eukaryotic translation elongation factor 1 complex;
CDS_6742	cytoplasm;
CDS_6743	membrane;
CDS_6760	cell outer membrane; plasma membrane;
CDS_6773	mitochondrion;
CDS_6774	integral to membrane;
CDS_6776	integral to membrane; cytoplasm;
CDS_6779	chromosome;
CDS_6785	membrane;
CDS_6786	plasma membrane; integral to membrane;
CDS_6788	nucleus; cytosol;
CDS_6791	small ribosomal subunit;
CDS_6797	cytoplasm;
CDS_6803	nucleus;
CDS_6810	ribosome;
CDS_6816	mitochondrion; chloroplast;
CDS_6823	cell wall; mitochondrion;
CDS_6835	integral to membrane;
CDS_6843	endoplasmic reticulum;
CDS_6846	integral to membrane;
CDS_6852	cytosol;
CDS_6856	chloroplast envelope; chloroplast stroma; chloroplast thylakoid membrane;
CDS_6866	membrane;
CDS_6869	cell wall; extracellular region;
CDS_6873	chloroplast stroma;
CDS_6876	integral to membrane; chloroplast envelope; chloroplast thylakoid membrane; plasma membrane;
CDS_6879	ribosome;
CDS_6889	integral to membrane; plasma membrane;
CDS_6893	nucleus;
CDS_6895	nucleus;
CDS_6900	cytoplasm;
CDS_6904	chloroplast thylakoid membrane;
CDS_6914	small ribosomal subunit;
CDS_6919	cytoplasm;
CDS_6922	membrane;
CDS_6925	nucleus;
CDS_6929	Golgi membrane;
CDS_6931	ribosome;
CDS_6933	nucleus;
CDS_6940	cell outer membrane; plasma membrane;
CDS_6942	cytoplasm;
CDS_6958	nucleus;
CDS_6962	chloroplast envelope; apoplast; chloroplast stroma; mitochondrion;
CDS_6970	Golgi transport complex;
CDS_6980	integral to peroxisomal membrane;
CDS_6982	intracellular; integral to membrane;
CDS_6984	chloroplast envelope; chloroplast thylakoid membrane;
CDS_6990	chloroplast;
CDS_7003	plasma membrane;
CDS_7005	intracellular part;
CDS_7006	mitochondrion;
CDS_7021	chloroplast stroma;
CDS_7026	intracellular;
CDS_7034	intracellular;
CDS_7035	integral to membrane;
CDS_7040	chloroplast thylakoid membrane;
CDS_7047	chloroplast thylakoid membrane;
CDS_7049	integral to membrane;
CDS_7050	chloroplast envelope; proton-transporting ATP synthase complex, catalytic core F(1); chloroplast thylakoid membrane;
CDS_7055	integral to membrane;
CDS_7059	plastoglobule; photosystem I reaction center; chloroplast thylakoid membrane;
CDS_7062	cytoplasm;
CDS_7065	integral to membrane;
CDS_7070	chloroplast;
CDS_7076	proton-transporting ATP synthase complex, catalytic core F(1);
CDS_7079	cytoplasm;
CDS_7094	membrane;
CDS_7096	membrane;
CDS_7111	glycerol-3-phosphate dehydrogenase complex;
CDS_7119	cytoplasm;
CDS_7130	membrane;
CDS_7132	plasma membrane; integral to membrane;
CDS_7156	ribosome;
CDS_7165	cytoplasm;
CDS_7166	integral to Golgi membrane; endoplasmic reticulum; plasma membrane;
CDS_7170	cytoplasm;
CDS_7175	membrane;
CDS_7182	ATP-binding cassette (ABC) transporter complex; excinuclease repair complex; cytoplasm;
CDS_7183	vacuolar proton-transporting V-type ATPase, V1 domain;
CDS_7184	cell wall; plasma membrane;
CDS_7187	integral to membrane;
CDS_7195	ER membrane protein complex;
CDS_7212	ribonucleoprotein complex; plastid;
CDS_7214	cytoplasm;
CDS_7220	small ribosomal subunit;
CDS_7227	membrane;
CDS_7228	cytoplasm;
CDS_7233	vacuole; chloroplast;
CDS_7240	integral to membrane; cytoplasm;
CDS_7243	chloroplast;
CDS_7250	chloroplast stroma; plasma membrane;
CDS_7270	Arp2/3 protein complex;
CDS_7271	nucleus;
CDS_7279	integral to membrane;
CDS_7287	integral to membrane; photosystem I; chloroplast;
CDS_7288	apoplast; cell wall;
CDS_7293	membrane;
CDS_7299	chloroplast inner membrane; chloroplast thylakoid membrane;
CDS_7304	RNA-induced silencing complex;
CDS_7305	integral to membrane; chloroplast envelope; proton-transporting ATP synthase complex, coupling factor F(o); chloroplast thylakoid membrane;
CDS_7318	intracellular membrane-bounded organelle; cytoplasmic part; membrane;
CDS_7321	plasma membrane; integral to membrane;
CDS_7323	cytoplasm;
CDS_7334	cytoplasm;
CDS_7336	membrane;
CDS_7338	cytoplasm;
CDS_7350	chloroplast;
CDS_7351	fatty acid synthase complex;
CDS_7358	integral to membrane;
CDS_7362	ribosome;
CDS_7372	intracellular;
CDS_7383	chloroplast stroma;
CDS_7389	ubiquitin ligase complex;
CDS_7393	cytoplasm;
CDS_7408	chloroplast;
CDS_7419	exocyst;
CDS_7441	mitochondrial respiratory chain;
CDS_7442	chloroplast;
CDS_7443	protein complex; cytoplasm;
CDS_7446	endoplasmic reticulum lumen;
CDS_7457	Golgi apparatus; integral to membrane;
CDS_7459	photosystem II;
CDS_7464	integral to membrane;
CDS_7472	cytoplasm;
CDS_7478	ribosome;
CDS_7485	integral to membrane;
CDS_7495	cytosol; nucleolus; plant-type cell wall; plasma membrane;
CDS_7504	ribonucleoprotein complex; nucleus;
CDS_7508	nucleus;
CDS_7513	integral to membrane;
CDS_7514	cytoplasm;
CDS_7521	ribosome;
CDS_7523	small ribosomal subunit;
CDS_7525	integral to membrane;
CDS_7527	ribosome;
CDS_7529	cytoplasmic membrane-bounded vesicle;
CDS_7539	chloroplast;
CDS_7543	membrane; mitochondrion;
CDS_7546	cytoplasm;
CDS_7549	nucleolus;
CDS_7552	chloroplast;
CDS_7554	intracellular;
CDS_7555	membrane;
CDS_7559	plasma membrane; integral to membrane;
CDS_7575	small ribosomal subunit;
CDS_7578	chromosome; nucleus;
CDS_7582	membrane;
CDS_7583	cytoplasm;
CDS_7600	cytoplasm;
CDS_7612	integral to membrane;
CDS_7616	cytoplasm;
CDS_7618	nucleus;
CDS_7620	core TFIIH complex;
CDS_7622	small ribosomal subunit;
CDS_7639	RNA polymerase complex;
CDS_7645	tRNA (m1A) methyltransferase complex;
CDS_7658	chloroplast;
CDS_7685	ubiquitin ligase complex;
CDS_7688	nuclear membrane; integral to membrane;
CDS_7690	chloroplast;
CDS_7692	integral to membrane;
CDS_7702	Golgi membrane;
CDS_7703	cytoplasm;
CDS_7751	chloroplast stroma;
CDS_7759	cytoplasm;
CDS_7761	Cul4-RING ubiquitin ligase complex; endoplasmic reticulum; plasma membrane;
CDS_7772	nucleus;
CDS_7773	integral to membrane;
CDS_7783	chloroplast outer membrane;
CDS_7784	plasma membrane;
CDS_7786	intrinsic to plasma membrane; cytoplasm;
CDS_7787	cytoplasm;
CDS_7791	integral to membrane;
CDS_7794	extrinsic to membrane; oxygen evolving complex;
CDS_7808	clathrin adaptor complex;
CDS_7823	integral to membrane;
CDS_7833	integral to membrane;
CDS_7863	integral to membrane;
CDS_7868	integral to membrane;
CDS_7872	membrane;
CDS_7888	membrane;
CDS_7890	chromosome;
CDS_7909	intracellular;
CDS_7911	integral to membrane;
CDS_7912	glycine cleavage complex;
CDS_7929	cytoplasm;
CDS_7930	integral to membrane;
CDS_7934	COPI vesicle coat;
CDS_7940	plasma membrane; integral to membrane;
CDS_7952	mitochondrion; chloroplast stroma; chloroplast membrane;
CDS_7955	integral to membrane;
CDS_7956	chloroplast thylakoid membrane; chloroplast envelope;
CDS_7967	mitochondrion; plasma membrane;
CDS_7970	tricarboxylic acid cycle enzyme complex;
CDS_7972	cytoplasm; nucleus;
CDS_7976	mitochondrion; chloroplast envelope; plant-type vacuole membrane; cytoplasmic membrane-bounded vesicle; endosome membrane; plasma membrane;
CDS_7977	plastoglobule; chloroplast envelope; thylakoid; apoplast;
CDS_7994	vacuole; cytoplasmic membrane-bounded vesicle;
CDS_7998	chloroplast;
CDS_16009	ribosome;
CDS_16016	mitochondrion;
CDS_16019	cytoplasm; proteasome core complex, alpha-subunit complex; nucleus;
CDS_16021	cytoskeleton; cytoplasm;
CDS_16022	nucleolus; nucleoplasm; cytoplasm;
CDS_16023	membrane;
CDS_16025	membrane; chloroplast;
CDS_16028	ribosome; chloroplast;
CDS_16030	plastoglobule; chloroplast envelope; apoplast; chloroplast thylakoid membrane; mitochondrion;
CDS_16032	phosphopyruvate hydratase complex;
CDS_16034	chloroplast;
CDS_16037	cytoplasm;
CDS_16039	microtubule;
CDS_16042	ribosome;
CDS_16043	chloroplast thylakoid membrane;
CDS_16044	cortical microtubule, transverse to long axis; plasma membrane;
CDS_16051	plasma membrane; chloroplast;
CDS_16053	membrane;
CDS_16070	chloroplast;
CDS_16071	chloroplast;
CDS_16073	vacuole; nucleus;
CDS_16076	large ribosomal subunit;
CDS_16077	small ribosomal subunit;
CDS_16078	plastoglobule; chloroplast envelope; photosystem I reaction center; chloroplast thylakoid membrane;
CDS_16081	mitochondrion;
CDS_16089	chloroplast thylakoid membrane;
CDS_16095	signal recognition particle, endoplasmic reticulum targeting;
CDS_16096	ribosome;
CDS_16098	cytoplasm;
CDS_16099	cytosol; heterotetrameric ADPG pyrophosphorylase complex; amyloplast; chloroplast stroma; apoplast;
CDS_16101	cytoplasm; proteasome core complex, alpha-subunit complex; nucleus;
CDS_16102	endoplasmic reticulum membrane;
CDS_16104	cell wall;
CDS_16105	THO complex part of transcription export complex;
CDS_16118	nucleus;
CDS_16121	Golgi apparatus;
CDS_16123	mitochondrial outer membrane translocase complex;
CDS_16128	vacuole; plasma membrane;
CDS_16135	cytoplasm;
CDS_16137	photosystem II; integral to membrane; photosystem I; chloroplast thylakoid membrane;
CDS_16145	membrane;
CDS_16147	cytoplasm;
CDS_16160	ribosome;
CDS_16165	integral to membrane;
CDS_16166	ribosome;
CDS_16168	membrane;
CDS_16175	integral to membrane;
CDS_16180	integral to membrane;
CDS_16185	microtubule;
CDS_16195	chloroplast;
CDS_16201	nucleolus; cytosolic large ribosomal subunit; mitochondrion;
CDS_16202	ribonucleoprotein complex; nucleus;
CDS_16204	cytoplasm; proteasome core complex; nucleus;
CDS_16209	integral to membrane; endoplasmic reticulum;
CDS_16210	integral to membrane;
CDS_16213	intracellular;
CDS_16215	ribosome; chloroplast envelope; nucleoid; chloroplast stroma;
CDS_16219	pyruvate dehydrogenase complex;
CDS_16221	integral to membrane; photosystem I;
CDS_16225	membrane;
CDS_16233	large ribosomal subunit;
CDS_16241	cytoskeleton; cytoplasm;
CDS_16249	chloroplast;
CDS_16261	mitochondrion;
CDS_16266	plasma membrane; cell wall;
CDS_16269	ribonucleoprotein complex;
CDS_16270	cytoplasm;
CDS_16273	extrinsic to membrane; oxygen evolving complex;
CDS_16280	mitochondrion; chloroplast;
CDS_16291	plastoglobule; chloroplast envelope; apoplast; chloroplast thylakoid membrane; mitochondrion;
CDS_16292	photosystem I; mitochondrion; integral to membrane; chloroplast envelope; chloroplast thylakoid membrane; photosystem II; plastoglobule; apoplast;
CDS_16295	vacuole; eukaryotic translation elongation factor 1 complex; plasma membrane; cell wall;
CDS_16297	chloroplast;
CDS_16301	ribosome;
CDS_16303	cell wall; chloroplast stroma; plasma membrane;
CDS_16306	monolayer-surrounded lipid storage body; integral to membrane;
CDS_16310	ribosome;
CDS_16312	cytoplasm;
CDS_16334	cytoplasm;
CDS_16336	ribosome;
CDS_16345	thylakoid lumen; chloroplast envelope; chloroplast thylakoid membrane;
CDS_16347	ribosome;
CDS_16351	endoplasmic reticulum;
CDS_16366	chloroplast;
CDS_16367	integral to membrane;
CDS_16369	integral to membrane; oligosaccharyltransferase complex;
CDS_16379	proteasome complex;
CDS_16381	chromosome;
CDS_16384	cytoplasm; nucleus;
CDS_16389	cytoplasm; nucleus;
CDS_16396	nucleosome; nucleus;
CDS_16397	integral to membrane; vacuole; nucleus; plasma membrane;
CDS_16401	nucleus;
CDS_16406	integral to membrane;
CDS_16411	cytoskeleton; cytoplasm;
CDS_16412	microtubule;
CDS_16420	proton-transporting V-type ATPase, V1 domain;
CDS_16425	endoplasmic reticulum membrane;
CDS_16426	chloroplast envelope; chloroplast thylakoid membrane; chloroplast stroma; stromule; apoplast;
CDS_16429	protein kinase CK2 complex;
CDS_16433	chloroplast;
CDS_16442	nucleus;
CDS_16444	thylakoid lumen; mitochondrion; chloroplast envelope; plastoglobule; cytosolic ribosome; membrane; apoplast;
CDS_16449	photosystem I; chloroplast thylakoid membrane;
CDS_16450	membrane; chloroplast;
CDS_16455	cytoplasm;
CDS_16456	integral to membrane;
CDS_16461	photosystem I; thylakoid membrane;
CDS_16463	chloroplast envelope; nucleolus; mitochondrial respiratory chain complex I; mitochondrial proton-transporting ATP synthase complex, catalytic core F(1); plasma membrane;
CDS_16467	intracellular;
CDS_16474	integral to membrane; Golgi apparatus; plasma membrane;
CDS_16481	chloroplast inner membrane; chloroplast thylakoid membrane;
CDS_16486	integral to membrane; proton-transporting ATP synthase complex, coupling factor F(o);
CDS_16489	nucleus;
CDS_16490	prefoldin complex;
CDS_16494	nucleus;
CDS_16496	integral to Golgi membrane;
CDS_16498	membrane; chloroplast;
CDS_16507	chloroplast; mitochondrion;
CDS_16511	chloroplast;
CDS_16514	nucleus;
CDS_16516	intracellular;
CDS_16521	cytoplasm;
CDS_16531	mitochondrion;
CDS_16535	mitochondrion;
CDS_16554	nucleus;
CDS_16565	RNA-induced silencing complex;
CDS_16568	nucleus;
CDS_16579	ribonucleoprotein complex; nucleus;
CDS_16585	cytoplasm;
CDS_16590	ribonucleoprotein complex;
CDS_16593	integral to membrane; chloroplast envelope; chloroplast thylakoid membrane;
CDS_16596	mitochondrial proton-transporting ATP synthase complex, catalytic core F(1);
CDS_16599	membrane;
CDS_16600	chloroplast envelope; chloroplast thylakoid membrane;
CDS_16604	cytoplasm;
CDS_16605	HslUV protease complex;
CDS_16607	nucleus;
CDS_16617	ribosome;
CDS_16621	integral to membrane; endoplasmic reticulum;
CDS_16622	integral to membrane;
CDS_16626	exocyst;
CDS_16651	mitochondrion; chloroplast envelope; chloroplast thylakoid membrane; chloroplast stroma; cytosolic ribosome; apoplast;
CDS_16652	intracellular;
CDS_16657	nucleus;
CDS_16658	cytoplasm; plasma membrane;
CDS_16665	membrane; chloroplast;
CDS_16666	ribosome;
CDS_16675	oxoglutarate dehydrogenase complex;
CDS_16681	chloroplast envelope; thylakoid membrane;
CDS_16682	glycine cleavage complex; mitochondrion;
CDS_16684	chloroplast thylakoid membrane; oxygen evolving complex;
CDS_16686	integral to membrane; proton-transporting V-type ATPase, V0 domain;
CDS_16687	photosystem I; integral to membrane; nucleus;
CDS_16689	endoplasmic reticulum lumen;
CDS_16691	integral to membrane; endoplasmic reticulum;
CDS_16696	membrane;
CDS_16700	ribosome;
CDS_16701	intracellular;
CDS_16705	plasma membrane; chloroplast;
CDS_16717	cytoplasm;
CDS_16718	eukaryotic translation elongation factor 1 complex;
CDS_16730	small ribosomal subunit;
CDS_16735	stromule; chloroplast stroma; apoplast;
CDS_16744	intracellular;
CDS_16745	mitochondrial envelope;
CDS_16747	COPI vesicle coat;
CDS_16749	cytoplasm;
CDS_16751	chloroplast;
CDS_16757	mitochondrial inner membrane;
CDS_16762	integral to membrane;
CDS_16771	membrane;
CDS_16772	mitochondrial outer membrane;
CDS_16786	oligosaccharyltransferase complex;
CDS_16792	plastid;
CDS_16801	integral to membrane;
CDS_16807	intracellular;
CDS_16810	membrane; chloroplast;
CDS_16815	chloroplast;
CDS_16819	nucleus;
CDS_16824	COPI vesicle coat;
CDS_16841	cytoplasm;
CDS_16843	plasma membrane; integral to membrane;
CDS_16844	integral to membrane;
CDS_16847	Golgi apparatus; integral to membrane;
CDS_16851	integral to membrane; plasma membrane;
CDS_16857	membrane;
CDS_16860	cytoplasm;
CDS_16867	large ribosomal subunit;
CDS_16895	small nuclear ribonucleoprotein complex;
CDS_16896	chloroplast envelope; chloroplast thylakoid membrane; chloroplast stroma; stromule; apoplast;
CDS_16902	mitochondrion; nucleolus; chloroplast; vacuole; plasma membrane;
CDS_16908	cytoplasm; nucleus;
CDS_16921	ribosome;
CDS_16923	nucleus;
CDS_16925	chloroplast envelope; chloroplast thylakoid membrane; chloroplast stroma; stromule; apoplast;
CDS_16928	nucleus;
CDS_16930	extracellular space;
CDS_16931	chloroplast thylakoid membrane;
CDS_16934	apoplast; chloroplast envelope; chloroplast stroma;
CDS_16946	proteasome complex;
CDS_16949	outer membrane-bounded periplasmic space;
CDS_16951	ribosome;
CDS_16954	nucleus;
CDS_16966	integral to membrane;
CDS_16973	integral to membrane;
CDS_16976	mitochondrial respiratory chain complex I;
CDS_16977	nucleoplasm;
CDS_16981	membrane;
CDS_16982	prefoldin complex;
CDS_16984	cullin-RING ubiquitin ligase complex;
CDS_16997	ubiquitin ligase complex;
CDS_17003	membrane;
CDS_17023	integral to membrane;
CDS_17037	plasma membrane; integral to membrane;
CDS_17043	nucleus;
CDS_17048	Golgi apparatus; integral to membrane;
CDS_17049	membrane;
CDS_17052	integral to membrane;
CDS_17060	cytosol; azurophil granule; cytolytic granule; specific granule; tertiary granule; apical plasma membrane; SNARE complex;
CDS_17071	integral to membrane;
CDS_17072	proton-transporting two-sector ATPase complex, catalytic domain;
CDS_17078	chloroplast; cell wall; microtubule; plasma membrane;
CDS_17080	chloroplast envelope; chloroplast thylakoid membrane;
CDS_17081	mitochondrial matrix;
CDS_17085	cytoplasm;
CDS_17086	extracellular region;
CDS_17087	clathrin adaptor complex; COPI vesicle coat;
CDS_17089	nucleus;
CDS_17092	integral to membrane; proton-transporting ATP synthase complex, coupling factor F(o);
CDS_17093	cytoplasm;
CDS_17099	cytoplasm;
CDS_17100	COPII vesicle coat;
CDS_17105	small ribosomal subunit;
CDS_17115	ubiquitin ligase complex;
CDS_17116	integral to membrane;
CDS_17120	intracellular;
CDS_17123	chloroplast envelope; chloroplast thylakoid membrane; chloroplast stroma; stromule; apoplast;
CDS_17134	thylakoid lumen; integral to membrane; chloroplast envelope; chloroplast thylakoid membrane;
CDS_17135	membrane;
CDS_17136	nucleoplasm;
CDS_17137	plastid outer membrane; chloroplast envelope; chloroplast thylakoid membrane; photosystem II; chloroplast stroma; plastid inner membrane; stromule;
CDS_17139	mitochondrial inner membrane; integral to membrane;
CDS_17141	photosystem I;
CDS_17142	membrane;
CDS_17148	plasma membrane; nucleus;
CDS_17151	membrane; cytosol; proteasome regulatory particle, base subcomplex;
CDS_17152	mitochondrial inner membrane; respiratory chain; integral to membrane;
CDS_17155	mitochondrion;
CDS_17159	peroxisome;
CDS_17160	mitochondrion; chloroplast envelope; chloroplast stroma; apoplast;
CDS_17167	peroxisome;
CDS_17173	mitochondrial intermembrane space; respiratory chain;
CDS_17181	integral to membrane;
CDS_17184	ribosome;
CDS_17202	peroxisome;
CDS_17205	membrane;
CDS_17210	ubiquitin ligase complex;
CDS_17214	ribosome;
CDS_17227	intracellular;
CDS_17237	small ribosomal subunit;
CDS_17238	cytoplasm; proteasome core complex; nucleus;
CDS_17242	cytoplasm;
CDS_17244	ribosome;
CDS_17247	ribosome;
CDS_17256	membrane;
CDS_17257	integral to membrane;
CDS_17259	plant-type cell wall; plasma membrane;
CDS_17263	integral to membrane;
CDS_17266	integral to membrane;
CDS_17271	membrane;
CDS_17273	integral to membrane;
CDS_17275	nucleus;
CDS_17278	cytoplasm;
CDS_17289	vacuole; chloroplast stroma; nucleus; apoplast;
CDS_17294	clathrin coat;
CDS_17295	chloroplast;
CDS_17298	integral to plasma membrane;
CDS_17301	nucleus;
CDS_17310	phosphopyruvate hydratase complex;
CDS_17314	mitochondrial matrix;
CDS_17318	plastoglobule; chloroplast envelope; chloroplast thylakoid membrane;
CDS_17326	microtubule associated complex; microtubule;
CDS_17327	microtubule associated complex; microtubule;
CDS_17346	small ribosomal subunit; chloroplast; mitochondrion;
CDS_17352	microtubule; postsynaptic membrane; centrosome; postsynaptic density; cell junction; plasma membrane; mitochondrion;
CDS_17354	nucleus;
CDS_17356	integral to membrane;
CDS_17359	mitochondrial matrix;
CDS_17367	cytoplasm;
CDS_17370	plasma membrane;
CDS_17378	endoplasmic reticulum;
CDS_17379	oxygen evolving complex; extrinsic to membrane;
CDS_17387	proteasome complex;
CDS_17389	chloroplast; cytosol;
CDS_17394	membrane;
CDS_17395	ribosome;
CDS_17401	anchored to plasma membrane;
CDS_17408	mitochondrial matrix;
CDS_17415	proteasome regulatory particle, base subcomplex;
CDS_17416	Golgi membrane;
CDS_17429	nucleus;
CDS_17432	cytoplasm;
CDS_17447	cell wall; chloroplast envelope; chloroplast thylakoid membrane; plastoglobule; nucleus; stromule; apoplast;
CDS_17463	cytoplasm;
CDS_17464	plant-type cell wall; Golgi apparatus; plasma membrane; vacuolar membrane; mitochondrial respiratory chain complex I; chloroplast;
CDS_17471	cytoplasm;
CDS_17472	plastoglobule; chloroplast thylakoid membrane; mitochondrion;
CDS_17473	cytoplasm;
CDS_17482	protein phosphatase type 2A complex;
CDS_17501	cytoplasm;
CDS_17502	nucleus;
CDS_17509	plasma membrane; chloroplast; apoplast;
CDS_17510	plastoglobule; chloroplast thylakoid membrane; mitochondrion;
CDS_17514	ribosome;
CDS_17516	ribosome;
CDS_17517	integral to membrane;
CDS_17518	ribosome;
CDS_17524	cytoplasm;
CDS_17531	vacuole; peroxisome; chloroplast stroma; membrane; apoplast;
CDS_17533	membrane;
CDS_17536	exocyst;
CDS_17538	chloroplast envelope; chloroplast thylakoid membrane; chloroplast stroma; stromule; apoplast;
CDS_17551	plasma membrane;
CDS_17552	membrane;
CDS_17558	ribosome;
CDS_17559	ribosome;
CDS_17560	proteasome complex;
CDS_17562	core TFIIH complex;
CDS_17565	nucleus;
CDS_17567	chloroplast thylakoid membrane;
CDS_17568	nucleus;
CDS_17569	plasma membrane; integral to membrane;
CDS_17570	integral to membrane;
CDS_17571	nucleolus;
CDS_17573	cytoplasm;
CDS_17580	cytoplasm;
CDS_17582	integral to Golgi membrane;
CDS_17587	membrane;
CDS_17593	clathrin coat;
CDS_17595	integral to membrane;
CDS_17596	plastoglobule; chloroplast envelope; chloroplast thylakoid membrane;
CDS_17604	photosystem II; integral to membrane; chloroplast thylakoid membrane;
CDS_17608	plasma membrane;
CDS_17613	nucleus;
CDS_17617	cytoplasm;
CDS_17620	nucleus;
CDS_17628	small ribosomal subunit; chloroplast; mitochondrion;
CDS_17632	spliceosomal complex;
CDS_17640	nucleus;
CDS_17649	integral to membrane;
CDS_17655	tricarboxylic acid cycle enzyme complex;
CDS_17660	plastid;
CDS_17662	small-subunit processome;
CDS_17676	intracellular;
CDS_17687	mitochondrial matrix; chloroplast; cytosolic ribosome; plasma membrane;
CDS_17689	microtubule;
CDS_17690	microtubule;
CDS_17691	chloroplast membrane; integral to membrane;
CDS_17693	nucleus;
CDS_17700	ribosome;
CDS_17702	nucleoplasm; anaphase-promoting complex; nucleolus; cytosol; centrosome; spindle microtubule;
CDS_17704	large ribosomal subunit;
CDS_17723	integral to membrane; endoplasmic reticulum membrane;
CDS_17724	photosystem II; chloroplast thylakoid membrane;
CDS_17727	plasma membrane; integral to membrane;
CDS_17733	intracellular;
CDS_17734	clathrin coat of coated pit; clathrin coat of trans-Golgi network vesicle;
CDS_17736	mitochondrion;
CDS_17739	vacuolar membrane; integral to membrane;
CDS_17745	membrane;
CDS_17760	integral to membrane;
CDS_17775	endoplasmic reticulum;
CDS_17777	cytoplasm;
CDS_17789	CCAAT-binding factor complex;
CDS_17791	chloroplast; thylakoid; nucleus; glycine cleavage complex; mitochondrion;
CDS_17793	membrane; plastid; mitochondrion;
CDS_17794	chloroplast envelope; ribosome; chloroplast stroma; chloroplast thylakoid membrane; nucleus;
CDS_17795	nucleolus; vacuole; plasma membrane; cytosolic large ribosomal subunit; chloroplast;
CDS_17796	ribosome;
CDS_17801	signal recognition particle;
CDS_17805	membrane;
CDS_17807	chloroplast envelope; chloroplast thylakoid membrane; chloroplast stroma; stromule; apoplast;
CDS_17827	mitochondrion; chloroplast envelope; chloroplast stroma; membrane; apoplast;
CDS_17829	integral to membrane;
CDS_17832	ribosome;
CDS_17833	cytoplasm;
CDS_17843	ubiquitin ligase complex;
CDS_17844	centrosome; mitochondrion;
CDS_17845	vacuole; plasma membrane;
CDS_17853	mitochondrion; chloroplast stroma; chloroplast membrane;
CDS_17855	cytoplasmic membrane-bounded vesicle; apoplast;
CDS_17858	chloroplast envelope; stromule; chloroplast thylakoid membrane; plastoglobule; mitochondrion;
CDS_17862	transcription factor TFIIF complex;
CDS_17865	intracellular;
CDS_17881	chloroplast envelope; chloroplast thylakoid membrane; chloroplast stroma; stromule; apoplast;
CDS_17884	membrane coat;
CDS_17896	mitochondrion; chloroplast envelope; apoplast;
CDS_17898	integral to membrane;
CDS_17907	plasma membrane; integral to membrane;
CDS_17910	6-phosphofructokinase complex;
CDS_17912	cytosol; plasma membrane;
CDS_17915	extracellular region;
CDS_17919	integral to membrane;
CDS_17933	membrane;
CDS_17942	ribosome;
CDS_17943	integral to membrane;
CDS_17945	chloroplast; cytosol; mitochondrion;
CDS_17946	clathrin coat of coated pit; clathrin coat of trans-Golgi network vesicle;
CDS_17956	intracellular;
CDS_17965	integral to peroxisomal membrane;
CDS_17968	mitochondrion; chloroplast envelope; thylakoid; chloroplast stroma; cytosolic ribosome; membrane; apoplast;
CDS_17978	cytoplasm;
CDS_17987	integral to membrane;
CDS_18006	mitochondrial respiratory chain complex I; mitochondrial matrix; Golgi apparatus; apoplast;
CDS_18007	Ino80 complex; nucleolus; chloroplast;
CDS_18010	nucleus;
CDS_18015	peroxisome;
CDS_18016	glycine cleavage complex;
CDS_18020	plasma membrane; integral to membrane;
CDS_18022	ribosome;
CDS_18027	chloroplast part; thylakoid;
CDS_18028	integral to membrane;
CDS_18037	integral to membrane; chloroplast thylakoid membrane;
CDS_18038	microtubule;
CDS_18041	mitochondrion; chloroplast envelope; chloroplast thylakoid membrane; chloroplast stroma; apoplast;
CDS_18047	integral to membrane;
CDS_18053	nuclear pore;
CDS_18074	mitochondrial inner membrane; respiratory chain; integral to membrane;
CDS_18093	cell wall; nucleolus; plastid; cytosolic ribosome; membrane;
CDS_18101	phosphopyruvate hydratase complex;
CDS_18108	cytoplasm;
CDS_18115	intracellular;
CDS_18118	proteasome complex;
CDS_18122	plasma membrane;
CDS_18130	cytoplasm;
CDS_18132	plasma membrane; proton-transporting V-type ATPase, V0 domain; vacuolar membrane; integral to membrane;
CDS_18142	chloroplast envelope; plasma membrane; cell wall; integral to membrane; mitochondrion;
CDS_18147	Golgi apparatus;
CDS_18148	cytoplasm;
CDS_18157	nucleolus; plasma membrane; cytosolic large ribosomal subunit; chloroplast;
CDS_18163	plastid; nucleus;
CDS_18164	plasma membrane;
CDS_18167	chloroplast stroma;
CDS_18173	mitochondrion;
CDS_18176	cytoplasm;
CDS_18177	proton-transporting ATP synthase complex, catalytic core F(1); plasma membrane;
CDS_18178	cytoplasmic membrane-bounded vesicle;
CDS_18180	integral to membrane;
CDS_18189	chloroplast envelope; apoplast; nucleoid; nucleolus; chloroplast stroma; chloroplast thylakoid membrane;
CDS_18191	nucleolus; plasma membrane; cytosolic large ribosomal subunit; chloroplast;
CDS_18198	integral to membrane;
CDS_18199	ribosome;
CDS_18214	intrinsic to endoplasmic reticulum membrane;
CDS_18217	endoplasmic reticulum;
CDS_18222	ribosome;
CDS_18225	integral to membrane;
CDS_18235	oxygen evolving complex; thylakoid membrane;
CDS_18238	thylakoid lumen; chloroplast envelope; chloroplast thylakoid membrane;
CDS_18246	cell wall; nucleus; apoplast;
CDS_18247	ribosome;
CDS_18250	plasma membrane; nucleus;
CDS_18252	chloroplast;
CDS_18254	photosystem II; chloroplast thylakoid membrane;
CDS_18258	plant-type cell wall; apoplast; nucleus; extracellular matrix;
CDS_18262	phragmoplast;
CDS_18269	chloroplast thylakoid membrane;
CDS_18271	membrane part;
CDS_18282	cytoplasm; nucleolus;
CDS_18285	cytoplasm;
CDS_18289	chloroplast envelope; plasma membrane; stromule; chloroplast stroma; thylakoid; nucleus;
CDS_18303	integral to membrane;
CDS_18311	chloroplast;
CDS_18316	cell wall; mitochondrion; chloroplast; membrane; apoplast;
CDS_18324	plastid outer membrane; chloroplast envelope; chloroplast thylakoid membrane; photosystem II; chloroplast stroma; plastid inner membrane; stromule;
CDS_18336	nucleus;
CDS_18341	nucleus;
CDS_18345	cell wall; peroxisome; mitochondrion; chloroplast envelope; chloroplast stroma; vacuole; cytosolic ribosome; plasma membrane; apoplast;
CDS_18357	small ribosomal subunit;
CDS_18358	membrane;
CDS_18362	integral to membrane;
CDS_18376	intracellular;
CDS_18383	intracellular;
CDS_18384	nucleus;
CDS_18386	endoplasmic reticulum;
CDS_18396	chloroplast thylakoid membrane; plastoglobule; chloroplast envelope;
CDS_18397	plasma membrane; chloroplast;
CDS_18403	ubiquitin ligase complex;
CDS_18405	cell wall; apoplast;
CDS_18409	vacuole;
CDS_18418	proteasome complex;
CDS_18422	membrane; chloroplast;
CDS_18427	cytoplasm;
CDS_18428	cytoplasm;
CDS_18433	nucleus;
CDS_18436	membrane;
CDS_18438	plasma membrane;
CDS_18447	chloroplast;
CDS_18453	microtubule; cytoplasm;
CDS_18464	cytosol; nucleus;
CDS_18466	plant-type cell wall; plasma membrane; integral to membrane; endoplasmic reticulum;
CDS_18475	chloroplast;
CDS_18476	nucleus;
CDS_18480	cytoplasm;
CDS_18493	integral to membrane;
CDS_18500	chloroplast;
CDS_18504	integral to membrane;
CDS_18506	membrane;
CDS_18509	chloroplast envelope;
CDS_18511	plasmodesma;
CDS_18518	integral to membrane;
CDS_18526	integral to membrane;
CDS_18529	photosystem I reaction center;
CDS_18532	nucleus;
CDS_18535	microtubule associated complex; microtubule;
CDS_18541	ribosome;
CDS_18554	vacuole;
CDS_18555	vacuole;
CDS_18556	vacuole; plasma membrane;
CDS_18561	membrane;
CDS_18567	chloroplast; membrane;
CDS_18570	intracellular;
CDS_18578	nucleus;
CDS_18584	plasma membrane;
CDS_18588	intracellular;
CDS_18592	thylakoid; chloroplast envelope;
CDS_18598	Arp2/3 protein complex;
CDS_18603	membrane;
CDS_18610	intracellular;
CDS_18616	chloroplast; plasma membrane; apoplast;
CDS_18618	nucleolus; chloroplast; vacuole; cytosolic large ribosomal subunit; plasma membrane;
CDS_18619	nucleolus; chloroplast; vacuole; cytosolic large ribosomal subunit; plasma membrane;
CDS_18623	nucleus; cytosol;
CDS_18624	signal recognition particle;
CDS_18626	cytosol;
CDS_18633	nucleus;
CDS_18634	Golgi apparatus; plasma membrane;
CDS_18643	nucleus;
CDS_18644	3-isopropylmalate dehydratase complex;
CDS_18645	ribosome;
CDS_18648	plasma membrane;
CDS_18649	peroxisome; plasma membrane; chloroplast stroma; apoplast;
CDS_18670	peroxisome;
CDS_18672	vacuole; cytoplasmic membrane-bounded vesicle; chloroplast;
CDS_18682	nucleus;
CDS_18687	plasma membrane; integral to membrane;
CDS_18688	Ino80 complex;
CDS_18692	extracellular region;
CDS_18701	membrane; endoplasmic reticulum;
CDS_18708	cytoplasm;
CDS_18710	chloroplast;
CDS_18714	chloroplast thylakoid membrane; cytochrome b6f complex;
CDS_18720	nucleus;
CDS_18742	integral to membrane;
CDS_18743	integral to membrane;
CDS_18746	plasma membrane; integral to membrane;
CDS_18758	vacuole; chloroplast; apoplast;
CDS_18763	integral to membrane;
CDS_18764	integral to membrane;
CDS_18765	integral to membrane;
CDS_18766	mitochondrion; chloroplast;
CDS_18773	plasma membrane;
CDS_18777	eukaryotic translation elongation factor 1 complex;
CDS_18779	plasma membrane;
CDS_18784	mitochondrial outer membrane;
CDS_18788	proton-transporting two-sector ATPase complex, catalytic domain;
CDS_18792	ribosome;
CDS_18797	peroxisome;
CDS_18799	apoplast;
CDS_18809	plasma membrane;
CDS_18813	ubiquitin ligase complex;
CDS_18814	mitochondrial respiratory chain complex I;
CDS_18821	membrane; chloroplast;
CDS_18822	cytoplasm; nucleus;
CDS_18825	integral to membrane;
CDS_18835	integral to membrane;
CDS_18862	plasma membrane; anchored to membrane;
CDS_18863	chloroplast; cytosol;
CDS_18870	integral to membrane; plant-type cell wall; chloroplast stroma; plasma membrane;
CDS_18874	phragmoplast;
CDS_18880	apoplast;
CDS_18881	vacuole; plasma membrane; integral to membrane;
CDS_18882	cell plate; mitochondrion; plasmodesma; cell cortex; plasma membrane;
CDS_18889	mitochondrial respiratory chain complex I;
CDS_18891	chloroplast;
CDS_18892	ribonucleoprotein complex;
CDS_18893	chloroplast stroma;
CDS_18902	chloroplast;
CDS_18912	peroxisome;
CDS_18914	intracellular;
CDS_18923	mitochondrion; integral to membrane; photosystem I reaction center; chloroplast thylakoid membrane;
CDS_18930	nucleus;
CDS_18937	nucleolus;
CDS_18938	integral to membrane;
CDS_18943	vacuole; proton-transporting V-type ATPase, V0 domain;
CDS_18951	membrane;
CDS_18958	apoplast; cell wall;
CDS_18966	chloroplast;
CDS_18971	nucleus;
CDS_18975	cytoplasm;
CDS_18976	oxygen evolving complex;
CDS_18978	cytoplasm; nucleus;
CDS_18982	plasma membrane; endoplasmic reticulum;
CDS_18986	ribosome;
CDS_18992	nucleus;
CDS_19000	chloroplast envelope; chloroplast stroma; thylakoid;
CDS_19007	chloroplast stroma;
CDS_19009	signal recognition particle, endoplasmic reticulum targeting;
CDS_19013	chloroplast envelope; chloroplast stroma;
CDS_19014	eukaryotic translation initiation factor 2 complex;
CDS_19025	ribosome;
CDS_19028	nucleosome; nucleus;
CDS_19031	intracellular; membrane;
CDS_19032	integral to membrane;
CDS_19034	chloroplast;
CDS_19038	vacuole;
CDS_19044	cytoplasm;
CDS_19045	membrane; mitochondrion; chloroplast;
CDS_19051	actin cytoskeleton;
CDS_19066	intracellular;
CDS_19073	nucleolus; chloroplast envelope; membrane;
CDS_19074	cytoplasm; membrane; nucleus;
CDS_19077	cytosol; chloroplast stroma;
CDS_19078	cell wall;
CDS_19084	ribonucleoprotein complex;
CDS_19087	vacuole;
CDS_19089	eukaryotic translation elongation factor 1 complex;
CDS_19092	integral to membrane;
CDS_19099	mitochondrion;
CDS_19102	mitochondrion; chloroplast stroma;
CDS_19118	nucleosome; nucleus;
CDS_19124	integral to membrane;
CDS_19127	intracellular;
CDS_19128	membrane; vacuole;
CDS_19131	plasma membrane; vacuole;
CDS_19132	plasma membrane; vacuole;
[truncated: 4,233 more rows]

## Sheet: molecular function
Table S1. Gene Ontology (GO) classification of the predicted CDS.
CDS IDs	GO molecular function
CDS_3	nutrient reservoir activity;
CDS_6	ATP binding;
CDS_8	malate synthase activity;
CDS_9	zinc ion binding;
CDS_10	metal ion transmembrane transporter activity;
CDS_13	translation initiation factor activity;
CDS_14	GTP binding;
CDS_15	oxidoreductase activity;
CDS_17	superoxide dismutase activity; nutrient reservoir activity; manganese ion binding;
CDS_19	ATP binding; unfolded protein binding;
CDS_20	oxidoreductase activity, acting on paired donors, with oxidation of a pair of donors resulting in the reduction of molecular oxygen to two molecules of water;
CDS_33	oxidoreductase activity; nucleotide binding;
CDS_34	DNA binding;
CDS_39	ATPase activity, coupled to transmembrane movement of substances;
CDS_43	structural constituent of ribosome;
CDS_44	zinc ion binding; metallopeptidase activity;
CDS_46	metal ion binding;
CDS_47	chalcone isomerase activity;
CDS_48	hydrolase activity;
CDS_50	oxidoreductase activity;
CDS_55	ubiquitin-protein ligase activity;
CDS_57	catalytic activity;
CDS_61	DNA binding; protein heterodimerization activity;
CDS_62	acid-amino acid ligase activity; ATP binding;
CDS_65	metal ion binding;
CDS_68	structural constituent of ribosome;
CDS_70	hydrolase activity;
CDS_73	isomerase activity;
CDS_75	transferase activity, transferring acyl groups other than amino-acyl groups;
CDS_76	oxidoreductase activity;
CDS_77	coenzyme binding; nucleotide binding; dTDP-glucose 4,6-dehydratase activity; dTDP-4-dehydrorhamnose reductase activity;
CDS_78	mRNA binding;
CDS_79	structural constituent of ribosome;
CDS_80	peptidase activity;
CDS_85	NADPH-hemoprotein reductase activity; iron ion binding; FMN binding;
CDS_86	NAD binding; oxidoreductase activity, acting on the aldehyde or oxo group of donors, NAD or NADP as acceptor; NADP binding;
CDS_87	calcium ion binding;
CDS_89	ATP binding;
CDS_90	nucleic acid binding; nucleotide binding;
CDS_93	protein dimerization activity;
CDS_94	binding;
CDS_100	metal ion binding;
CDS_101	calcium ion binding; calcium-dependent phospholipid binding;
CDS_107	ATP binding; ATPase activity;
CDS_108	galactinol-raffinose galactosyltransferase activity;
CDS_111	catalytic activity;
CDS_114	DNA binding; NAD+ ADP-ribosyltransferase activity;
CDS_115	hydrolase activity;
CDS_116	ATP binding; glycine-tRNA ligase activity;
CDS_118	phosphotransferase activity, alcohol group as acceptor; kinase activity; ATP binding;
CDS_119	copper ion binding; ATP binding; copper-transporting ATPase activity;
CDS_120	GTP binding;
CDS_124	transferase activity, transferring hexosyl groups;
CDS_128	ATP binding;
CDS_134	zinc ion binding;
CDS_136	structural constituent of ribosome;
CDS_137	1-(5-phosphoribosyl)-5-[(5-phosphoribosylamino)methylideneamino]imidazole-4-carboxamide isomerase activity;
CDS_138	nucleic acid binding;
CDS_139	iron ion binding; lipoxygenase activity;
CDS_140	structural constituent of ribosome;
CDS_142	structural constituent of ribosome;
CDS_145	ubiquinol-cytochrome-c reductase activity;
CDS_146	zinc ion binding; nucleic acid binding;
CDS_148	ATP binding; protein serine/threonine kinase activity;
CDS_149	translation initiation factor activity;
CDS_152	copper ion binding; ATP binding; copper-transporting ATPase activity;
CDS_154	calcium ion binding;
CDS_155	zinc ion binding;
CDS_157	catalytic activity;
CDS_158	pyridoxal phosphate binding; carboxy-lyase activity;
CDS_161	sequence-specific DNA binding transcription factor activity; DNA binding;
CDS_164	structural constituent of ribosome;
CDS_168	pyridoxal phosphate binding; methyltransferase activity; glycine hydroxymethyltransferase activity;
CDS_172	structural constituent of ribosome;
CDS_174	sequence-specific DNA binding;
CDS_175	sequence-specific DNA binding;
CDS_177	identical protein binding; serine-type endopeptidase activity;
CDS_180	metal ion binding; protein serine/threonine phosphatase activity;
CDS_181	structural constituent of ribosome;
CDS_182	structural constituent of ribosome;
CDS_183	phospholipid binding;
CDS_184	GTPase activity; GTP binding;
CDS_185	isomerase activity;
CDS_186	heme binding; oxidoreductase activity, acting on paired donors, with incorporation or reduction of molecular oxygen; monooxygenase activity; iron ion binding; electron carrier activity;
CDS_192	galactosyltransferase activity;
CDS_210	nucleotide binding; coenzyme binding; catalytic activity;
CDS_211	phosphotransferase activity, alcohol group as acceptor;
CDS_215	iron ion binding; inositol oxygenase activity;
CDS_218	ATP binding; serine-tRNA ligase activity;
CDS_220	protein heterodimerization activity; sequence-specific DNA binding;
CDS_223	structural constituent of ribosome;
CDS_226	NAD binding; oxidoreductase activity, acting on the CH-OH group of donors, NAD or NADP as acceptor;
CDS_228	pyridoxal phosphate binding; methyltransferase activity; glycine hydroxymethyltransferase activity;
CDS_229	zinc ion binding; nucleic acid binding;
CDS_231	peptide-methionine (S)-S-oxide reductase activity;
CDS_232	ATP binding; proton-transporting ATPase activity, rotational mechanism;
CDS_233	catalytic activity; magnesium ion binding; thiamine pyrophosphate binding;
CDS_236	catalytic activity;
CDS_242	hydrolase activity;
CDS_243	electron carrier activity; isomerase activity; protein disulfide oxidoreductase activity;
CDS_246	zinc ion binding; 5-methyltetrahydropteroyltriglutamate-homocysteine S-methyltransferase activity;
CDS_249	zinc ion binding;
CDS_252	sequence-specific DNA binding transcription factor activity; sequence-specific DNA binding;
CDS_253	hydrolase activity;
CDS_256	NAD binding; oxidoreductase activity, acting on the CH-OH group of donors, NAD or NADP as acceptor;
CDS_258	pyridoxal phosphate binding; threonine synthase activity;
CDS_259	4 iron, 4 sulfur cluster binding; electron carrier activity; oxidoreductase activity, acting on NAD(P)H;
CDS_260	glucose-1-phosphate adenylyltransferase activity;
CDS_261	aminoacyl-tRNA hydrolase activity;
CDS_262	ATP binding; protein serine/threonine kinase activity;
CDS_267	unfolded protein binding;
CDS_268	aldehyde dehydrogenase [NAD(P)+] activity;
CDS_269	nucleic acid binding; ATP binding; ATP-dependent helicase activity;
CDS_271	ATP binding; protein serine/threonine kinase activity;
CDS_272	structural molecule activity;
CDS_275	enzyme regulator activity;
CDS_276	ribulose-bisphosphate carboxylase activity; monooxygenase activity; magnesium ion binding;
CDS_277	6-phosphogluconolactonase activity;
CDS_285	electron carrier activity; isomerase activity; protein disulfide oxidoreductase activity;
CDS_289	sucrose synthase activity;
CDS_291	adenosylmethionine decarboxylase activity;
CDS_293	nucleic acid binding; nucleotide binding;
CDS_295	RNA binding; methyltransferase activity;
CDS_302	transferase activity, transferring phosphorus-containing groups;
CDS_303	oxidoreductase activity; iron ion binding;
CDS_309	structural constituent of ribosome; RNA binding;
CDS_312	arginine decarboxylase activity;
CDS_313	calcium ion binding; ATP binding; protein serine/threonine kinase activity;
CDS_314	sequence-specific DNA binding transcription factor activity; sequence-specific DNA binding; zinc ion binding;
CDS_316	electron carrier activity; protein disulfide oxidoreductase activity;
CDS_317	structural molecule activity;
CDS_322	ATP binding; unfolded protein binding;
CDS_329	calcium ion binding;
CDS_330	poly(U) RNA binding; calcium ion binding;
CDS_335	RNA binding; zinc ion binding; nucleotide binding;
CDS_338	zinc ion binding;
CDS_339	serine-type endopeptidase activity;
CDS_344	protein kinase activity; ATP binding;
CDS_350	NADP binding; phosphogluconate dehydrogenase (decarboxylating) activity;
CDS_352	ATP binding; unfolded protein binding;
CDS_358	DNA-directed DNA polymerase activity; DNA binding;
CDS_360	ATP binding; ATP-dependent 5'-3' DNA helicase activity;
CDS_361	digalactosyldiacylglycerol synthase activity;
CDS_365	threonine-type endopeptidase activity;
CDS_366	lipoate synthase activity; 4 iron, 4 sulfur cluster binding;
CDS_368	structural constituent of ribosome; RNA binding;
CDS_369	oxidoreductase activity;
CDS_371	heme binding;
CDS_377	voltage-gated anion channel activity;
CDS_380	zinc ion binding;
CDS_381	carbohydrate binding; hydrolase activity, hydrolyzing O-glycosyl compounds;
CDS_383	N-acetyltransferase activity;
CDS_386	zinc ion binding;
CDS_387	transferase activity, transferring glycosyl groups;
CDS_389	24-methylenesterol C-methyltransferase activity;
CDS_390	protein phosphatase type 2A regulator activity;
CDS_391	sequence-specific DNA binding transcription factor activity; transcription regulatory region sequence-specific DNA binding;
CDS_394	zinc ion binding;
CDS_395	sequence-specific DNA binding transcription factor activity; DNA binding;
CDS_398	binding;
CDS_401	GDP-mannose 4,6-dehydratase activity; coenzyme binding; nucleotide binding;
CDS_403	RNA binding;
CDS_405	protein kinase activity; ATP binding;
CDS_407	1-phosphatidylinositol-4-phosphate 5-kinase activity; ATP binding;
CDS_408	glycolipid transporter activity; glycolipid binding;
CDS_410	cellulose synthase (UDP-forming) activity; zinc ion binding;
CDS_411	cysteine-type peptidase activity; ubiquitin thiolesterase activity;
CDS_414	TBP-class protein binding; zinc ion binding;
CDS_415	RNA binding; nucleotide binding;
CDS_418	DNA binding;
CDS_424	electron carrier activity; protein disulfide oxidoreductase activity;
CDS_425	electron carrier activity; protein disulfide isomerase activity; protein disulfide oxidoreductase activity;
CDS_426	NAD binding; magnesium ion binding; isocitrate dehydrogenase (NAD+) activity; zinc ion binding;
CDS_428	3-phosphoshikimate 1-carboxyvinyltransferase activity;
CDS_431	ATP binding; unfolded protein binding;
CDS_433	carbohydrate binding; ATP binding; protein serine/threonine kinase activity;
CDS_436	sequence-specific DNA binding; protein heterodimerization activity;
CDS_439	phosphoenolpyruvate carboxykinase (ATP) activity; ATP binding;
CDS_443	cystathionine beta-lyase activity; pyridoxal phosphate binding;
CDS_445	protein transporter activity;
CDS_448	ATP binding; serine-tRNA ligase activity;
CDS_449	proton-transporting ATPase activity, rotational mechanism; proton-transporting ATP synthase activity, rotational mechanism;
CDS_451	peptidyl-prolyl cis-trans isomerase activity;
CDS_452	protein kinase activity; ATP binding;
CDS_453	metal ion binding; catalytic activity;
CDS_454	phosphoglycerate kinase activity;
CDS_456	methyltransferase activity;
CDS_466	transferase activity, transferring hexosyl groups;
CDS_469	adenosylhomocysteinase activity; nucleotide binding;
CDS_476	transferase activity, transferring hexosyl groups;
CDS_477	nucleoside diphosphate kinase activity; ATP binding;
CDS_478	metal ion binding; superoxide dismutase activity;
CDS_481	nucleoside-triphosphatase activity; metalloendopeptidase activity; ATP binding;
CDS_491	nucleic acid binding; nucleotide binding;
CDS_492	nucleic acid binding; nucleotide binding;
CDS_497	pyruvate dehydrogenase (acetyl-transferring) activity;
CDS_503	kinase activity;
CDS_504	structural constituent of ribosome;
CDS_505	structural constituent of ribosome; RNA binding;
CDS_507	ATP binding; unfolded protein binding;
CDS_508	flavin adenine dinucleotide binding; oxidoreductase activity;
CDS_510	metal ion binding; ATP binding; biotin carboxylase activity;
CDS_515	RNA binding; nucleotide binding; zinc ion binding;
CDS_519	oxidoreductase activity;
CDS_520	starch synthase activity;
CDS_522	6-phosphofructokinase activity; diphosphate-fructose-6-phosphate 1-phosphotransferase activity; ATP binding;
CDS_523	zinc ion binding; DNA binding;
CDS_525	triose-phosphate isomerase activity;
CDS_526	nucleic acid binding;
CDS_527	chlorophyll binding; metal ion binding;
CDS_532	flavin adenine dinucleotide binding; UDP-N-acetylmuramate dehydrogenase activity;
CDS_533	metal ion binding; protein serine/threonine phosphatase activity;
CDS_535	oxidoreductase activity, acting on the aldehyde or oxo group of donors, NAD or NADP as acceptor; nucleotide binding;
CDS_537	metal ion binding; heat shock protein binding; ATP binding; unfolded protein binding;
CDS_541	microtubule binding;
CDS_546	ATP binding; unfolded protein binding;
CDS_547	ATP binding;
CDS_548	calcium ion binding;
CDS_552	dolichyl-diphosphooligosaccharide-protein glycotransferase activity;
CDS_555	oxidoreductase activity; nucleotide binding;
CDS_557	amino acid binding;
CDS_559	ATP binding; hydrolase activity, acting on acid anhydrides, in phosphorus-containing anhydrides;
CDS_562	dephospho-CoA kinase activity; ATP binding;
CDS_563	translation elongation factor activity;
CDS_565	MAP kinase activity; ATP binding;
CDS_570	transferase activity;
CDS_571	methyltransferase activity;
CDS_578	metal ion binding; nucleotide binding; IMP dehydrogenase activity;
CDS_580	metal ion binding; heat shock protein binding; ATP binding; unfolded protein binding;
CDS_582	glutamine-fructose-6-phosphate transaminase (isomerizing) activity; carbohydrate binding;
CDS_588	nucleoside-triphosphatase activity; ATP binding;
CDS_591	peptidyl-prolyl cis-trans isomerase activity;
CDS_594	zinc ion binding;
CDS_596	nucleic acid binding; ATP-dependent helicase activity; ATP binding;
CDS_603	DNA binding;
CDS_611	catalytic activity;
CDS_612	peptidase activity;
CDS_613	pyruvate dehydrogenase (acetyl-transferring) activity;
CDS_617	valine-tRNA ligase activity; aminoacyl-tRNA editing activity; ATP binding;
CDS_618	nucleotide binding; coenzyme binding; catalytic activity;
CDS_619	identical protein binding; serine-type endopeptidase activity;
CDS_624	sequence-specific DNA binding transcription factor activity; sequence-specific DNA binding;
CDS_628	hydrolase activity;
CDS_629	GTPase activity; GTP binding;
CDS_636	UDP-glucuronate decarboxylase activity; coenzyme binding;
CDS_639	nucleoside-triphosphatase activity; metalloendopeptidase activity; ATP binding;
CDS_640	diacylglycerol kinase activity;
CDS_641	phospholipid binding;
CDS_652	structural molecule activity;
CDS_659	zinc ion binding;
CDS_662	metal ion binding;
CDS_664	nuclease activity;
CDS_667	kinase activity; ATP binding;
CDS_670	galactosyltransferase activity;
CDS_671	glutathione transferase activity;
CDS_677	isocitrate hydro-lyase (cis-aconitate-forming) activity; citrate hydro-lyase (cis-aconitate-forming) activity;
CDS_678	translation elongation factor activity;
CDS_679	transferase activity, transferring hexosyl groups;
CDS_680	hydrolase activity;
CDS_681	actin binding;
CDS_687	4-hydroxyphenylpyruvate dioxygenase activity;
CDS_688	chromatin binding;
CDS_696	ATP binding; protein tyrosine kinase activity; MAP kinase kinase kinase activity;
CDS_699	sequence-specific DNA binding transcription factor activity; sequence-specific DNA binding;
CDS_700	hydrolase activity, acting on carbon-nitrogen (but not peptide) bonds;
CDS_701	zinc ion binding;
CDS_712	ARF GTPase activator activity; zinc ion binding;
CDS_713	hydrogen-translocating pyrophosphatase activity; inorganic diphosphatase activity;
CDS_725	DNA binding;
CDS_726	GTP binding;
CDS_727	L-ascorbic acid binding; iron ion binding; oxidoreductase activity, acting on paired donors, with incorporation or reduction of molecular oxygen, 2-oxoglutarate as one donor, and incorporation of one atom each of oxygen into both donors;
CDS_728	transition metal ion binding; ribonucleoside-diphosphate reductase activity, thioredoxin disulfide as acceptor;
CDS_729	electron carrier activity; protein disulfide oxidoreductase activity;
CDS_732	GTPase activity; GTP binding;
CDS_734	phosphatidylinositol binding;
CDS_735	GTP binding; translation initiation factor activity;
CDS_738	transferase activity, transferring hexosyl groups;
CDS_739	phosphotransferase activity, alcohol group as acceptor;
CDS_742	methyltransferase activity;
CDS_743	phosphogluconate dehydrogenase (decarboxylating) activity; coenzyme binding; nucleotide binding;
CDS_748	RNA binding;
CDS_749	protein kinase activity; ATP binding;
CDS_750	hydrolase activity, acting on ester bonds; nucleic acid binding;
CDS_757	protein dimerization activity;
CDS_758	transferase activity, transferring phosphorus-containing groups;
CDS_760	cofactor binding; oxidoreductase activity, acting on the CH-OH group of donors, NAD or NADP as acceptor; nucleotide binding;
CDS_762	isomerase activity;
CDS_763	nucleotide binding; catalytic activity;
CDS_764	metal ion binding; nickel cation transmembrane transporter activity; cobalt ion transmembrane transporter activity;
CDS_767	transferase activity, transferring hexosyl groups;
CDS_771	oxidoreductase activity;
CDS_776	transporter activity;
CDS_786	flavin adenine dinucleotide binding; transferase activity, transferring phosphorus-containing groups; acyl-CoA dehydrogenase activity;
CDS_789	DNA binding;
CDS_791	oxidoreductase activity, acting on paired donors, with incorporation or reduction of molecular oxygen, 2-oxoglutarate as one donor, and incorporation of one atom each of oxygen into both donors;
CDS_794	calcium ion binding;
CDS_795	nucleic acid binding; nucleotide binding;
CDS_802	calcium ion binding;
CDS_803	ubiquitin-ubiquitin ligase activity;
CDS_807	DNA-directed RNA polymerase activity; DNA binding; ribonucleoside binding;
CDS_810	methylenetetrahydrofolate reductase (NADPH) activity;
CDS_812	oxidoreductase activity, acting on the aldehyde or oxo group of donors, NAD or NADP as acceptor;
CDS_813	cellulose synthase (UDP-forming) activity; zinc ion binding;
CDS_816	mannose-1-phosphate guanylyltransferase (GDP) activity;
CDS_817	mannose-1-phosphate guanylyltransferase (GDP) activity;
CDS_822	pyridoxal phosphate binding; lyase activity;
CDS_823	carbohydrate transmembrane transporter activity;
CDS_826	structural constituent of ribosome; RNA binding;
CDS_827	proline-tRNA ligase activity; ATP binding;
CDS_831	electron carrier activity; protein disulfide oxidoreductase activity;
CDS_834	structural molecule activity;
CDS_841	NAD binding; oxidoreductase activity, acting on the CH-OH group of donors, NAD or NADP as acceptor;
CDS_848	calcium ion binding;
CDS_856	transferase activity, transferring glycosyl groups;
CDS_857	cellulose synthase (UDP-forming) activity; zinc ion binding;
CDS_858	zinc ion binding;
CDS_859	GTP binding;
CDS_860	glutamine-tRNA ligase activity; ATP binding;
CDS_862	omega peptidase activity;
CDS_864	ATP binding; protein serine/threonine kinase activity;
CDS_865	microtubule binding;
CDS_870	P-P-bond-hydrolysis-driven protein transmembrane transporter activity; GTP binding;
CDS_871	ligase activity; small protein activating enzyme activity; ATP binding;
CDS_872	heme binding; oxidoreductase activity, acting on paired donors, with incorporation or reduction of molecular oxygen; monooxygenase activity; iron ion binding; electron carrier activity;
CDS_873	protein phosphatase type 2A regulator activity;
CDS_881	iron-sulfur cluster binding; metal ion binding; amidophosphoribosyltransferase activity;
CDS_889	zinc ion binding;
CDS_890	microtubule binding;
CDS_895	flavin adenine dinucleotide binding; oxidoreductase activity;
CDS_900	N-acetyltransferase activity;
CDS_901	translation release factor activity, codon specific;
CDS_902	structural constituent of ribosome;
CDS_906	ATP binding; ATPase activity;
CDS_907	oxidoreductase activity; copper ion binding;
CDS_908	nucleotidyltransferase activity; translation elongation factor activity; GTPase activity; GTP binding;
CDS_909	oxidoreductase activity, acting on paired donors, with oxidation of a pair of donors resulting in the reduction of molecular oxygen to two molecules of water;
CDS_912	aspartic-type endopeptidase activity;
CDS_913	DNA binding;
CDS_914	zinc ion binding; DNA binding; ATP binding; helicase activity; iron ion binding;
CDS_915	zinc ion binding;
CDS_917	metal ion binding;
CDS_920	metal ion binding;
CDS_924	hydrolase activity;
CDS_925	zinc ion binding; carbonate dehydratase activity;
CDS_929	hydrolase activity, acting on ester bonds;
CDS_930	methyltransferase activity;
CDS_931	pyridoxal phosphate binding; transaminase activity;
CDS_932	nucleotide binding; L-malate dehydrogenase activity;
CDS_939	transketolase activity; metal ion binding;
CDS_943	inorganic diphosphatase activity; hydrogen-translocating pyrophosphatase activity;
CDS_944	protein heterodimerization activity; sequence-specific DNA binding;
CDS_947	diaminopimelate epimerase activity;
CDS_948	unfolded protein binding; heat shock protein binding;
CDS_949	thiol oxidase activity;
CDS_951	binding;
CDS_952	carbohydrate binding; galactosyltransferase activity;
CDS_956	ATP binding; ATPase activity;
CDS_961	oxidoreductase activity;
CDS_964	thiosulfate sulfurtransferase activity;
CDS_967	organic cyclic compound binding; heterocyclic compound binding;
CDS_968	hydrolase activity, acting on ester bonds;
CDS_970	GTP binding;
CDS_972	snoRNA binding; pseudouridine synthase activity;
CDS_973	zinc ion binding;
CDS_976	binding; oxidoreductase activity;
CDS_981	double-stranded DNA binding; nucleotide binding; single-stranded DNA binding;
CDS_982	sequence-specific DNA binding transcription factor activity; sequence-specific DNA binding;
CDS_983	translation elongation factor activity; GTP binding;
CDS_984	DNA binding; chromatin binding; phosphorelay response regulator activity;
CDS_989	structural constituent of ribosome; RNA binding;
CDS_994	SNAP receptor activity;
CDS_996	metal ion binding;
CDS_998	oxidoreductase activity; electron carrier activity; 2 iron, 2 sulfur cluster binding;
CDS_1002	DNA binding;
CDS_1004	metal ion binding; cation-transporting ATPase activity; ATP binding;
CDS_1005	iron-sulfur cluster binding; metal ion binding; amidophosphoribosyltransferase activity;
CDS_1006	hydroxyacylglutathione hydrolase activity; zinc ion binding;
CDS_1009	carbohydrate binding; isomerase activity;
CDS_1011	metal ion binding; superoxide dismutase activity;
CDS_1012	RNA binding;
CDS_1013	hydro-lyase activity;
CDS_1016	hydroxyacylglutathione hydrolase activity; zinc ion binding;
CDS_1017	oxidoreductase activity; nucleotide binding; zinc ion binding;
CDS_1019	arginine-tRNA ligase activity; ATP binding;
CDS_1020	ATP binding; 2-alkenal reductase [NAD(P)] activity;
CDS_1025	phosphoprotein phosphatase activity;
CDS_1026	ER retention sequence binding;
CDS_1028	nucleotide binding; coenzyme binding; catalytic activity;
CDS_1032	hydrolase activity, acting on glycosyl bonds;
CDS_1034	tocopherol cyclase activity;
CDS_1039	structural constituent of ribosome; 5S rRNA binding;
CDS_1041	ATP binding; protein serine/threonine kinase activity;
CDS_1043	protein dimerization activity;
CDS_1049	unfolded protein binding;
CDS_1052	hydrogen ion transmembrane transporter activity;
CDS_1058	nucleic acid binding; nucleotide binding;
CDS_1060	nucleoside-triphosphatase activity; zinc ion binding; metalloendopeptidase activity; ATP binding;
CDS_1066	nucleotide binding;
CDS_1069	catalytic activity;
CDS_1071	metal ion binding; protein serine/threonine phosphatase activity;
CDS_1075	ATP binding;
CDS_1076	ATP binding; protein serine/threonine kinase activity;
CDS_1077	ATP binding; hydrolase activity, acting on acid anhydrides, catalyzing transmembrane movement of substances;
CDS_1078	O-methyltransferase activity; protein dimerization activity;
CDS_1082	calcium ion binding;
CDS_1084	oxidoreductase activity, acting on the aldehyde or oxo group of donors, NAD or NADP as acceptor;
CDS_1086	methyltransferase activity;
CDS_1090	nucleoside-triphosphatase activity; ATP binding;
CDS_1091	RNA binding; structural constituent of ribosome;
CDS_1100	transferase activity;
CDS_1103	DNA binding; catalytic activity;
CDS_1106	transferase activity, transferring glycosyl groups;
CDS_1107	sequence-specific DNA binding transcription factor activity; DNA binding;
CDS_1109	methyltransferase activity;
CDS_1110	nucleotide binding; L-malate dehydrogenase activity;
CDS_1113	DNA-directed RNA polymerase activity; DNA binding;
CDS_1114	ubiquitin-protein ligase activity;
CDS_1115	cellulose synthase (UDP-forming) activity;
CDS_1116	unfolded protein binding;
CDS_1118	glucose-1-phosphate adenylyltransferase activity;
CDS_1122	coenzyme binding; nucleotide binding; racemase and epimerase activity, acting on carbohydrates and derivatives;
CDS_1127	ATP binding; protein serine/threonine kinase activity;
CDS_1128	calcium ion binding; ATP binding; protein serine/threonine kinase activity;
CDS_1129	GTP binding;
CDS_1131	protein phosphatase type 2A regulator activity;
CDS_1132	nucleic acid binding; ATP binding; ATP-dependent helicase activity;
CDS_1133	nucleic acid binding; nucleotide binding;
CDS_1134	zinc ion binding; nucleic acid binding;
CDS_1140	nucleic acid binding; ATP binding; ATP-dependent helicase activity;
CDS_1142	metal ion binding; lyase activity;
CDS_1143	phosphoprotein phosphatase activity;
CDS_1146	sucrose alpha-glucosidase activity;
CDS_1151	dihydrolipoyllysine-residue acetyltransferase activity;
CDS_1154	cysteine synthase activity; transferase activity;
CDS_1155	nucleic acid binding; nucleotide binding;
CDS_1159	calcium ion binding; phosphatidylinositol-4,5-bisphosphate binding; phospholipase D activity; NAPE-specific phospholipase D activity;
CDS_1160	protein kinase activity; ATP binding;
CDS_1161	structural molecule activity;
CDS_1166	heme binding; oxidoreductase activity, acting on paired donors, with incorporation or reduction of molecular oxygen; monooxygenase activity; iron ion binding; electron carrier activity;
CDS_1171	4-coumarate-CoA ligase activity;
CDS_1175	ATP binding; protein serine/threonine kinase activity;
CDS_1176	ubiquitin-protein ligase activity;
CDS_1179	ARF GTPase activator activity; zinc ion binding;
CDS_1180	structural constituent of ribosome;
CDS_1181	magnesium ion transmembrane transporter activity;
CDS_1183	metal ion binding; 2 iron, 2 sulfur cluster binding; chlorophyllide a oxygenase [overall] activity;
CDS_1187	iron ion binding; oxidoreductase activity, acting on paired donors, with incorporation or reduction of molecular oxygen, 2-oxoglutarate as one donor, and incorporation of one atom each of oxygen into both donors;
CDS_1195	flavin adenine dinucleotide binding; UDP-N-acetylmuramate dehydrogenase activity;
CDS_1196	metal ion binding; catalytic activity;
CDS_1199	GTP binding;
CDS_1200	NADH dehydrogenase (ubiquinone) activity;
CDS_1203	NAD binding; aspartate-semialdehyde dehydrogenase activity; N-acetyl-gamma-glutamyl-phosphate reductase activity; protein dimerization activity; NADP binding;
CDS_1205	nucleotide binding; 3-beta-hydroxy-delta5-steroid dehydrogenase activity;
CDS_1208	structural constituent of ribosome;
CDS_1211	calcium ion binding;
CDS_1213	TBP-class protein binding; zinc ion binding; rDNA binding;
CDS_1215	electron carrier activity; iron-sulfur cluster binding; NADH dehydrogenase (ubiquinone) activity;
CDS_1218	oxidoreductase activity; nucleotide binding; zinc ion binding;
CDS_1221	magnesium ion binding; intramolecular transferase activity, phosphotransferases;
CDS_1223	ATP binding; protein serine/threonine kinase activity;
CDS_1233	ATP-dependent helicase activity; RNA binding; ATP binding;
CDS_1236	zinc ion binding;
CDS_1237	oxidoreductase activity; DNA binding;
CDS_1239	methylenetetrahydrofolate dehydrogenase (NADP+) activity; nucleotide binding;
CDS_1243	nucleotide binding; dTDP-4-dehydrorhamnose reductase activity;
CDS_1245	protein dimerization activity;
CDS_1247	ATP binding; hexokinase activity;
CDS_1248	oxidoreductase activity; nucleotide binding;
CDS_1249	magnesium ion binding; acireductone synthase activity;
CDS_1252	metal ion binding; nucleotide binding; IMP dehydrogenase activity;
CDS_1254	acid-amino acid ligase activity;
CDS_1255	3-hydroxyacyl-CoA dehydrogenase activity; nucleotide binding; coenzyme binding;
CDS_1256	uroporphyrinogen decarboxylase activity;
CDS_1260	zinc ion binding; mannose-6-phosphate isomerase activity;
CDS_1265	zinc ion binding;
CDS_1266	poly(U) RNA binding; NADPH dehydrogenase activity; electron transporter, transferring electrons within the noncyclic electron transport pathway of photosynthesis activity; ferredoxin-NADP+ reductase activity; flavin adenine dinucleotide binding; NADP binding; electron transporter, transferring electrons within the cyclic electron transport pathway of photosynthesis activity;
CDS_1268	actin binding; calcium ion binding;
CDS_1269	motor activity;
CDS_1272	acid-amino acid ligase activity;
CDS_1276	protein transporter activity;
CDS_1278	DNA binding;
CDS_1285	structural constituent of ribosome;
CDS_1286	DNA photolyase activity;
CDS_1288	flavin adenine dinucleotide binding;
CDS_1290	methyltransferase activity;
CDS_1293	sequence-specific DNA binding transcription factor activity; transcription regulatory region sequence-specific DNA binding;
CDS_1297	transferase activity, transferring acyl groups other than amino-acyl groups;
CDS_1303	signal recognition particle binding; GTP binding; GTPase activity;
CDS_1305	1-phosphatidylinositol binding; clathrin binding;
CDS_1306	receptor activity; transporter activity;
CDS_1310	ATP binding;
CDS_1311	oxidoreductase activity;
CDS_1319	zinc ion binding;
CDS_1322	transporter activity;
CDS_1326	copper-transporting ATPase activity;
CDS_1329	P-P-bond-hydrolysis-driven protein transmembrane transporter activity;
CDS_1331	oxidoreductase activity; FMN binding;
CDS_1334	ATP binding; protein serine/threonine kinase activity;
CDS_1337	nucleic acid binding; zinc ion binding;
CDS_1338	acetylglucosaminyltransferase activity;
CDS_1339	structural molecule activity;
CDS_1341	RNA-directed DNA polymerase activity; RNA binding;
CDS_1342	ATP binding; argininosuccinate synthase activity;
CDS_1344	sequence-specific DNA binding transcription factor activity; sequence-specific DNA binding;
CDS_1345	ATP binding; unfolded protein binding;
CDS_1347	heme binding;
CDS_1349	zinc ion binding;
CDS_1351	heme binding; metal ion binding;
CDS_1353	nucleic acid binding; ATP binding; ATP-dependent helicase activity;
CDS_1355	transferase activity, transferring glycosyl groups;
CDS_1357	nucleic acid binding;
CDS_1362	metal ion binding; electron carrier activity; 2 iron, 2 sulfur cluster binding;
CDS_1364	oxidoreductase activity; nucleotide binding;
CDS_1366	threonine-type endopeptidase activity;
CDS_1368	lysine-tRNA ligase activity; ATP binding; tRNA binding;
CDS_1369	RNA-directed DNA polymerase activity; RNA binding;
CDS_1370	glycine dehydrogenase (decarboxylating) activity; pyridoxal phosphate binding;
CDS_1373	methyltransferase activity;
CDS_1376	catalytic activity;
CDS_1378	triose-phosphate isomerase activity;
CDS_1382	protein kinase activity; ATP binding;
CDS_1383	pyridoxal phosphate binding; transaminase activity;
CDS_1386	nucleoside-triphosphatase activity; ATP binding;
CDS_1391	calcium ion binding; ATP binding; protein serine/threonine kinase activity;
CDS_1396	metal ion binding;
CDS_1398	calcium ion binding;
CDS_1402	binding;
CDS_1408	guanylate kinase activity;
CDS_1410	translation elongation factor activity;
CDS_1411	protein transporter activity;
CDS_1412	carbohydrate binding; isomerase activity;
CDS_1413	DNA binding;
CDS_1414	magnesium ion binding; intramolecular transferase activity, phosphotransferases;
CDS_1416	structural constituent of ribosome;
CDS_1417	zinc ion binding;
CDS_1421	N6-(1,2-dicarboxyethyl)AMP AMP-lyase (fumarate-forming) activity; (S)-2-(5-amino-1-(5-phospho-D-ribosyl)imidazole-4-carboxamido)succinate AMP-lyase (fumarate-forming) activity;
CDS_1422	oxidoreductase activity;
CDS_1423	protein heterodimerization activity;
CDS_1426	methyltransferase activity;
CDS_1427	nucleic acid binding; zinc ion binding;
CDS_1428	nucleic acid binding; nucleotide binding;
CDS_1430	nucleic acid binding; ATP binding; ATP-dependent helicase activity;
CDS_1433	protein kinase activity; ATP binding;
CDS_1435	proline dehydrogenase activity;
CDS_1441	DNA binding; Type II site-specific deoxyribonuclease activity; transposase activity;
CDS_1443	receptor activity; transporter activity;
CDS_1444	xylan 1,4-beta-xylosidase activity;
CDS_1448	nucleic acid binding; nucleotide binding;
CDS_1450	pyridoxal phosphate binding; transaminase activity;
CDS_1453	translation initiation factor activity;
CDS_1459	ATP binding; unfolded protein binding;
CDS_1460	ATP binding;
CDS_1467	structural constituent of ribosome; RNA binding;
CDS_1469	transferase activity, transferring acyl groups;
CDS_1470	metal ion binding;
CDS_1475	transferase activity, transferring glycosyl groups;
CDS_1478	enzyme regulator activity;
CDS_1481	transferase activity, transferring alkyl or aryl (other than methyl) groups;
CDS_1482	chromatin binding;
CDS_1483	actin binding;
CDS_1486	calcium ion binding; GTPase activity; GTP binding;
CDS_1487	glutamate synthase (ferredoxin) activity;
CDS_1492	acetylglucosaminyltransferase activity;
CDS_1497	ATP binding; protein serine/threonine kinase activity;
CDS_1498	transporter activity;
CDS_1501	nucleic acid binding;
CDS_1502	structural constituent of ribosome;
CDS_1504	phosphatidylinositol binding;
CDS_1507	microtubule binding;
CDS_1509	carbon-sulfur lyase activity;
CDS_1510	peptide deformylase activity; iron ion binding;
CDS_1511	transferase activity, transferring hexosyl groups;
CDS_1512	metal ion binding; metalloendopeptidase activity;
CDS_1513	ketol-acid reductoisomerase activity; metal ion binding; coenzyme binding; nucleotide binding;
CDS_1514	nucleotide binding;
CDS_1517	formate-tetrahydrofolate ligase activity; ATP binding;
CDS_1520	glutamate-tRNA ligase activity; ATP binding;
CDS_1526	zinc ion binding;
CDS_1533	flavin adenine dinucleotide binding; oxidoreductase activity;
CDS_1534	ATP-dependent helicase activity; nucleic acid binding; ATP binding;
CDS_1535	signal transducer activity;
CDS_1536	sequence-specific DNA binding transcription factor activity; DNA binding;
CDS_1537	chromatin binding;
CDS_1546	carbon-carbon lyase activity;
CDS_1549	ATP binding; unfolded protein binding;
CDS_1550	DNA binding; translation initiation factor activity;
CDS_1552	ATP binding; protein serine/threonine kinase activity;
CDS_1556	zinc ion binding;
CDS_1560	7S RNA binding;
CDS_1563	phosphotransferase activity, alcohol group as acceptor; kinase activity; ATP binding;
CDS_1569	cysteine-type peptidase activity;
CDS_1570	DNA binding; chromatin binding;
CDS_1571	heme binding; oxidoreductase activity, acting on paired donors, with incorporation or reduction of molecular oxygen; monooxygenase activity; iron ion binding; electron carrier activity;
CDS_1575	peptidyl-prolyl cis-trans isomerase activity;
CDS_1579	hydrogen ion transmembrane transporter activity;
CDS_1580	metal ion binding; 4 iron, 4 sulfur cluster binding; quinone binding; NADH dehydrogenase (ubiquinone) activity;
CDS_1582	catalytic activity;
CDS_1583	tryptophan-tRNA ligase activity; ATP binding;
CDS_1587	glutaminyl-tRNA synthase (glutamine-hydrolyzing) activity; ATP binding; transferase activity;
CDS_1589	sequence-specific DNA binding transcription factor activity; DNA binding;
CDS_1591	nucleotide-sugar transmembrane transporter activity; sugar:hydrogen symporter activity;
CDS_1592	transferase activity, transferring glycosyl groups;
CDS_1595	NADPH-hemoprotein reductase activity; iron ion binding; FMN binding;
CDS_1598	proton-transporting ATP synthase activity, rotational mechanism;
CDS_1599	transporter activity;
CDS_1607	protein dimerization activity;
CDS_1610	RNA binding;
CDS_1612	electron carrier activity; protein disulfide oxidoreductase activity;
CDS_1616	enzyme regulator activity;
CDS_1623	carbohydrate binding; ATP binding; protein serine/threonine kinase activity;
CDS_1625	DNA binding;
CDS_1631	metal ion binding; isocitrate hydro-lyase (cis-aconitate-forming) activity; citrate hydro-lyase (cis-aconitate-forming) activity; 4 iron, 4 sulfur cluster binding;
CDS_1633	translation initiation factor activity;
CDS_1638	NAD binding; metal ion binding; malate dehydrogenase (oxaloacetate-decarboxylating) activity;
CDS_1642	RNA binding; nucleotide binding;
CDS_1647	GDP-mannose 4,6-dehydratase activity; nucleotide binding; coenzyme binding;
CDS_1648	peptidyl-prolyl cis-trans isomerase activity;
CDS_1649	zinc ion binding;
CDS_1650	hydrolase activity, acting on acid anhydrides; GTP binding;
CDS_1651	cysteine-type endopeptidase activity;
CDS_1652	RNA binding;
CDS_1655	catalytic activity;
CDS_1656	sequence-specific DNA binding transcription factor activity; sequence-specific DNA binding;
CDS_1657	nucleotide binding;
CDS_1658	hydrolase activity, hydrolyzing O-glycosyl compounds; cation binding;
CDS_1660	phosphorelay response regulator activity; ATP binding; phosphorelay sensor kinase activity;
CDS_1665	aminomethyltransferase activity; transaminase activity;
CDS_1666	aminomethyltransferase activity; transaminase activity;
CDS_1668	protein kinase activity; ATP binding; zinc ion binding;
CDS_1669	acid-amino acid ligase activity;
CDS_1670	zinc ion binding;
CDS_1671	hydrolase activity;
CDS_1676	metal ion binding; protein serine/threonine phosphatase activity;
CDS_1679	carbohydrate binding; isomerase activity;
CDS_1680	transferase activity, transferring hexosyl groups;
CDS_1686	catalytic activity;
CDS_1687	identical protein binding; serine-type endopeptidase activity;
CDS_1688	serine-type endopeptidase activity; zinc ion binding;
CDS_1689	sequence-specific DNA binding transcription factor activity; DNA binding;
CDS_1692	ATP binding; protein serine/threonine kinase activity;
CDS_1696	zinc ion binding; NAPE-specific phospholipase D activity;
CDS_1699	nucleic acid binding; ATP binding; ATP-dependent helicase activity;
CDS_1700	NADP binding; glucose-6-phosphate dehydrogenase activity;
CDS_1701	Rab GDP-dissociation inhibitor activity;
CDS_1703	sequence-specific DNA binding transcription factor activity; sequence-specific DNA binding; zinc ion binding;
CDS_1704	proline-tRNA ligase activity; ATP binding;
CDS_1707	ubiquitin-protein ligase activity;
CDS_1710	NAD binding; UDP-glucose 6-dehydrogenase activity;
CDS_1714	ATP binding;
CDS_1716	aspartic-type endopeptidase activity;
CDS_1717	zinc ion binding; nucleic acid binding;
CDS_1720	ATP binding; unfolded protein binding;
CDS_1723	nucleotide binding; coenzyme binding; catalytic activity;
CDS_1726	ATP-dependent helicase activity; nucleic acid binding; ATP binding; zinc ion binding;
CDS_1728	DNA binding;
CDS_1729	electron carrier activity; protein disulfide oxidoreductase activity;
CDS_1730	coenzyme binding; nucleotide binding; UDP-glucose 4-epimerase activity;
CDS_1731	translation initiation factor activity;
CDS_1733	nucleic acid binding; nucleotide binding;
CDS_1737	heme binding; oxidoreductase activity, acting on paired donors, with incorporation or reduction of molecular oxygen; monooxygenase activity; iron ion binding; electron carrier activity;
CDS_1739	electron carrier activity; protein disulfide oxidoreductase activity;
CDS_1741	ATP binding; protein serine/threonine kinase activity;
CDS_1743	serine O-acetyltransferase activity;
CDS_1744	structural constituent of ribosome;
CDS_1748	DNA binding; chromatin binding;
CDS_1749	ATP binding; protein serine/threonine kinase activity;
CDS_1755	DNA binding; protein heterodimerization activity;
CDS_1758	metal ion transmembrane transporter activity;
CDS_1759	homoserine kinase activity; ATP binding;
CDS_1766	carbohydrate binding;
CDS_1768	zinc ion binding;
CDS_1769	DNA binding;
CDS_1775	sequence-specific DNA binding transcription factor activity; sequence-specific DNA binding;
CDS_1778	heme binding; oxidoreductase activity, acting on paired donors, with incorporation or reduction of molecular oxygen; monooxygenase activity; iron ion binding; electron carrier activity;
CDS_1780	ATP binding; protein serine/threonine kinase activity;
CDS_1782	calcium ion binding; ATP binding; protein serine/threonine kinase activity;
CDS_1784	catalytic activity;
CDS_1785	translation initiation factor activity; ribosome binding;
CDS_1797	calcium ion binding;
CDS_1803	zinc ion binding;
CDS_1804	organic cyclic compound binding; heterocyclic compound binding;
CDS_1805	zinc ion binding;
CDS_1807	zinc ion binding;
CDS_1811	DNA binding;
CDS_1812	calcium:hydrogen antiporter activity;
CDS_1813	nucleic acid binding; nucleotide binding;
CDS_1815	heme binding; oxidoreductase activity, acting on paired donors, with incorporation or reduction of molecular oxygen; monooxygenase activity; iron ion binding; electron carrier activity;
CDS_1816	cellulose synthase (UDP-forming) activity; zinc ion binding;
CDS_1821	3-deoxy-8-phosphooctulonate synthase activity;
CDS_1824	protein binding; GTPase activity; GTP binding;
CDS_1825	RNA binding;
CDS_1826	protein kinase activity; ATP binding;
CDS_1827	sequence-specific DNA binding transcription factor activity; sequence-specific DNA binding;
CDS_1828	DNA binding; chromatin binding; phosphorelay response regulator activity;
CDS_1830	ATP binding; galactokinase activity;
CDS_1835	transporter activity;
CDS_1836	pyridoxal phosphate binding; transaminase activity;
CDS_1838	transferase activity, transferring glycosyl groups;
CDS_1839	sequence-specific DNA binding;
CDS_1844	structural molecule activity;
CDS_1846	nucleotide binding; coenzyme binding; catalytic activity;
CDS_1853	magnesium ion transmembrane transporter activity;
CDS_1854	protein kinase activity; ATP binding; zinc ion binding;
CDS_1856	metal ion binding;
CDS_1859	hydrolase activity, hydrolyzing O-glycosyl compounds;
CDS_1860	carbohydrate binding; transferase activity, transferring hexosyl groups;
CDS_1864	unfolded protein binding;
CDS_1868	zinc ion binding;
CDS_1869	nucleic acid binding;
CDS_1870	ATP binding;
CDS_1874	poly(U) RNA binding; oxygen evolving activity; calcium ion binding;
CDS_1875	starch synthase activity;
CDS_1879	DNA photolyase activity;
CDS_1882	zinc ion binding;
CDS_1884	ATP binding; ATP-dependent peptidase activity;
CDS_1888	unfolded protein binding; heat shock protein binding;
CDS_1892	fructose-bisphosphate aldolase activity;
CDS_1894	transferase activity, transferring glycosyl groups;
CDS_1895	zinc ion binding; nucleic acid binding;
CDS_1897	ATP binding; protein serine/threonine kinase activity;
CDS_1901	electron carrier activity; protein disulfide oxidoreductase activity;
CDS_1902	structural constituent of ribosome; nucleotide binding;
CDS_1903	ATP binding;
CDS_1905	ER retention sequence binding;
CDS_1911	hydroxyacylglutathione hydrolase activity; zinc ion binding;
CDS_1913	oxidoreductase activity; FMN binding;
CDS_1914	DNA-directed RNA polymerase activity; DNA binding;
CDS_1920	cellulose synthase (UDP-forming) activity; zinc ion binding;
CDS_1922	calcium ion binding; GTPase activity; GTP binding;
CDS_1928	pyruvate kinase activity; potassium ion binding; ATP binding; magnesium ion binding;
CDS_1931	carbohydrate binding; beta-galactosidase activity;
CDS_1935	transition metal ion binding; acyl-[acyl-carrier-protein] desaturase activity;
CDS_1937	ATP binding; pantothenate kinase activity;
CDS_1938	ATP binding; pantothenate kinase activity;
CDS_1944	ATP binding; protein serine/threonine kinase activity;
CDS_1945	RNA binding;
CDS_1947	protein kinase activity; ATP binding;
CDS_1948	copper ion transmembrane transporter activity;
CDS_1951	methyltransferase activity;
CDS_1953	proton-transporting ATPase activity, rotational mechanism; proton-transporting ATP synthase activity, rotational mechanism;
CDS_1958	N-carbamoylputrescine amidase activity;
CDS_1961	DNA binding; chromatin binding;
CDS_1964	NAD binding; oxidoreductase activity, acting on the aldehyde or oxo group of donors, NAD or NADP as acceptor; NADP binding;
CDS_1970	metal ion binding; heat shock protein binding; ATP binding; unfolded protein binding;
CDS_1972	calmodulin binding;
CDS_1975	phospholipase A2 activity;
CDS_1976	oxidoreductase activity; nucleotide binding;
CDS_1977	heme binding; metal ion binding; peroxidase activity;
CDS_1978	structural molecule activity;
CDS_1980	hydrolase activity, acting on acid anhydrides; GTP binding;
CDS_1982	sucrose-phosphate synthase activity;
CDS_1987	ATP binding;
CDS_1988	pyruvate kinase activity; potassium ion binding; magnesium ion binding;
CDS_1989	ATP binding; hydrolase activity, acting on acid anhydrides, in phosphorus-containing anhydrides;
CDS_1998	dihydroorotate oxidase activity;
CDS_2000	protein dimerization activity;
CDS_2003	transferase activity, transferring glycosyl groups;
CDS_2007	protein prenyltransferase activity;
CDS_2010	electron transporter, transferring electrons within the cyclic electron transport pathway of photosynthesis activity; chlorophyll binding;
CDS_2012	methyltransferase activity;
CDS_2013	oxidoreductase activity, acting on the CH-CH group of donors;
CDS_2016	nucleic acid binding; nucleotide binding;
CDS_2018	hydrolase activity;
CDS_2021	cysteine-type endopeptidase inhibitor activity;
CDS_2022	small GTPase regulator activity;
CDS_2023	metalloendopeptidase activity;
CDS_2024	ATP binding; ATPase activity;
CDS_2026	hydrolase activity;
CDS_2027	calcium ion binding;
CDS_2028	methyltransferase activity;
CDS_2032	structural constituent of ribosome;
CDS_2034	3-dehydroquinate synthase activity;
CDS_2036	ATP binding; phosphotransferase activity, phosphate group as acceptor; nucleotide kinase activity;
CDS_2040	ATP binding; ATPase activity;
CDS_2043	ATP binding; protein serine/threonine kinase activity;
CDS_2044	ATP binding; ATPase activity;
CDS_2047	aspartic-type endopeptidase activity;
CDS_2050	sedoheptulose-7-phosphate:D-glyceraldehyde-3-phosphate glyceronetransferase activity;
CDS_2058	mannosyl-oligosaccharide 1,2-alpha-mannosidase activity; calcium ion binding;
CDS_2062	DNA binding;
CDS_2063	zinc ion binding;
CDS_2070	3-hydroxyacyl-CoA dehydrogenase activity; nucleotide binding; coenzyme binding;
CDS_2074	protein kinase activity; ATP binding;
CDS_2076	protein kinase activity; ATP binding;
CDS_2077	chitinase activity; chitin binding;
CDS_2084	ATP binding; protein serine/threonine kinase activity;
CDS_2089	chromatin binding;
CDS_2090	sequence-specific DNA binding transcription factor activity;
CDS_2092	DNA topoisomerase type II (ATP-hydrolyzing) activity; ATP binding;
CDS_2095	O-methyltransferase activity; protein dimerization activity;
CDS_2097	magnesium ion binding; thiamine pyrophosphate binding; pyruvate decarboxylase activity;
CDS_2099	ATP binding; protein serine/threonine kinase activity;
CDS_2103	ATP binding; monosaccharide-transporting ATPase activity;
CDS_2106	hydrolase activity, acting on acid anhydrides; GTP binding;
CDS_2107	oligosaccharyl transferase activity;
CDS_2108	transferase activity, transferring glycosyl groups;
CDS_2110	zinc ion binding; nucleic acid binding;
CDS_2113	ATP binding; protein serine/threonine kinase activity;
CDS_2114	zinc ion binding;
CDS_2115	NAD binding; glycerol-3-phosphate dehydrogenase [NAD+] activity;
CDS_2119	receptor activity; transporter activity;
CDS_2121	heme binding; oxidoreductase activity, acting on paired donors, with incorporation or reduction of molecular oxygen; monooxygenase activity; iron ion binding; electron carrier activity;
CDS_2122	protein kinase activity; ATP binding;
CDS_2123	kinase activity; phosphorelay response regulator activity;
CDS_2128	guanyl-nucleotide exchange factor activity;
CDS_2129	nucleic acid binding; nucleotide binding;
CDS_2134	ubiquitin-protein ligase activity;
CDS_2137	nucleoside-triphosphatase activity; ATP binding;
CDS_2138	calcium ion binding;
CDS_2140	nucleic acid binding; ATP binding; ATP-dependent helicase activity;
CDS_2144	oxidoreductase activity, acting on a sulfur group of donors, disulfide as acceptor;
CDS_2146	structural constituent of ribosome;
CDS_2147	cellulose synthase (UDP-forming) activity; zinc ion binding;
CDS_2148	structural molecule activity;
CDS_2149	sequence-specific DNA binding transcription factor activity; sequence-specific DNA binding;
CDS_2150	receptor activity; transporter activity;
CDS_2159	adenine phosphoribosyltransferase activity;
CDS_2166	4 iron, 4 sulfur cluster binding; transferase activity;
CDS_2168	isomerase activity;
CDS_2169	peroxidase activity; peroxiredoxin activity;
CDS_2173	glycylpeptide N-tetradecanoyltransferase activity;
CDS_2175	sequence-specific DNA binding transcription factor activity; DNA binding;
CDS_2179	structural constituent of ribosome;
CDS_2180	DNA binding;
CDS_2181	electron carrier activity; protein disulfide oxidoreductase activity;
CDS_2182	metalloendopeptidase activity; ATP binding; nucleoside-triphosphatase activity;
CDS_2183	proton-transporting ATPase activity, rotational mechanism;
CDS_2184	substrate-specific transmembrane transporter activity;
CDS_2185	zinc ion binding;
CDS_2188	unfolded protein binding; heat shock protein binding;
CDS_2195	nucleic acid binding; ATP binding; ATP-dependent helicase activity;
CDS_2196	protein phosphatase type 2A regulator activity;
CDS_2201	nucleotide binding;
CDS_2203	kinase activity;
CDS_2206	zinc ion binding;
CDS_2207	zinc ion binding;
CDS_2209	phosphoglycerate mutase activity; manganese ion binding;
CDS_2210	transferase activity, transferring acyl groups other than amino-acyl groups;
CDS_2213	hydrolase activity, hydrolyzing O-glycosyl compounds;
CDS_2217	carbohydrate binding; isomerase activity;
CDS_2218	NAD binding; oxidoreductase activity, acting on the aldehyde or oxo group of donors, NAD or NADP as acceptor; NADP binding;
CDS_2223	oxidoreductase activity, acting on NAD(P)H;
CDS_2224	quinone binding; NADH dehydrogenase (ubiquinone) activity;
CDS_2227	2,3-dihydro-2,3-dihydroxybenzoate dehydrogenase activity; nucleotide binding;
CDS_2230	adenylosuccinate synthase activity; magnesium ion binding; GTP binding;
CDS_2232	transferase activity;
CDS_2236	integrase activity; DNA binding;
CDS_2237	1-phosphatidylinositol-3-kinase activity; ATP binding;
CDS_2238	substrate-specific transmembrane transporter activity;
CDS_2241	NADPH-hemoprotein reductase activity; iron ion binding; FMN binding;
CDS_2243	acid-amino acid ligase activity;
CDS_2244	protein kinase activity; ATP binding;
CDS_2246	endopeptidase inhibitor activity;
CDS_2250	protein dimerization activity;
CDS_2253	DNA binding; ATP binding; nucleoside-triphosphatase activity;
CDS_2257	structural constituent of ribosome; rRNA binding;
CDS_2258	zinc ion binding; nucleic acid binding;
CDS_2259	calcium ion binding; ATP binding; protein serine/threonine kinase activity;
CDS_2271	DNA binding;
CDS_2273	acid-amino acid ligase activity;
CDS_2274	structural constituent of ribosome; tRNA binding;
CDS_2275	substrate-specific transmembrane transporter activity;
CDS_2277	pyridoxal phosphate binding; glutamate decarboxylase activity;
CDS_2280	hydrolase activity;
CDS_2287	metal ion binding; superoxide dismutase activity;
CDS_2288	zinc ion binding;
CDS_2290	zinc ion binding;
CDS_2291	transferase activity, transferring hexosyl groups;
CDS_2293	actin binding;
CDS_2294	aminoacyl-tRNA hydrolase activity;
CDS_2298	nucleotide binding; coenzyme binding; catalytic activity;
CDS_2303	kinase activity; ATP binding;
CDS_2304	aminoacyl-tRNA ligase activity; tRNA binding;
CDS_2306	kinase activity;
CDS_2307	transferase activity, transferring hexosyl groups;
CDS_2308	structural molecule activity;
CDS_2309	ATP binding; nucleoside-triphosphatase activity;
CDS_2311	dolichyl-diphosphooligosaccharide-protein glycotransferase activity;
CDS_2313	nucleic acid binding; nucleotide binding;
CDS_2320	protein dimerization activity;
CDS_2323	unfolded protein binding;
CDS_2326	structural molecule activity;
CDS_2329	flavin adenine dinucleotide binding; dihydrolipoyl dehydrogenase activity;
CDS_2332	heme binding; oxidoreductase activity, acting on paired donors, with incorporation or reduction of molecular oxygen; monooxygenase activity; iron ion binding; electron carrier activity;
CDS_2333	P-P-bond-hydrolysis-driven protein transmembrane transporter activity;
CDS_2341	flavin adenine dinucleotide binding; thiamine pyrophosphate binding; magnesium ion binding; acetolactate synthase activity;
CDS_2342	tryptophan synthase activity;
CDS_2343	glutamate synthase (ferredoxin) activity;
CDS_2346	3-deoxy-7-phosphoheptulonate synthase activity;
CDS_2347	calcium ion binding;
CDS_2349	GTP binding;
CDS_2350	ATP binding; protein serine/threonine kinase activity;
CDS_2351	aspartic-type endopeptidase activity;
CDS_2353	translation initiation factor activity;
CDS_2356	zinc ion binding;
CDS_2357	oxidoreductase activity, acting on the aldehyde or oxo group of donors, NAD or NADP as acceptor;
CDS_2358	ATP binding; protein serine/threonine kinase activity;
CDS_2359	ATP binding; protein serine/threonine kinase activity;
CDS_2361	ATP binding; protein serine/threonine kinase activity;
CDS_2362	structural constituent of ribosome; RNA binding; transferase activity;
CDS_2364	zinc ion binding;
CDS_2370	calcium-transporting ATPase activity; calmodulin binding; metal ion binding; ATP binding;
CDS_2375	carbohydrate binding; isomerase activity;
CDS_2376	protein kinase activity; ATP binding;
CDS_2378	AMP binding; acetate-CoA ligase activity;
CDS_2379	serine-type endopeptidase activity; ATP binding; nucleoside-triphosphatase activity;
CDS_2381	transferase activity, transferring hexosyl groups;
CDS_2383	structural constituent of ribosome;
CDS_2388	metal ion binding; heme binding; catalase activity;
CDS_2392	GTPase activity; GTP binding;
CDS_2398	oxidoreductase activity, acting on other nitrogenous compounds as donors; molybdenum ion binding; electron carrier activity; iron-sulfur cluster binding;
CDS_2404	oxidoreductase activity; FMN binding;
CDS_2405	oxoglutarate dehydrogenase (succinyl-transferring) activity; thiamine pyrophosphate binding;
CDS_2407	substrate-specific transmembrane transporter activity;
CDS_2409	zinc ion binding;
CDS_2415	ubiquitin-protein ligase activity;
CDS_2418	ATP binding; protein serine/threonine kinase activity;
CDS_2419	transporter activity;
CDS_2421	asparagine-tRNA ligase activity; nucleic acid binding; ATP binding;
CDS_2427	pyridoxal phosphate binding; O-phospho-L-serine:2-oxoglutarate aminotransferase activity;
CDS_2429	ATPase activity, coupled to transmembrane movement of substances; ATP binding;
CDS_2430	GTPase activity; structural constituent of cytoskeleton; GTP binding;
CDS_2434	flavin adenine dinucleotide binding; long-chain-alcohol oxidase activity;
CDS_2436	zinc ion binding;
CDS_2437	metal ion binding; metalloendopeptidase activity;
CDS_2440	identical protein binding; serine-type endopeptidase activity;
CDS_2443	zinc ion binding;
CDS_2451	pyridoxal phosphate binding; catalytic activity;
CDS_2452	protein dimerization activity;
CDS_2455	structural constituent of ribosome; rRNA binding;
CDS_2459	ATP binding; protein serine/threonine kinase activity;
CDS_2460	DNA binding;
CDS_2468	histidinol-phosphate transaminase activity; pyridoxal phosphate binding;
CDS_2471	metal ion binding; protein serine/threonine phosphatase activity;
CDS_2472	3-dehydroquinate synthase activity;
CDS_2481	transferase activity, transferring glycosyl groups;
CDS_2484	phospholipid binding;
CDS_2490	DNA binding; chromatin binding; phosphorelay response regulator activity;
CDS_2491	NAD+ ADP-ribosyltransferase activity;
CDS_2492	hydrolase activity;
CDS_2493	nucleic acid binding; zinc ion binding;
CDS_2496	xylan 1,4-beta-xylosidase activity;
CDS_2497	transferase activity, transferring acyl groups;
CDS_2504	mannosyl-oligosaccharide 1,2-alpha-mannosidase activity; calcium ion binding;
CDS_2505	peptidyl-prolyl cis-trans isomerase activity;
CDS_2506	ATP binding; protein serine/threonine kinase activity;
CDS_2507	transferase activity;
CDS_2508	hydrolase activity, hydrolyzing O-glycosyl compounds;
CDS_2513	tRNA binding;
CDS_2515	ATP binding; protein serine/threonine kinase activity;
CDS_2516	binding;
CDS_2521	zinc ion binding;
CDS_2523	unfolded protein binding; calcium ion binding;
CDS_2526	lyase activity; pyridoxal phosphate binding;
CDS_2532	histone binding; histone-lysine N-methyltransferase activity; zinc ion binding;
CDS_2533	nucleotide binding; coenzyme binding; catalytic activity;
CDS_2534	copper ion binding; cysteine synthase activity; transferase activity; L-3-cyanoalanine synthase activity;
CDS_2536	copper ion binding; quinone binding;
CDS_2538	flavin adenine dinucleotide binding; acyl-CoA dehydrogenase activity;
CDS_2539	phosphogluconate dehydrogenase (decarboxylating) activity; coenzyme binding; nucleotide binding;
CDS_2540	zinc ion binding;
CDS_2541	zinc ion binding;
CDS_2542	hydrolase activity, acting on ester bonds; nucleic acid binding;
CDS_2543	ATP binding; microtubule motor activity;
CDS_2545	polysaccharide binding; ATP binding; protein serine/threonine kinase activity;
CDS_2546	NAD binding; isocitrate dehydrogenase (NAD+) activity; magnesium ion binding;
CDS_2548	hydroxymethylbilane synthase activity;
CDS_2549	calcium ion binding;
CDS_2551	metal ion binding; heat shock protein binding; ATP binding; unfolded protein binding;
CDS_2554	transporter activity;
CDS_2555	ATP binding; protein serine/threonine kinase activity;
CDS_2556	carbohydrate binding; alpha-mannosidase activity; zinc ion binding;
CDS_2560	ubiquitin-protein ligase activity;
CDS_2562	metallopeptidase activity; zinc ion binding;
CDS_2567	nucleic acid binding; nucleotide binding;
CDS_2568	metal ion binding; ATP binding; cation-transporting ATPase activity;
CDS_2572	serine-type endopeptidase activity; ATP binding; ATP-dependent peptidase activity;
CDS_2573	phosphoserine phosphatase activity;
CDS_2574	structural constituent of ribosome; rRNA binding;
CDS_2577	glycogen phosphorylase activity;
CDS_2578	cycloartenol synthase activity;
CDS_2579	ATP binding; protein serine/threonine kinase activity;
CDS_2580	phosphatase activity;
CDS_2585	nucleic acid binding; transferase activity;
CDS_2586	ATP binding; ATPase activity;
CDS_2589	oxidoreductase activity; nucleotide binding; zinc ion binding;
CDS_2590	P-P-bond-hydrolysis-driven protein transmembrane transporter activity;
CDS_2592	calcium ion binding; ATP binding; protein serine/threonine kinase activity;
CDS_2593	amino acid transmembrane transporter activity;
CDS_2596	oxygen-dependent protoporphyrinogen oxidase activity;
CDS_2597	hydrolase activity;
CDS_2600	cofactor binding; oxidoreductase activity, acting on the CH-OH group of donors, NAD or NADP as acceptor; nucleotide binding;
CDS_2605	DNA topoisomerase type II (ATP-hydrolyzing) activity; ATP binding;
CDS_2609	magnesium ion transmembrane transporter activity;
CDS_2610	metal ion binding; protein serine/threonine phosphatase activity;
CDS_2613	diacylglycerol kinase activity;
CDS_2614	nucleotide binding; coenzyme binding; catalytic activity;
CDS_2615	DNA binding;
CDS_2618	damaged DNA binding;
CDS_2621	carbohydrate binding;
CDS_2623	protein dimerization activity;
CDS_2624	hydrolase activity;
CDS_2628	zinc ion binding;
CDS_2631	cysteine synthase activity; transferase activity;
CDS_2633	protein kinase activity; ATP binding;
CDS_2637	kinase activity; metal ion binding; protein serine/threonine phosphatase activity;
CDS_2639	ATP binding;
CDS_2640	1-phosphatidylinositol binding; clathrin binding;
CDS_2641	hydrolase activity;
CDS_2642	transferase activity;
CDS_2657	phosphorelay response regulator activity;
CDS_2658	lyase activity;
CDS_2659	iron ion binding;
CDS_2663	protein transporter activity;
CDS_2664	thiamine-phosphate diphosphorylase activity; phosphomethylpyrimidine kinase activity;
CDS_2668	ATP binding; tRNA binding;
CDS_2669	zinc ion binding;
CDS_2670	catalytic activity;
CDS_2672	DNA binding;
CDS_2674	zinc ion binding; chromatin binding; DNA binding;
CDS_2677	nucleic acid binding;
CDS_2685	transcription cofactor activity; zinc ion binding; histone acetyltransferase activity;
CDS_2686	phosphoglycolate phosphatase activity;
CDS_2687	nucleic acid binding; methyltransferase activity;
CDS_2688	DNA binding; methyltransferase activity;
CDS_2689	ATP binding; unfolded protein binding;
CDS_2695	oxidoreductase activity, acting on paired donors, with incorporation or reduction of molecular oxygen, 2-oxoglutarate as one donor, and incorporation of one atom each of oxygen into both donors;
CDS_2699	heme binding; trans-cinnamate 4-monooxygenase activity; iron ion binding; electron carrier activity;
CDS_2700	transcription coactivator activity; DNA binding;
CDS_2701	chaperone binding;
CDS_2704	L-leucine transaminase activity; L-isoleucine transaminase activity; L-valine transaminase activity;
CDS_2713	SUMO ligase activity;
CDS_2716	sequence-specific DNA binding transcription factor activity; transcription regulatory region sequence-specific DNA binding;
CDS_2717	lipid binding;
CDS_2719	transposase activity; DNA binding;
CDS_2720	sequence-specific DNA binding transcription factor activity; zinc ion binding;
CDS_2725	heme binding; metal ion binding; peroxidase activity;
CDS_2726	protein kinase activity; ATP binding;
CDS_2727	GTPase activity; GTP binding;
CDS_2729	threonine-type endopeptidase activity;
CDS_2733	sequence-specific DNA binding transcription factor activity; sequence-specific DNA binding;
CDS_2734	copper ion binding; ketol-acid reductoisomerase activity; nucleotide binding; coenzyme binding;
CDS_2735	sequence-specific DNA binding transcription factor activity; sequence-specific DNA binding;
CDS_2737	sequence-specific DNA binding transcription factor activity; sequence-specific DNA binding;
CDS_2741	metal ion binding; lactoylglutathione lyase activity;
CDS_2745	calcium-transporting ATPase activity;
CDS_2747	nucleoside-triphosphatase activity; ATP binding;
CDS_2748	aminoacyl-tRNA hydrolase activity;
CDS_2752	nucleotide binding;
CDS_2753	ubiquitin-protein ligase activity;
CDS_2758	DNA binding;
CDS_2759	flavin adenine dinucleotide binding; NADP binding; glutathione-disulfide reductase activity;
CDS_2760	sterol 24-C-methyltransferase activity;
CDS_2762	mannosyl-oligosaccharide glucosidase activity;
CDS_2768	pyridoxal phosphate binding; glutamate-1-semialdehyde 2,1-aminomutase activity; transaminase activity;
CDS_2770	cation-transporting ATPase activity;
CDS_2776	aminopeptidase activity; manganese ion binding;
CDS_2778	transferase activity, transferring acyl groups;
CDS_2779	magnesium chelatase activity; ATP binding; ATPase activity;
CDS_2780	magnesium chelatase activity; ATP binding; ATPase activity;
CDS_2781	3-isopropylmalate dehydratase activity;
CDS_2784	structural constituent of ribosome; rRNA binding; tRNA binding;
CDS_2789	flavin adenine dinucleotide binding; oxidoreductase activity, acting on the CH-CH group of donors;
CDS_2791	catalytic activity;
CDS_2792	structural constituent of ribosome;
CDS_2793	manganese ion binding; iron ion binding; phosphoprotein phosphatase activity;
CDS_2794	transporter activity;
CDS_2797	GTPase activity; GTP binding;
CDS_2802	transferase activity;
CDS_2803	proton-transporting ATPase activity, rotational mechanism;
CDS_2808	phosphoenolpyruvate carboxykinase (ATP) activity; ATP binding;
CDS_2812	electron carrier activity; protein disulfide oxidoreductase activity;
CDS_2814	hydrolase activity, acting on ester bonds; nucleic acid binding;
CDS_2817	transferase activity, transferring alkyl or aryl (other than methyl) groups;
CDS_2821	sulfite oxidase activity; molybdenum ion binding; electron carrier activity;
CDS_2823	zinc ion binding; nucleic acid binding;
CDS_2826	zinc ion binding;
CDS_2831	serine-type peptidase activity;
CDS_2835	metal ion binding; hydrolase activity;
CDS_2837	flavin adenine dinucleotide binding; oxidoreductase activity, acting on CH-OH group of donors;
CDS_2842	ATP:ADP antiporter activity; ATP binding;
CDS_2844	translation initiation factor activity;
CDS_2850	DNA binding;
CDS_2855	carbohydrate binding; galactosyltransferase activity;
CDS_2856	ubiquitin-protein ligase activity;
CDS_2858	GTPase activity; GTP binding;
CDS_2862	3'(2'),5'-bisphosphate nucleotidase activity;
CDS_2863	ATP binding; protein serine/threonine kinase activity;
CDS_2864	oxidoreductase activity; nucleotide binding;
CDS_2867	oxidoreductase activity; nucleotide binding;
CDS_2869	3-oxoacyl-[acyl-carrier-protein] synthase activity;
CDS_2872	zinc ion binding; metalloexopeptidase activity; aminopeptidase activity;
CDS_2874	ubiquitin-protein ligase activity;
CDS_2876	transferase activity, transferring acyl groups;
CDS_2880	oxidoreductase activity; nucleotide binding; zinc ion binding;
CDS_2882	RNA binding; DNA binding;
CDS_2884	electron carrier activity; protein disulfide oxidoreductase activity;
CDS_2886	enzyme regulator activity;
CDS_2888	protein kinase activity; ATP binding;
CDS_2889	DNA-directed DNA polymerase activity; DNA binding;
CDS_2890	catalytic activity;
CDS_2891	cysteine-type peptidase activity; ubiquitin thiolesterase activity;
CDS_2893	nucleic acid binding; nucleotide binding;
CDS_2902	zinc ion binding;
CDS_2903	hydrolase activity, hydrolyzing O-glycosyl compounds; cation binding;
CDS_2905	ATP binding; hexokinase activity;
CDS_2906	catalytic activity;
CDS_2907	protein phosphatase type 2A regulator activity;
CDS_2910	iron ion binding; oxidoreductase activity, acting on paired donors, with incorporation or reduction of molecular oxygen, 2-oxoglutarate as one donor, and incorporation of one atom each of oxygen into both donors;
CDS_2915	flavin adenine dinucleotide binding; UDP-N-acetylmuramate dehydrogenase activity;
CDS_2916	NAD binding; oxidoreductase activity, acting on the CH-OH group of donors, NAD or NADP as acceptor;
CDS_2917	ATP binding;
CDS_2918	chalcone isomerase activity;
CDS_2919	oxidoreductase activity; nucleotide binding; zinc ion binding;
CDS_2922	nucleic acid binding; zinc ion binding;
CDS_2923	ubiquitin-protein ligase activity;
CDS_2924	phosphoric ester hydrolase activity;
CDS_2925	calcium ion binding;
CDS_2927	ATPase activity, coupled to transmembrane movement of substances; ATP binding;
CDS_2941	endodeoxyribonuclease activity, producing 5'-phosphomonoesters;
CDS_2943	MAP kinase activity; ATP binding;
CDS_2944	carbohydrate binding; ATP binding; protein serine/threonine kinase activity;
CDS_2946	heterocyclic compound binding; organic cyclic compound binding;
CDS_2950	nucleic acid binding; ATP binding; ATP-dependent helicase activity;
CDS_2951	acetylglucosaminyltransferase activity;
CDS_2954	protein dimerization activity;
CDS_2956	chaperone binding; adenyl-nucleotide exchange factor activity; protein homodimerization activity;
CDS_2957	hydrolase activity;
CDS_2959	ATPase activity, coupled to transmembrane movement of substances; ATP binding;
CDS_2961	catalytic activity;
CDS_2964	sequence-specific DNA binding;
CDS_2966	heme binding; oxidoreductase activity, acting on paired donors, with incorporation or reduction of molecular oxygen; monooxygenase activity; iron ion binding; electron carrier activity;
CDS_2967	heme binding; oxidoreductase activity, acting on paired donors, with incorporation or reduction of molecular oxygen; monooxygenase activity; iron ion binding; electron carrier activity;
CDS_2970	hydrolase activity;
CDS_2973	metalloexopeptidase activity; aminopeptidase activity;
CDS_2976	electron carrier activity; isomerase activity; protein disulfide oxidoreductase activity;
CDS_2977	ATP binding; protein serine/threonine kinase activity;
CDS_2979	aspartic-type endopeptidase activity;
CDS_2980	galactosyltransferase activity;
CDS_2982	aminoacylase activity; metallopeptidase activity;
CDS_2984	GTP binding; hydrolase activity, acting on acid anhydrides;
CDS_2985	DNA binding;
CDS_2987	DNA-directed RNA polymerase activity; RNA binding;
CDS_2991	L-leucine transaminase activity; L-isoleucine transaminase activity; L-valine transaminase activity;
CDS_2994	zinc ion binding;
CDS_2996	ATP binding; protein serine/threonine kinase activity;
CDS_2997	prenyltransferase activity;
CDS_3003	fucosyltransferase activity;
CDS_3006	metal ion binding; electron carrier activity; 2 iron, 2 sulfur cluster binding;
CDS_3013	hydrolase activity;
CDS_3017	nucleic acid binding; nucleotide binding;
CDS_3018	zinc ion binding;
CDS_3020	transferase activity, transferring phosphorus-containing groups;
CDS_3022	nucleic acid binding; nucleotide binding;
CDS_3027	galactosylgalactosylxylosylprotein 3-beta-glucuronosyltransferase activity;
CDS_3031	catalytic activity;
CDS_3032	oxidoreductase activity, acting on other nitrogenous compounds as donors; molybdenum ion binding; electron carrier activity; iron-sulfur cluster binding;
CDS_3033	ATP binding; phosphotransferase activity, alcohol group as acceptor;
CDS_3035	catalytic activity;
CDS_3038	metallopeptidase activity;
CDS_3040	flavin adenine dinucleotide binding; acyl-CoA dehydrogenase activity;
CDS_3041	sequence-specific DNA binding transcription factor activity; sequence-specific DNA binding;
CDS_3043	ATP binding;
CDS_3046	heme binding; oxidoreductase activity, acting on paired donors, with incorporation or reduction of molecular oxygen; monooxygenase activity; iron ion binding; electron carrier activity;
CDS_3047	transferase activity, transferring hexosyl groups;
CDS_3048	flavin adenine dinucleotide binding; glutamate synthase (NADH) activity; iron-sulfur cluster binding; iron ion binding; FMN binding;
CDS_3049	zinc ion binding;
CDS_3050	calcium ion binding;
CDS_3051	calcium ion binding;
CDS_3053	metal ion binding;
CDS_3054	nucleotide binding;
CDS_3058	L-malate dehydrogenase activity; nucleotide binding;
CDS_3060	metal ion binding; protein serine/threonine phosphatase activity;
CDS_3063	methyltransferase activity;
CDS_3066	NAD binding; glyceraldehyde-3-phosphate dehydrogenase (NAD+) (phosphorylating) activity; NADP binding;
CDS_3069	glutathione peroxidase activity;
CDS_3072	ATP binding;
CDS_3073	zinc ion binding;
CDS_3074	protein transporter activity;
CDS_3075	adenylosuccinate synthase activity; magnesium ion binding; GTP binding;
CDS_3079	metal ion binding; cation-transporting ATPase activity;
CDS_3081	structural constituent of ribosome;
CDS_3084	valine-tRNA ligase activity; aminoacyl-tRNA editing activity; ATP binding;
CDS_3086	NAD binding; metal ion binding; malate dehydrogenase (oxaloacetate-decarboxylating) activity;
CDS_3087	transferase activity, transferring hexosyl groups;
CDS_3088	structural constituent of ribosome;
CDS_3091	N-acetyltransferase activity;
CDS_3093	protein kinase activity; ATP binding;
CDS_3101	DNA binding; chromatin binding;
CDS_3102	translation initiation factor activity; ribosome binding;
CDS_3103	calcium ion binding; ATP binding; protein serine/threonine kinase activity;
CDS_3115	phosphotransferase activity, alcohol group as acceptor;
CDS_3116	poly(U) RNA binding; coenzyme binding; catalytic activity; nucleotide binding;
CDS_3119	zinc ion binding;
CDS_3126	cholestenol delta-isomerase activity;
CDS_3128	transferase activity, transferring hexosyl groups;
CDS_3129	diacylglycerol kinase activity;
CDS_3130	structural molecule activity;
CDS_3134	enzyme regulator activity;
CDS_3136	structural constituent of ribosome;
CDS_3138	translation initiation factor activity;
CDS_3139	NAD binding; oxidoreductase activity, acting on the CH-OH group of donors, NAD or NADP as acceptor;
CDS_3141	N-acetyltransferase activity;
CDS_3144	zinc ion binding;
CDS_3145	transferase activity, transferring acyl groups other than amino-acyl groups;
CDS_3147	structural constituent of ribosome;
CDS_3150	metal ion binding; structural constituent of ribosome; rRNA binding;
CDS_3153	phosphoethanolamine N-methyltransferase activity;
CDS_3156	zinc ion binding;
CDS_3158	hydrolase activity;
CDS_3159	translation elongation factor activity;
CDS_3161	structural constituent of ribosome; rRNA binding;
CDS_3165	7S RNA binding;
CDS_3167	phosphotransferase activity, alcohol group as acceptor; kinase activity; ATP binding;
CDS_3168	6-phosphofructokinase activity; diphosphate-fructose-6-phosphate 1-phosphotransferase activity; ATP binding;
CDS_3169	peptidyl-prolyl cis-trans isomerase activity;
CDS_3171	RNA binding; 3'-5' exonuclease activity;
CDS_3173	GDP binding; GTPase activity; GTP binding;
CDS_3174	proline dehydrogenase activity;
CDS_3175	pyruvate kinase activity; potassium ion binding; magnesium ion binding;
CDS_3181	glycerol kinase activity; ATP binding;
CDS_3183	methylenetetrahydrofolate dehydrogenase (NADP+) activity; nucleotide binding;
CDS_3196	phosphoprotein phosphatase activity;
CDS_3208	nucleic acid binding; nucleotide binding;
CDS_3214	metal ion binding; protein serine/threonine phosphatase activity;
CDS_3217	protein dimerization activity;
CDS_3219	calcium ion binding;
CDS_3221	calcium ion binding;
CDS_3225	aspartic-type endopeptidase activity;
CDS_3226	secondary active sulfate transmembrane transporter activity;
CDS_3227	3-oxoacyl-[acyl-carrier-protein] reductase (NADPH) activity; nucleotide binding;
CDS_3230	transferase activity, transferring glycosyl groups;
CDS_3234	metal ion binding; protein serine/threonine phosphatase activity;
CDS_3236	arginyltransferase activity; ATP binding; arginine-tRNA ligase activity;
CDS_3237	nucleic acid binding; nucleotide binding;
CDS_3238	ATP binding; protein serine/threonine kinase activity;
CDS_3240	zinc ion binding; nucleic acid binding; potassium ion transmembrane transporter activity; sequence-specific DNA binding transcription factor activity;
CDS_3243	transferase activity;
CDS_3245	DNA binding; chromatin binding;
CDS_3246	2-isopropylmalate synthase activity;
CDS_3249	transferase activity, transferring acyl groups other than amino-acyl groups;
CDS_3251	ATP binding; protein serine/threonine kinase activity;
CDS_3254	L-malate dehydrogenase activity; nucleotide binding;
CDS_3255	flavin adenine dinucleotide binding; thiamine pyrophosphate binding; magnesium ion binding; acetolactate synthase activity;
CDS_3259	zinc ion binding; DNA binding;
CDS_3267	ATP binding; ATP-dependent peptidase activity;
CDS_3274	octanoyltransferase activity;
CDS_3278	ARF GTPase activator activity; zinc ion binding;
CDS_3279	structural constituent of ribosome;
CDS_3280	acetylglucosaminyltransferase activity;
CDS_3284	ATP binding; protein serine/threonine kinase activity;
CDS_3287	calcium ion binding; ATP binding; protein serine/threonine kinase activity;
CDS_3288	protein kinase activity; ATP binding;
CDS_3290	ATP binding; tRNA binding; glutamate-tRNA ligase activity;
CDS_3299	nucleic acid binding; nucleotide binding;
CDS_3300	tryptophan-tRNA ligase activity; ATP binding;
CDS_3304	catalytic activity;
CDS_3307	DNA binding; chromatin binding;
CDS_3310	cysteine-type endopeptidase activity;
CDS_3314	DNA binding;
CDS_3317	iron ion binding; oxidoreductase activity, acting on paired donors, with incorporation or reduction of molecular oxygen, 2-oxoglutarate as one donor, and incorporation of one atom each of oxygen into both donors;
CDS_3318	asparaginase activity;
CDS_3321	sequence-specific DNA binding transcription factor activity; sequence-specific DNA binding;
CDS_3323	ATP binding; protein serine/threonine kinase activity;
CDS_3326	ATP binding; nucleoside-triphosphatase activity;
CDS_3330	sequence-specific DNA binding transcription factor activity; sequence-specific DNA binding;
CDS_3333	ATP binding;
CDS_3337	hydrolase activity, hydrolyzing O-glycosyl compounds; cation binding; 1,4-alpha-glucan branching enzyme activity;
CDS_3341	N-acetyltransferase activity; iron-sulfur cluster binding;
CDS_3344	transferase activity, transferring hexosyl groups;
CDS_3349	protein heterodimerization activity; sequence-specific DNA binding;
CDS_3350	carbohydrate binding; ATP binding; protein serine/threonine kinase activity;
CDS_3351	zinc ion binding;
CDS_3352	sequence-specific DNA binding transcription factor activity; sequence-specific DNA binding;
CDS_3365	oxidoreductase activity;
CDS_3369	zinc ion binding;
CDS_3376	nucleic acid binding;
CDS_3377	aminomethyltransferase activity; transaminase activity;
CDS_3378	nucleic acid binding; zinc ion binding; exonuclease activity;
CDS_3379	valine-tRNA ligase activity; aminoacyl-tRNA editing activity; ATP binding;
CDS_3389	hydrolase activity;
CDS_3397	translation initiation factor activity; nucleotide binding;
CDS_3400	NAPE-specific phospholipase D activity; calcium ion binding; phospholipase D activity;
CDS_3403	glutathione transferase activity;
CDS_3405	magnesium ion transmembrane transporter activity;
CDS_3410	protein binding; beta-lactamase activity;
CDS_3411	pyridoxal phosphate binding; catalytic activity;
CDS_3413	zinc ion binding; DNA binding; ATP binding; ATPase activity; excinuclease ABC activity;
CDS_3417	structural constituent of ribosome; rRNA binding;
CDS_3418	translation initiation factor activity; GTPase activity; GTP binding;
CDS_3419	nucleic acid binding; nucleotide binding;
CDS_3426	oxidoreductase activity; copper ion binding;
CDS_3427	DNA binding; chromatin binding;
CDS_3433	substrate-specific transmembrane transporter activity;
CDS_3434	zinc ion binding; nucleic acid binding;
CDS_3440	glutamate-cysteine ligase activity;
CDS_3442	transferase activity, transferring acyl groups other than amino-acyl groups;
CDS_3443	transporter activity;
CDS_3446	ATP binding; methionine-tRNA ligase activity;
CDS_3449	sequence-specific DNA binding transcription factor activity; sequence-specific DNA binding;
CDS_3455	nucleobase-containing compound kinase activity; ATP binding;
CDS_3460	protein kinase activity; nucleotide binding;
CDS_3464	adenosylmethionine decarboxylase activity;
CDS_3473	beta-1,4-mannosylglycoprotein 4-beta-N-acetylglucosaminyltransferase activity;
CDS_3482	fumarylacetoacetase activity;
CDS_3483	nuclease activity; ATP binding; zinc ion binding;
CDS_3485	unfolded protein binding;
CDS_3488	triglyceride lipase activity;
CDS_3490	phosphatidylinositol binding;
CDS_3491	isomerase activity;
CDS_3493	metal ion binding; electron carrier activity; 2 iron, 2 sulfur cluster binding;
CDS_3497	metal ion binding; xylose isomerase activity;
CDS_3498	DNA binding;
CDS_3502	GTPase activity; GTP binding;
CDS_3503	metal ion binding;
CDS_3506	pyridoxal phosphate binding; cysteine desulfurase activity;
CDS_3508	ligase activity; small protein activating enzyme activity; ATP binding;
CDS_3513	nucleoside-triphosphatase activity; metal ion binding; metalloendopeptidase activity; ATP binding;
CDS_3519	ferric iron binding; ferroxidase activity;
CDS_3520	cysteine-type peptidase activity;
CDS_3522	metal ion binding; phosphoric diester hydrolase activity;
CDS_3534	structural constituent of ribosome;
CDS_3535	transferase activity, transferring acyl groups;
CDS_3543	transferase activity;
CDS_3545	transferase activity, transferring hexosyl groups;
CDS_3547	ATP binding; protein serine/threonine kinase activity;
CDS_3549	calcium ion binding;
CDS_3550	zinc ion binding; ubiquitin thiolesterase activity;
CDS_3551	zinc ion binding; metalloendopeptidase activity; ATP binding; ATPase activity;
CDS_3553	aspartic-type endopeptidase activity;
CDS_3569	aspartic-type endopeptidase activity;
CDS_3581	transferase activity, transferring hexosyl groups;
CDS_3582	GTP binding;
CDS_3585	endoplasmic reticulum signal peptide binding; signal recognition particle binding; 7S RNA binding;
CDS_3587	nucleic acid binding; nucleotide binding;
CDS_3590	cytochrome-c oxidase activity;
CDS_3592	carbohydrate binding; hydrolase activity, hydrolyzing O-glycosyl compounds;
CDS_3593	carboxylesterase activity;
CDS_3594	nucleotide binding;
CDS_3595	copper ion binding; cytochrome-c oxidase activity;
CDS_3596	nucleotide binding;
CDS_3598	hydrolase activity;
CDS_3605	transferase activity, transferring glycosyl groups;
CDS_3609	actin binding;
CDS_3610	nucleic acid binding; alanine-tRNA ligase activity; ATP binding;
CDS_3613	zinc ion binding;
CDS_3617	GTP binding;
CDS_3619	nucleic acid binding; nucleotide binding;
CDS_3624	transferase activity;
CDS_3628	zinc ion binding;
CDS_3629	ATP binding; protein serine/threonine kinase activity;
CDS_3630	transferase activity;
CDS_3634	protein transporter activity;
CDS_3635	electron carrier activity; isomerase activity; protein disulfide oxidoreductase activity;
CDS_3638	zinc ion binding; nucleic acid binding;
CDS_3650	cellulose synthase (UDP-forming) activity;
CDS_3651	serine-type endopeptidase activity;
CDS_3652	sequence-specific DNA binding; protein heterodimerization activity;
CDS_3654	protein kinase activity; ATP binding;
CDS_3655	ATP binding; protein serine/threonine kinase activity;
CDS_3657	sequence-specific DNA binding transcription factor activity; sequence-specific DNA binding; zinc ion binding;
CDS_3665	cellulose synthase (UDP-forming) activity;
CDS_3666	pyridoxal phosphate binding; cysteine desulfurase activity; lyase activity; transaminase activity;
CDS_3667	ubiquitin thiolesterase activity; omega peptidase activity;
CDS_3668	tyrosine-tRNA ligase activity; ATP binding;
CDS_3672	protein kinase activity; ATP binding;
CDS_3673	diaminopimelate epimerase activity;
CDS_3674	aspartic-type endopeptidase activity;
CDS_3675	nucleic acid binding; ATP binding; ATP-dependent helicase activity;
CDS_3678	DNA binding; zinc ion binding;
CDS_3679	DNA binding; chromatin binding;
CDS_3682	phosphotransferase activity, alcohol group as acceptor; kinase activity; ATP binding;
CDS_3683	magnesium-protoporphyrin IX monomethyl ester (oxidative) cyclase activity; transition metal ion binding;
CDS_3689	nucleic acid binding;
CDS_3693	zinc ion binding;
CDS_3697	metal ion binding; protein serine/threonine phosphatase activity;
CDS_3703	protochlorophyllide reductase activity; nucleotide binding;
CDS_3704	ATP binding; DNA topoisomerase type II (ATP-hydrolyzing) activity;
CDS_3709	hydroxymethylglutaryl-CoA lyase activity;
CDS_3712	metal ion binding; phosphoribosylaminoimidazole carboxylase activity; ATP binding; 5-(carboxyamino)imidazole ribonucleotide mutase activity;
CDS_3715	DNA-7-methyladenine glycosylase activity; DNA-3-methyladenine glycosylase activity; DNA-7-methylguanine glycosylase activity; DNA-3-methylguanine glycosylase activity;
CDS_3716	nucleic acid binding;
CDS_3718	ATP binding; protein serine/threonine kinase activity;
CDS_3720	succinate-CoA ligase (ADP-forming) activity; nucleotide binding; cofactor binding; ATP citrate synthase activity;
CDS_3724	transferase activity, transferring acyl groups other than amino-acyl groups;
CDS_3727	3-oxoacyl-[acyl-carrier-protein] synthase activity;
CDS_3728	phosphotransferase activity, alcohol group as acceptor;
CDS_3729	calcium ion binding; unfolded protein binding;
CDS_3730	carbohydrate binding; isomerase activity;
CDS_3735	zinc ion binding;
CDS_3736	peptidyl-prolyl cis-trans isomerase activity;
CDS_3738	zinc ion binding;
CDS_3739	nucleotide binding; coenzyme binding; catalytic activity;
CDS_3740	structural constituent of cell wall;
CDS_3741	ATP binding; protein serine/threonine kinase activity;
CDS_3742	transferase activity, transferring glycosyl groups;
CDS_3745	NAD binding; oxidoreductase activity, acting on NAD(P)H; quinone binding;
CDS_3746	transcription coactivator activity; DNA binding;
CDS_3761	nucleic acid binding;
CDS_3762	RNA-directed RNA polymerase activity; nucleic acid binding; nucleotide binding;
CDS_3763	ATP binding; protein serine/threonine kinase activity;
CDS_3765	transposase activity; DNA binding;
CDS_3766	zinc ion binding;
CDS_3777	phosphotransferase activity, alcohol group as acceptor; kinase activity; ATP binding;
CDS_3778	nucleotide binding;
CDS_3784	nucleic acid binding;
CDS_3785	ATP binding; protein serine/threonine kinase activity;
CDS_3786	sequence-specific DNA binding transcription factor activity; sequence-specific DNA binding;
CDS_3788	heme binding;
CDS_3791	carbohydrate binding; hydrolase activity, hydrolyzing O-glycosyl compounds;
CDS_3793	threonine-type endopeptidase activity;
CDS_3794	phosphatidylinositol-3-phosphate binding; ubiquitin binding;
CDS_3796	transmembrane transporter activity;
CDS_3797	Rab GTPase activator activity;
CDS_3800	adenine phosphoribosyltransferase activity;
CDS_3803	pectinesterase activity; enzyme inhibitor activity;
CDS_3806	phosphotransferase activity, alcohol group as acceptor;
CDS_3811	starch synthase activity;
CDS_3812	pyridoxal phosphate binding; catalytic activity;
CDS_3814	nutrient reservoir activity;
CDS_3819	ligase activity;
CDS_3821	heme binding; oxidoreductase activity, acting on paired donors, with incorporation or reduction of molecular oxygen; monooxygenase activity; iron ion binding; electron carrier activity;
CDS_3832	metal ion binding; protein binding;
CDS_3833	oxidoreductase activity, acting on paired donors, with incorporation or reduction of molecular oxygen, 2-oxoglutarate as one donor, and incorporation of one atom each of oxygen into both donors;
CDS_3836	sequence-specific DNA binding transcription factor activity; DNA binding; sigma factor activity;
CDS_3837	sequence-specific DNA binding transcription factor activity;
CDS_3838	nicotinate-nucleotide diphosphorylase (carboxylating) activity;
CDS_3839	protein kinase activity; nucleotide binding;
CDS_3842	nucleic acid binding; nucleotide binding;
CDS_3843	hydrolase activity;
CDS_3850	ATP binding; protein serine/threonine kinase activity;
CDS_3856	ATP binding; nucleoside-triphosphatase activity;
CDS_3860	DNA-(apurinic or apyrimidinic site) lyase activity;
CDS_3862	transporter activity;
CDS_3864	ATP binding; unfolded protein binding;
CDS_3866	actin binding;
CDS_3870	ATP binding;
CDS_3878	hydrolase activity;
CDS_3879	RNA binding;
CDS_3880	oxidoreductase activity, acting on paired donors, with oxidation of a pair of donors resulting in the reduction of molecular oxygen to two molecules of water;
CDS_3881	signal transducer activity;
CDS_3882	hydrolase activity, hydrolyzing O-glycosyl compounds;
CDS_3883	heme binding; oxidoreductase activity, acting on paired donors, with incorporation or reduction of molecular oxygen; monooxygenase activity; iron ion binding; electron carrier activity; methyltransferase activity;
CDS_3886	hydrolase activity;
CDS_3887	ATPase activity, coupled to transmembrane movement of substances; ATP binding;
CDS_3888	pyridoxal phosphate binding; catalytic activity;
CDS_3889	sequence-specific DNA binding transcription factor activity; sequence-specific DNA binding;
CDS_3890	beta-N-acetylhexosaminidase activity;
CDS_3892	transferase activity, transferring phosphorus-containing groups;
CDS_3893	isomerase activity;
CDS_3896	catalytic activity;
CDS_3897	1-phosphatidylinositol-4-phosphate 5-kinase activity; ATP binding;
CDS_3899	fatty-acyl-CoA binding;
CDS_3900	fatty-acyl-CoA binding; phosphatidylcholine binding;
CDS_3901	fatty-acyl-CoA binding; phosphatidylcholine binding;
CDS_3904	GTP binding;
CDS_3907	hydrolase activity;
CDS_3908	poly(U) RNA binding; NADPH dehydrogenase activity; electron transporter, transferring electrons within the noncyclic electron transport pathway of photosynthesis activity; ferredoxin-NADP+ reductase activity; flavin adenine dinucleotide binding; NADP binding; electron transporter, transferring electrons within the cyclic electron transport pathway of photosynthesis activity;
CDS_3919	4 iron, 4 sulfur cluster binding;
CDS_3920	oxidoreductase activity; nucleotide binding;
CDS_3922	hydrolase activity, acting on ester bonds; nucleic acid binding;
CDS_3927	L-malate dehydrogenase activity; nucleotide binding;
CDS_3928	ATP binding; MAP kinase kinase kinase activity;
CDS_3934	zinc ion binding;
CDS_3938	diaminohydroxyphosphoribosylaminopyrimidine deaminase activity; zinc ion binding;
CDS_3939	zinc ion binding; mannose-6-phosphate isomerase activity;
CDS_3940	ATP binding; ferric-transporting ATPase activity;
CDS_3943	ATP binding; DNA topoisomerase type II (ATP-hydrolyzing) activity;
CDS_3947	nucleic acid binding; ATP binding; ATP-dependent helicase activity;
CDS_3949	binding; mannosidase activity;
CDS_3952	phosphotransferase activity, alcohol group as acceptor;
CDS_3953	DNA binding;
CDS_3958	transporter activity;
CDS_3963	calcium-transporting ATPase activity; calmodulin binding; metal ion binding; ATP binding;
CDS_3965	nucleic acid binding;
CDS_3966	orotidine-5'-phosphate decarboxylase activity; orotate phosphoribosyltransferase activity;
CDS_3970	catalytic activity;
CDS_3973	acetolactate synthase activity;
CDS_3974	mRNA binding; hydrolase activity;
CDS_3978	oxidoreductase activity; nucleotide binding;
CDS_3981	hydrolase activity, hydrolyzing O-glycosyl compounds; xyloglucan:xyloglucosyl transferase activity;
CDS_3990	hydrolase activity;
CDS_3992	DNA binding; sequence-specific DNA binding transcription factor activity;
CDS_3994	catalytic activity;
CDS_3996	hydrolase activity, acting on carbon-nitrogen (but not peptide) bonds, in cyclic amides;
CDS_3997	metal ion binding; metalloendopeptidase activity;
CDS_4000	proton-transporting ATPase activity, rotational mechanism;
CDS_4009	copper ion binding; indole-3-glycerol-phosphate synthase activity;
CDS_4013	zinc ion binding;
CDS_4014	ATP binding; transferase activity;
CDS_4016	organic cyclic compound binding; heterocyclic compound binding;
CDS_4018	ATP binding; protein serine/threonine kinase activity;
CDS_4019	nucleoside-triphosphatase activity; ATP binding;
CDS_4020	nucleotide binding; polyamine oxidase activity;
CDS_4021	hydrolase activity, hydrolyzing O-glycosyl compounds;
CDS_4026	succinate dehydrogenase activity; electron carrier activity;
CDS_4031	sequence-specific DNA binding transcription factor activity; transcription regulatory region sequence-specific DNA binding;
CDS_4036	metal ion binding; protein serine/threonine phosphatase activity;
CDS_4037	tocopherol cyclase activity;
CDS_4041	protein-arginine deiminase activity; agmatine deiminase activity;
CDS_4046	translation elongation factor activity; GTPase activity; GTP binding;
CDS_4048	flavin adenine dinucleotide binding; UDP-N-acetylmuramate dehydrogenase activity;
CDS_4056	DNA binding; phosphorelay response regulator activity;
CDS_4064	ATP binding; ATP-dependent 5'-3' DNA helicase activity;
CDS_4065	ATP binding; unfolded protein binding;
CDS_4066	calcium ion binding;
CDS_4069	oxidoreductase activity; iron ion binding; heme binding; electron transporter, transferring electrons within cytochrome b6/f complex of photosystem II activity;
CDS_4075	binding;
CDS_4078	chlorophyll binding;
CDS_4081	DNA binding; ATP binding; four-way junction helicase activity;
CDS_4086	metalloendopeptidase activity; ATP binding; nucleoside-triphosphatase activity;
CDS_4096	zinc ion binding;
CDS_4098	succinate-semialdehyde dehydrogenase [NAD(P)+] activity;
CDS_4099	phosphoprotein phosphatase activity;
CDS_4100	nucleotide binding;
CDS_4103	SNAP receptor activity;
CDS_4104	ubiquitin-protein ligase activity;
CDS_4109	adenylate kinase activity; ATP binding;
CDS_4126	NAD binding; NADH dehydrogenase (ubiquinone) activity; FMN binding; 4 iron, 4 sulfur cluster binding;
CDS_4129	oxidoreductase activity; nucleotide binding; zinc ion binding;
CDS_4130	zeaxanthin epoxidase [overall] activity;
CDS_4131	sequence-specific DNA binding transcription factor activity; sequence-specific DNA binding;
CDS_4133	pyridoxal phosphate binding; cysteine desulfurase activity;
CDS_4134	chlorophyll binding; metal ion binding;
CDS_4136	pyridoxal phosphate binding; glutamate-1-semialdehyde 2,1-aminomutase activity; transaminase activity;
CDS_4141	sequence-specific DNA binding transcription factor activity; sequence-specific DNA binding;
CDS_4143	pyridoxal phosphate binding; L-aspartate:2-oxoglutarate aminotransferase activity; L-phenylalanine:2-oxoglutarate aminotransferase activity;
CDS_4145	organic cyclic compound binding; heterocyclic compound binding;
CDS_4148	ARF GTPase activator activity; zinc ion binding;
CDS_4154	oxidoreductase activity; electron carrier activity; 2 iron, 2 sulfur cluster binding;
CDS_4156	GTPase activity; GTP binding;
CDS_4159	nucleic acid binding; exonuclease activity;
CDS_4160	transferase activity, transferring glycosyl groups;
CDS_4163	heme binding; oxidoreductase activity, acting on paired donors, with incorporation or reduction of molecular oxygen; iron ion binding; electron carrier activity;
CDS_4165	ATP binding; protein serine/threonine kinase activity;
CDS_4166	phosphoribosylaminoimidazolesuccinocarboxamide synthase activity; ATP binding;
CDS_4167	kinase activity; zinc ion binding;
CDS_4168	sequence-specific DNA binding transcription factor activity; DNA binding;
CDS_4171	heme binding; oxidoreductase activity, acting on paired donors, with incorporation or reduction of molecular oxygen; monooxygenase activity; iron ion binding; electron carrier activity;
CDS_4173	nucleic acid binding; nucleotide binding;
CDS_4176	transferase activity, transferring hexosyl groups;
CDS_4177	ubiquitin-protein ligase activity;
CDS_4180	structural constituent of ribosome;
CDS_4182	translation elongation factor activity; GTPase activity; GTP binding;
CDS_4183	DNA binding;
CDS_4184	calcium ion binding;
CDS_4186	cysteine-type endopeptidase inhibitor activity; peptidase activity;
CDS_4191	electron carrier activity; protein disulfide oxidoreductase activity;
CDS_4192	metal ion binding; RNA-directed DNA polymerase activity; RNA binding;
CDS_4196	metal ion binding;
CDS_4200	nucleotide binding;
CDS_4201	nucleic acid binding; ATP binding; ATP-dependent helicase activity;
CDS_4203	structural constituent of cytoskeleton; GTP binding;
CDS_4204	metal ion binding; N-1-naphthylphthalamic acid binding; aminopeptidase activity;
CDS_4208	2-methyl-6-phytyl-1,4-benzoquinone methyltransferase activity;
CDS_4212	oxidoreductase activity; nucleotide binding;
CDS_4222	threonine-type endopeptidase activity;
CDS_4231	protein kinase binding;
CDS_4232	cinnamyl-alcohol dehydrogenase activity; zinc ion binding; nucleotide binding;
CDS_4239	4-hydroxy-tetrahydrodipicolinate synthase;
CDS_4242	zinc ion binding;
CDS_4243	calcium ion binding;
CDS_4244	transferase activity;
CDS_4248	oxidoreductase activity;
CDS_4254	protein transporter activity;
CDS_4255	GTP binding;
CDS_4256	identical protein binding; serine-type endopeptidase activity;
CDS_4257	nucleoside-triphosphatase activity; ATP binding;
CDS_4259	hydrolase activity, acting on carbon-nitrogen (but not peptide) bonds, in linear amides;
CDS_4260	formate-tetrahydrofolate ligase activity; ATP binding;
CDS_4269	calcium ion binding;
CDS_4270	transporter activity;
CDS_4271	ubiquitin-protein ligase activity;
CDS_4272	phospholipid binding; GTPase activity; GTP binding;
CDS_4280	pyruvate dehydrogenase (acetyl-transferring) activity;
CDS_4282	zinc ion binding;
CDS_4283	copper ion binding; flavin adenine dinucleotide binding; electron carrier activity;
CDS_4284	structural constituent of ribosome; RNA binding;
CDS_4287	pyridoxal phosphate binding; L-threonine ammonia-lyase activity;
CDS_4288	copper ion binding; electron carrier activity;
CDS_4295	hydrolase activity, hydrolyzing O-glycosyl compounds;
CDS_4301	metal ion binding; 4 iron, 4 sulfur cluster binding; citrate hydro-lyase (cis-aconitate-forming) activity; isocitrate hydro-lyase (cis-aconitate-forming) activity;
CDS_4308	heme binding; oxidoreductase activity; iron-sulfur cluster binding;
CDS_4311	flavin adenine dinucleotide binding; metal ion binding; NADP binding; heme binding; 4 iron, 4 sulfur cluster binding; nitrite reductase [NAD(P)H] activity;
CDS_4312	zinc ion binding;
CDS_4314	protein transporter activity;
CDS_4319	GTP binding;
CDS_4322	receptor activity; transporter activity;
CDS_4324	metal ion binding; catalytic activity;
CDS_4327	catalytic activity;
CDS_4328	DNA binding; protein heterodimerization activity;
CDS_4330	ATP binding; pantoate-beta-alanine ligase activity;
CDS_4332	ferric iron binding; ferroxidase activity;
CDS_4335	nucleic acid binding; nucleotide binding;
CDS_4337	sucrose transmembrane transporter activity;
CDS_4343	ubiquitin-protein ligase activity;
CDS_4344	ATP binding; ATPase activity;
CDS_4348	translation elongation factor activity; copper ion binding;
CDS_4354	translation initiation factor activity;
CDS_4355	inositol-1,3,4-trisphosphate 5-kinase activity; inositol tetrakisphosphate 1-kinase activity; ATP binding; magnesium ion binding; inositol-1,3,4-trisphosphate 6-kinase activity;
CDS_4364	catalytic activity;
CDS_4369	heme binding; oxidoreductase activity, acting on paired donors, with incorporation or reduction of molecular oxygen; monooxygenase activity; iron ion binding; electron carrier activity;
CDS_4370	signal transducer activity; protein binding; ATPase activity; ATP binding;
CDS_4371	GTP binding;
CDS_4372	transferase activity, transferring glycosyl groups;
CDS_4374	histone binding; histone-lysine N-methyltransferase activity; zinc ion binding;
CDS_4376	iron ion binding; lipoxygenase activity;
CDS_4377	NAD-dependent histone deacetylase activity (H3-K18 specific); NAD-dependent histone deacetylase activity (H3-K14 specific); NAD-dependent histone deacetylase activity (H4-K16 specific); NAD-dependent histone deacetylase activity (H3-K9 specific);
CDS_4378	actin binding;
CDS_4387	nucleic acid binding; ATP binding; ATP-dependent helicase activity;
CDS_4391	tRNA binding;
CDS_4393	transposase activity; DNA binding;
CDS_4396	ATP binding; protein serine/threonine kinase activity;
CDS_4403	ATP binding; unfolded protein binding;
CDS_4408	zinc ion binding;
CDS_4410	electron carrier activity; iron-sulfur cluster binding; NADH dehydrogenase (ubiquinone) activity;
CDS_4411	metal ion binding;
CDS_4414	6-phosphofructokinase activity; ATP binding;
CDS_4421	hydrolase activity, hydrolyzing O-glycosyl compounds;
CDS_4423	magnesium ion binding; thiamine pyrophosphate binding; pyruvate decarboxylase activity;
CDS_4424	serine-type carboxypeptidase activity;
CDS_4427	galactosylgalactosylxylosylprotein 3-beta-glucuronosyltransferase activity;
CDS_4428	hydrolase activity, hydrolyzing O-glycosyl compounds;
CDS_4431	homocysteine S-methyltransferase activity;
CDS_4434	3-hydroxyacyl-CoA dehydrogenase activity; nucleotide binding; coenzyme binding;
CDS_4438	identical protein binding; serine-type endopeptidase activity;
CDS_4440	DNA binding; chromatin binding;
CDS_4443	structural constituent of ribosome; rRNA binding;
CDS_4450	MAP kinase activity; ATP binding;
CDS_4451	N-acetyltransferase activity; iron-sulfur cluster binding;
CDS_4452	pyridoxal phosphate binding; lyase activity;
CDS_4453	RNA binding;
CDS_4454	ATP binding; protein serine/threonine kinase activity;
CDS_4455	ATP binding; protein serine/threonine kinase activity;
CDS_4466	aminoacyl-tRNA editing activity; leucine-tRNA ligase activity; ATP binding;
CDS_4468	pyridoxal phosphate binding; L-threonine ammonia-lyase activity;
CDS_4473	nucleoside-triphosphatase activity; ATP binding;
CDS_4475	transporter activity;
CDS_4477	7S RNA binding; GTPase activity; GTP binding;
CDS_4478	calcium ion binding; ATP binding; calmodulin-dependent protein kinase activity;
CDS_4480	zinc ion binding;
CDS_4482	hydrolase activity, hydrolyzing O-glycosyl compounds; cation binding;
CDS_4485	phosphotransferase activity, alcohol group as acceptor; kinase activity; ATP binding;
CDS_4487	identical protein binding; serine-type endopeptidase activity;
CDS_4489	zinc ion binding; nucleic acid binding;
CDS_4490	zinc ion binding;
CDS_4492	flavin adenine dinucleotide binding; NADP binding; glutathione-disulfide reductase activity;
CDS_4494	methyltransferase activity;
CDS_4495	phospholipid binding;
CDS_4498	transporter activity;
CDS_4506	ATP binding;
CDS_4513	hydrogen ion transmembrane transporter activity; ATPase activity;
CDS_4515	organic cyclic compound binding; heterocyclic compound binding;
CDS_4518	protein tyrosine/serine/threonine phosphatase activity;
CDS_4519	zinc ion binding; chromatin binding; DNA binding;
CDS_4525	potassium ion transmembrane transporter activity;
CDS_4527	structural constituent of ribosome;
CDS_4529	zinc ion binding;
CDS_4531	structural molecule activity;
CDS_4533	ATP binding; protein serine/threonine kinase activity;
CDS_4536	electron carrier activity; protein disulfide oxidoreductase activity;
CDS_4537	ATP binding; protein serine/threonine kinase activity;
CDS_4540	ubiquitin-protein ligase activity;
CDS_4544	aminoacyl-tRNA editing activity;
CDS_4546	hydrolase activity, acting on ester bonds; nucleic acid binding;
CDS_4547	DNA-directed RNA polymerase activity; nucleotide binding;
CDS_4550	triglyceride lipase activity; carboxylesterase activity;
CDS_4553	catalytic activity;
CDS_4554	translation initiation factor activity;
CDS_4555	exo-alpha-sialidase activity;
CDS_4560	peptidyl-prolyl cis-trans isomerase activity;
CDS_4562	metal ion binding; cation-transporting ATPase activity; ATP binding;
CDS_4564	heme binding; oxidoreductase activity, acting on paired donors, with incorporation or reduction of molecular oxygen; monooxygenase activity; iron ion binding; electron carrier activity;
CDS_4565	NAD binding; isocitrate dehydrogenase (NADP+) activity; magnesium ion binding;
CDS_4567	ATP binding; protein serine/threonine kinase activity;
CDS_4570	nucleic acid binding; 3'-5' exonuclease activity;
CDS_4572	methyltransferase activity;
CDS_4576	phospholipid binding; GTPase activity; GTP binding;
CDS_4578	serine-glyoxylate transaminase activity; pyridoxal phosphate binding;
CDS_4579	metal ion binding; hydroxylamine reductase activity; 4 iron, 4 sulfur cluster binding;
CDS_4585	metal ion binding; acid phosphatase activity;
CDS_4586	ATP binding; protein serine/threonine kinase activity;
CDS_4589	cysteamine dioxygenase activity;
CDS_4592	RNA binding; pseudouridine synthase activity;
CDS_4596	flavin adenine dinucleotide binding; oxidoreductase activity;
CDS_4597	structural constituent of ribosome;
CDS_4602	ubiquitin-protein ligase activity;
CDS_4603	nucleic acid binding; 3'-5' exonuclease activity;
CDS_4608	nucleic acid binding; ATP binding; ATP-dependent helicase activity;
CDS_4611	structural molecule activity;
CDS_4614	transferase activity, transferring acyl groups;
CDS_4617	structural constituent of ribosome;
CDS_4618	methyltransferase activity;
CDS_4619	ATP binding; ATPase activity;
CDS_4620	RNA cap binding; nucleotide binding;
CDS_4623	chromatin binding;
CDS_4628	structural constituent of ribosome; RNA binding;
CDS_4629	zinc ion binding;
CDS_4634	cysteine-type peptidase activity;
CDS_4635	nucleoside-triphosphatase activity; metalloendopeptidase activity; ATP binding;
CDS_4636	nucleoside-triphosphatase activity; ATP binding;
CDS_4637	galactoside 2-alpha-L-fucosyltransferase activity;
CDS_4638	voltage-gated potassium channel activity;
CDS_4641	phospholipid binding;
CDS_4648	metal ion binding;
CDS_4649	phosphotransferase activity, alcohol group as acceptor;
CDS_4651	DNA binding;
CDS_4654	nucleic acid binding; nucleotide binding;
CDS_4655	protein transporter activity;
CDS_4656	metal ion binding;
CDS_4660	GTPase activity; GTP binding;
CDS_4667	nucleic acid binding; nucleotide binding;
CDS_4668	ribokinase activity;
CDS_4669	fatty acid elongase activity;
CDS_4673	sequence-specific DNA binding transcription factor activity; sequence-specific DNA binding;
CDS_4678	acetyl-CoA C-acyltransferase activity;
CDS_4679	catalytic activity;
CDS_4683	selenium binding;
CDS_4684	aminopeptidase activity; manganese ion binding;
CDS_4685	ATP binding; protein serine/threonine kinase activity;
CDS_4687	copper ion binding; quinone binding; primary amine oxidase activity;
CDS_4688	ribonuclease H activity; RNA-directed DNA polymerase activity; RNA binding; aspartic-type endopeptidase activity;
CDS_4689	nucleic acid binding; ATP binding; aspartate-tRNA ligase activity;
CDS_4695	transferase activity;
CDS_4702	coproporphyrinogen oxidase activity; protein homodimerization activity;
CDS_4703	nucleic acid binding;
CDS_4709	calcium-dependent cysteine-type endopeptidase activity;
CDS_4710	structural constituent of ribosome; rRNA binding;
CDS_4724	heme binding; iron ion binding; oxygen binding;
CDS_4726	sequence-specific DNA binding transcription factor activity; sequence-specific DNA binding;
CDS_4727	chaperone binding;
CDS_4738	zinc ion binding; transferase activity;
CDS_4741	phosphoprotein phosphatase activity;
CDS_4745	catalytic activity;
CDS_4752	nucleic acid binding; ATP binding; ATP-dependent helicase activity;
CDS_4757	L-ascorbic acid binding; iron ion binding; oxidoreductase activity, acting on paired donors, with incorporation or reduction of molecular oxygen, 2-oxoglutarate as one donor, and incorporation of one atom each of oxygen into both donors;
CDS_4760	protein-disulfide reductase activity;
CDS_4762	serine-type endopeptidase activity;
CDS_4765	DNA-directed RNA polymerase activity; DNA binding;
CDS_4766	triglyceride lipase activity;
CDS_4767	chaperone binding; adenyl-nucleotide exchange factor activity; protein homodimerization activity;
CDS_4771	kinase activity; protein tyrosine phosphatase activity; protein tyrosine/serine/threonine phosphatase activity;
CDS_4772	aspartic-type endopeptidase activity;
CDS_4776	phosphoprotein phosphatase activity;
CDS_4777	ATP binding; protein serine/threonine kinase activity;
CDS_4779	DNA binding;
CDS_4782	metal ion binding; ATP binding; cadmium-exporting ATPase activity;
CDS_4784	structural constituent of ribosome;
CDS_4788	nucleic acid binding; nucleotide binding;
CDS_4791	acetylglucosaminyltransferase activity;
CDS_4792	cellulase activity;
CDS_4794	chlorophyll binding;
CDS_4797	oxidoreductase activity, acting on a sulfur group of donors, disulfide as acceptor; electron carrier activity; enzyme inhibitor activity; protein disulfide oxidoreductase activity;
CDS_4799	sequence-specific DNA binding;
CDS_4803	oxidoreductase activity; nucleotide binding;
CDS_4807	GTP binding;
CDS_4809	zinc ion binding;
CDS_4813	oxidoreductase activity; nucleotide binding; zinc ion binding;
CDS_4821	zinc ion binding;
CDS_4824	transferase activity; cysteine synthase activity; L-3-cyanoalanine synthase activity;
CDS_4828	ATPase activity, coupled to transmembrane movement of substances; ATP binding;
CDS_4831	metal ion binding; oxidoreductase activity; electron carrier activity;
CDS_4834	ATP binding;
CDS_4838	transferase activity, transferring acyl groups;
CDS_4840	hydrolase activity, acting on ester bonds; nucleic acid binding;
CDS_4842	long-chain-(S)-2-hydroxy-long-chain-acid oxidase activity; glycolate oxidase activity; medium-chain-(S)-2-hydroxy-acid oxidase activity; very-long-chain-(S)-2-hydroxy-acid oxidase activity; FMN binding;
CDS_4853	metal ion binding; heat shock protein binding; ATP binding; unfolded protein binding;
CDS_4855	electron carrier activity; isomerase activity; protein disulfide oxidoreductase activity;
CDS_4856	3-oxoacyl-[acyl-carrier-protein] synthase activity;
CDS_4857	flavin adenine dinucleotide binding;
CDS_4858	carbohydrate binding; galactosyltransferase activity;
CDS_4859	metal ion binding;
CDS_4860	sequence-specific DNA binding transcription factor activity; sequence-specific DNA binding;
CDS_4861	aspartic-type endopeptidase activity;
CDS_4862	identical protein binding; serine-type endopeptidase activity;
CDS_4866	ubiquitin-protein ligase activity;
CDS_4868	RNA-directed DNA polymerase activity; RNA binding; zinc ion binding;
CDS_4869	pyridoxal phosphate binding; L-aspartate:2-oxoglutarate aminotransferase activity; L-phenylalanine:2-oxoglutarate aminotransferase activity;
CDS_4870	polygalacturonase activity;
CDS_4871	structural constituent of ribosome;
CDS_4876	nucleic acid binding; ATP binding; ATP-dependent helicase activity;
CDS_4883	serine-type peptidase activity;
CDS_4885	transporter activity;
CDS_4888	NAD binding; phosphoglycerate dehydrogenase activity; amino acid binding;
CDS_4889	spermidine synthase activity;
CDS_4898	DNA binding;
CDS_4900	phosphorelay response regulator activity; ATP binding; phosphorelay sensor kinase activity;
CDS_4901	zinc ion binding;
CDS_4902	electron carrier activity;
CDS_4905	cyclin-dependent protein serine/threonine kinase inhibitor activity;
CDS_4906	zeaxanthin epoxidase [overall] activity;
CDS_4912	catalytic activity;
CDS_4915	ATP binding; protein serine/threonine kinase activity;
CDS_4919	nucleotide-sugar transmembrane transporter activity; sugar:hydrogen symporter activity;
CDS_4920	nucleotide binding;
CDS_4925	ATP binding; protein serine/threonine kinase activity;
CDS_4927	electron carrier activity; protein disulfide oxidoreductase activity;
CDS_4929	zinc ion binding;
CDS_4930	nucleoside-triphosphatase activity; metalloendopeptidase activity; ATP binding;
CDS_4933	transferase activity; acetyl-CoA carboxylase activity;
CDS_4938	oxidoreductase activity, acting on the CH-OH group of donors, NAD or NADP as acceptor; nucleotide binding;
CDS_4940	structural constituent of ribosome;
CDS_4946	heme binding; metal ion binding; peroxidase activity;
CDS_4953	ligase activity;
CDS_4956	amino acid transmembrane transporter activity;
CDS_4957	RNA binding;
CDS_4964	NAD binding; oxidoreductase activity, acting on the CH-OH group of donors, NAD or NADP as acceptor;
CDS_4967	ATP binding;
CDS_4970	voltage-gated chloride channel activity;
CDS_4971	DNA-directed DNA polymerase activity; DNA binding;
CDS_4972	ATP binding; protein serine/threonine kinase activity;
CDS_4973	endopeptidase inhibitor activity; peptidase activity;
CDS_4989	protein transporter activity;
CDS_4992	threonine-type endopeptidase activity;
CDS_4994	calcium ion binding;
CDS_4996	isomerase activity;
CDS_5001	inorganic diphosphatase activity; hydrogen-translocating pyrophosphatase activity;
CDS_5002	RNA binding; nucleotide binding;
CDS_5004	ATP binding; unfolded protein binding;
CDS_5006	acetylglucosaminyltransferase activity;
CDS_5010	DNA binding; catalytic activity;
CDS_5012	electron carrier activity; protein disulfide oxidoreductase activity;
CDS_5013	transferase activity, transferring glycosyl groups;
CDS_5014	DNA-directed RNA polymerase activity; DNA binding;
CDS_5017	nucleic acid binding; nucleotide binding;
CDS_5024	iron ion binding; inositol oxygenase activity;
CDS_5025	electron carrier activity; protein disulfide oxidoreductase activity;
CDS_5032	transferase activity;
CDS_5033	transporter activity;
CDS_5035	nucleic acid binding;
CDS_5043	triglyceride lipase activity;
CDS_5045	aminoacyl-tRNA hydrolase activity;
CDS_5046	ATP binding; ATPase activity;
CDS_5048	enzyme inhibitor activity;
CDS_5049	glutamate-ammonia ligase activity; ATP binding;
CDS_5052	solute:hydrogen antiporter activity;
CDS_5054	electron carrier activity; protein disulfide oxidoreductase activity;
CDS_5056	RNA binding; pseudouridine synthase activity;
CDS_5059	electron carrier activity; protein disulfide oxidoreductase activity;
CDS_5060	ubiquitin protein ligase binding;
CDS_5061	DNA binding; ATP-dependent DNA helicase activity; ATP binding;
CDS_5062	nucleic acid binding; nucleotide binding;
CDS_5064	zinc ion binding;
CDS_5066	voltage-gated chloride channel activity;
CDS_5070	cellulose synthase (UDP-forming) activity; zinc ion binding;
CDS_5071	flavin adenine dinucleotide binding; glutamate synthase (NADH) activity; iron-sulfur cluster binding; iron ion binding; FMN binding;
CDS_5073	glycolipid transporter activity; glycolipid binding;
CDS_5076	carbohydrate binding; ATP binding; protein serine/threonine kinase activity;
CDS_5077	photoreceptor activity;
CDS_5078	sequence-specific DNA binding transcription factor activity; DNA binding;
CDS_5081	S-adenosylmethionine-dependent methyltransferase activity; RNA binding;
CDS_5090	aminoacyl-tRNA editing activity; leucine-tRNA ligase activity; ATP binding;
CDS_5092	O-methyltransferase activity; protein dimerization activity;
CDS_5095	hydrolase activity, acting on ester bonds;
CDS_5096	ubiquitin-protein ligase activity;
CDS_5097	dihydroxy-acid dehydratase activity;
CDS_5102	structural molecule activity;
CDS_5108	hydrolase activity, hydrolyzing O-glycosyl compounds;
CDS_5118	inositol pentakisphosphate 2-kinase activity; ATP binding;
CDS_5121	peptidyl-prolyl cis-trans isomerase activity;
CDS_5122	heme binding; oxidoreductase activity, acting on paired donors, with incorporation or reduction of molecular oxygen; monooxygenase activity; iron ion binding; electron carrier activity;
CDS_5123	oxidoreductase activity, acting on NAD(P)H, quinone or similar compound as acceptor; quinone binding;
CDS_5124	glutamate-tRNA ligase activity; ATP binding;
CDS_5128	DNA topoisomerase type I activity; DNA topoisomerase type II (ATP-hydrolyzing) activity;
CDS_5131	nucleoside-triphosphatase activity; ATP binding;
CDS_5132	catalytic activity;
CDS_5133	metal ion binding;
CDS_5136	protein dimerization activity;
CDS_5142	2,3-bisphosphoglycerate-dependent phosphoglycerate mutase activity;
CDS_5144	carbohydrate transmembrane transporter activity;
CDS_5146	non-membrane spanning protein tyrosine kinase activity; ATP binding; protein serine/threonine kinase activity;
CDS_5151	structural constituent of ribosome; rRNA binding;
CDS_5156	protein transporter activity;
CDS_5157	metal ion binding; catalytic activity;
CDS_5158	3'(2'),5'-bisphosphate nucleotidase activity;
CDS_5159	tryptophan synthase activity; pyridoxal phosphate binding;
CDS_5163	protein phosphatase type 2A regulator activity;
CDS_5166	ATP binding; protein serine/threonine kinase activity;
CDS_5169	protein transporter activity;
CDS_5173	ATP binding; calmodulin-dependent protein kinase activity;
CDS_5175	calcium ion binding; endopeptidase inhibitor activity; cysteine-type peptidase activity;
CDS_5177	calcium ion binding;
CDS_5179	calcium ion binding;
CDS_5182	kinase activity; sugar:hydrogen symporter activity;
CDS_5184	phosphoribosylamine-glycine ligase activity; metal ion binding; ATP binding;
CDS_5185	nucleotide binding;
CDS_5187	mRNA binding; structural constituent of ribosome; rRNA binding;
CDS_5188	ATP binding; protein serine/threonine kinase activity;
CDS_5196	iron ion binding; 4-hydroxy-3-methylbut-2-en-1-yl diphosphate synthase activity;
CDS_5198	kinase activity;
CDS_5203	DNA binding;
CDS_5205	ATP binding; protein serine/threonine kinase activity;
CDS_5206	nucleotidyltransferase activity; translation elongation factor activity; GTPase activity; GTP binding;
CDS_5214	diacylglycerol kinase activity;
CDS_5215	flavin adenine dinucleotide binding; oxidoreductase activity;
CDS_5223	nucleotide-sugar transmembrane transporter activity; sugar:hydrogen symporter activity;
CDS_5231	pyridoxal phosphate binding; transaminase activity;
CDS_5232	ATP binding; protein serine/threonine kinase activity;
CDS_5239	UTP:glucose-1-phosphate uridylyltransferase activity;
CDS_5241	L-ascorbic acid binding; iron ion binding; oxidoreductase activity, acting on paired donors, with incorporation or reduction of molecular oxygen, 2-oxoglutarate as one donor, and incorporation of one atom each of oxygen into both donors;
CDS_5242	glutamine-fructose-6-phosphate transaminase (isomerizing) activity; carbohydrate binding;
CDS_5249	calcium ion binding; ATP binding; protein serine/threonine kinase activity;
CDS_5253	zinc ion binding; nucleic acid binding;
CDS_5254	flavin adenine dinucleotide binding; oxidoreductase activity, acting on a sulfur group of donors, NAD(P) as acceptor;
CDS_5255	phosphoprotein phosphatase activity;
CDS_5256	transferase activity, transferring hexosyl groups;
CDS_5259	ATP-dependent peptidase activity;
CDS_5262	catalytic activity;
CDS_5263	transketolase activity;
CDS_5265	pectinesterase activity; enzyme inhibitor activity;
CDS_5269	DNA binding; chromatin binding;
CDS_5271	DNA binding;
CDS_5272	ubiquitin-protein ligase activity;
CDS_5273	RNA binding;
CDS_5276	glutaminyl-tRNA synthase (glutamine-hydrolyzing) activity; ATP binding;
CDS_5279	zinc ion binding; nucleic acid binding;
CDS_5280	sedoheptulose-bisphosphatase activity; fructose 1,6-bisphosphate 1-phosphatase activity;
CDS_5283	unfolded protein binding; heat shock protein binding;
CDS_5286	hydrolase activity, acting on acid anhydrides; GTP binding;
CDS_5287	ATP binding; unfolded protein binding; nucleoside-triphosphatase activity;
CDS_5288	DNA binding;
CDS_5290	oxidoreductase activity; nucleotide binding;
CDS_5298	catalytic activity;
CDS_5303	pectinesterase activity; enzyme inhibitor activity;
CDS_5306	ATP binding; helicase activity; DNA binding; zinc ion binding;
CDS_5307	chromatin binding; UMP kinase activity;
CDS_5309	DNA-directed RNA polymerase activity; DNA binding;
CDS_5310	fumarylacetoacetase activity;
CDS_5312	poly(U) RNA binding; zinc ion binding; cobalt ion binding; glycine hydroxymethyltransferase activity; pyridoxal phosphate binding; methyltransferase activity;
CDS_5313	ATP binding; protein serine/threonine kinase activity;
CDS_5316	nucleic acid binding; ATP binding; helicase activity;
CDS_5318	oxidoreductase activity; nucleotide binding; zinc ion binding;
CDS_5319	zinc ion binding;
CDS_5321	protein dimerization activity;
CDS_5323	transferase activity, transferring acyl groups other than amino-acyl groups;
CDS_5326	copper ion binding; cytochrome-c oxidase activity; electron carrier activity; heme binding; iron ion binding;
CDS_5331	hydrolase activity;
CDS_5333	metal ion binding; lactoylglutathione lyase activity;
CDS_5335	zinc ion binding;
CDS_5336	diacylglycerol kinase activity;
CDS_5339	antiporter activity; drug transmembrane transporter activity;
CDS_5341	oxidoreductase activity, acting on a sulfur group of donors, disulfide as acceptor; electron carrier activity; protein disulfide oxidoreductase activity;
CDS_5349	nucleotide binding;
CDS_5351	sucrose transmembrane transporter activity;
CDS_5352	protein methyltransferase activity;
CDS_5354	asparagine-tRNA ligase activity; nucleic acid binding; ATP binding;
CDS_5359	phosphoglycerate kinase activity;
CDS_5360	ATP binding; protein serine/threonine kinase activity;
CDS_5369	protein kinase activity; ATP binding;
CDS_5371	sucrose transmembrane transporter activity;
CDS_5373	calcium ion binding; calcium-dependent phospholipid binding;
CDS_5374	calcium ion binding;
CDS_5375	zinc ion binding;
CDS_5378	protein kinase activity; ATP binding;
CDS_5380	structural constituent of ribosome;
CDS_5388	copper ion binding; electron carrier activity;
CDS_5391	ATP binding; protein serine/threonine kinase activity;
CDS_5393	ATP binding; protein serine/threonine kinase activity;
CDS_5394	manganese ion binding; GTP binding; kinase activity; phosphoenolpyruvate carboxykinase (GTP) activity;
CDS_5399	oxidoreductase activity, acting on paired donors, with incorporation or reduction of molecular oxygen, 2-oxoglutarate as one donor, and incorporation of one atom each of oxygen into both donors;
CDS_5406	zinc ion binding; mannose-6-phosphate isomerase activity;
CDS_5411	oxidoreductase activity, acting on the CH-CH group of donors, NAD or NADP as acceptor; geranylgeranyl reductase activity; nucleotide binding;
CDS_5413	phosphatidate cytidylyltransferase activity;
CDS_5414	metal ion binding; hydrolase activity, acting on carbon-nitrogen (but not peptide) bonds, in linear amidines;
CDS_5420	DNA binding; zinc ion binding;
CDS_5422	magnesium ion binding; thiamine pyrophosphate binding; pyruvate decarboxylase activity;
CDS_5423	protein transporter activity;
CDS_5424	phosphorelay response regulator activity; ATP binding; phosphorelay sensor kinase activity;
CDS_5425	fucosyltransferase activity;
CDS_5431	DNA-directed DNA polymerase activity; DNA binding;
CDS_5432	pyridoxal phosphate binding; glutamate-1-semialdehyde 2,1-aminomutase activity; transaminase activity;
CDS_5433	O-methyltransferase activity; protein dimerization activity;
CDS_5436	kinase activity; ATP binding;
CDS_5437	citrate (Si)-synthase activity;
CDS_5439	transferase activity, transferring hexosyl groups;
CDS_5443	calcium ion binding;
CDS_5451	nucleic acid binding;
CDS_5452	metal ion binding; lipoate synthase activity; 4 iron, 4 sulfur cluster binding;
CDS_5453	zinc ion binding;
CDS_5458	RNA-directed DNA polymerase activity; DNA binding; RNA binding; zinc ion binding;
CDS_5468	L-malate dehydrogenase activity; nucleotide binding;
CDS_5471	glutamate-cysteine ligase activity;
CDS_5473	hydrolase activity;
CDS_5474	glucose-6-phosphate isomerase activity;
CDS_5481	flavin adenine dinucleotide binding; choline dehydrogenase activity;
CDS_5489	hydrolase activity, hydrolyzing O-glycosyl compounds;
CDS_5498	omega peptidase activity;
CDS_5499	hydrolase activity, acting on ester bonds;
CDS_5500	N-acetyltransferase activity;
CDS_5505	DNA binding;
CDS_5508	catalytic activity; starch binding;
CDS_5511	D-cysteine desulfhydrase activity; cobalt ion binding; 1-aminocyclopropane-1-carboxylate deaminase activity;
CDS_5514	RNA binding;
CDS_5515	heme binding;
CDS_5516	protein kinase activity; ATP binding;
CDS_5517	ATP binding; protein serine/threonine kinase activity;
CDS_5522	cysteine-type endopeptidase activity;
CDS_5525	inorganic diphosphatase activity; magnesium ion binding;
[truncated: 9,546 more rows]
