# Supplementary material for: Transcriptome sequencing, de novo assembly, characterisation of wild accession of blackgram (Vigna mungo var. silvestris) as a rich resource for development of molecular markers and validation of SNPs by high resolution melting (HRM) analysis
Source: BMC Plant Biol. 2019 Aug 16;19:358. doi: 10.1186/s12870-019-1954-0 (PMC6697964; doi:10.1186/s12870-019-1954-0)
Supplement: Supplementary file 5 — Table S2. Genic-SSR primers designed from transcriptome sequence of wild blackgram. (XLSX 100 kb) [file 12870_2019_1954_MOESM5_ESM.xlsx]

## Sheet: Sheet1
Table S2. Genic-SSR primers designed from transcriptome sequence of wild blackgram.
Primer code	SEQ-ID	SSR	FW-PRIMER	RV-PRIMER	PRODUCT-SIZE
TWSSR1	>CONTIGS_281	(GGA)13	AGAGGGATGGGAGAGGGAT	GAAGAAATTGGTGAGACCCAAA	381
TWSSR2	>CONTIGS_320	(TC)11	CATGCTTCTCTCACTTTCATGC	TTCCTTTGTCTCTCAGCCTCTC	365
TWSSR3	>CONTIGS_373	(TA)10	TTGGACTTGTAGCAGGAGGAAT	ACGAATATCCCAACCAAGACAG	136
TWSSR4	>CONTIGS_443	(GA)10	AACCTTGTCGTGTTCAATCCTT	CAAAGATCAGTGTTTCCCACAA	202
TWSSR5	>CONTIGS_457	(GAATG)16	ATGGAATGGAATGGAATGGACT	CAACTGCACCTCATCCCG	398
TWSSR6	>CONTIGS_981	(TGT)19	GTTGTTGTTGTTGTTGTTGC	ATCACTTGAGGTCAGGAGTTT	301
TWSSR7	>CONTIGS_1257	(CT)13	CGGTATTTCTCTCCCTCCTTTC	GAGCAAAGAATCCAATCAAACG	176
TWSSR8	>CONTIGS_1939	(TC)13	CTCGTACAGGCGAACAACATAA	CTTTTGGGGTTGGAAGAGTGT	296
TWSSR9	>CONTIGS_2096	(AG)11	CTAGGTTCTGTGCTGTTTT	CATAGGACTCTCTCTCTCTCTT	122
TWSSR10	>CONTIGS_2139	(GAGAAG)10	CAAGCATTGAGAGGAAAACGA	ACCATACCCTCCACTTTTGGT	219
TWSSR11	>CONTIGS_2171	(TC)12	TTCTCTCCCTTCTTTCTCTCCC	GACCTCTCCTCCTTCTCTGCAT	313
TWSSR12	>CONTIGS_3400	(GA)10	GAACTGTATGTAGCAGGGGCTC	AGAGGAGACAAAACGCAGAGAT	309
TWSSR13	>CONTIGS_3449	(GAA)10	GATGTCGTAACCGAAGATCAAA	CAAGTCTCAAATCAAAAGCTCC	248
TWSSR14	>CONTIGS_4054	(CT)21	CCGGAAAAGGGAAAACTACATT	GCAGAACAGCAGAAACCTCTTT	319
TWSSR15	>CONTIGS_4270	(GAA)9	TCCTGTTCATCCTGATCTTCTTC	TAACAAACCCCAAACACACAAC	110
TWSSR16	>CONTIGS_5224	(CGG)6	AGGGTCTCCTGGGTTTAAGAGA	CAGGTTTTCTCCCTTCCCTC	178
TWSSR17	>CONTIGS_5263	(CTT)9	TTCAAGGCTGGTTCTTCATCTT	AGCGTGTGTGGTTTTGGTAACT	276
TWSSR18	>CONTIGS_5850	(GA)13	TCAGATTTCCAACCATCATCAC	GTACTCCAATGCTTAGGCTGCT	199
TWSSR19	>CONTIGS_5901	(AG)6	CGTGTGGAACGGCTTCTC	TATTAGCAACCACCAACAGCC	241
TWSSR20	>CONTIGS_6236	(TCT)9	TCGTTAAGAAGGTCAAATGGGT	GGCTCGATTGATGAAGAAGGT	144
TWSSR21	>CONTIGS_6313	(GA)7	AGTCTTCCTGAGAGAGCACGAG	CTCGCCCCAAGTGGTTTT	108
TWSSR22	>CONTIGS_6572	(AT)7	CTAGAGAGGCTAGTATTTCA	TGGTACAACAGAGTTCAC	207
TWSSR23	>CONTIGS_6622	(TC)10	CCTGGGCAGACAAAGCAT	AGTTTTGACACTGAAATTGGGG	333
TWSSR24	>CONTIGS_8316	(TCT)9	AGTGTTTTGGATTATGGATGGG	TCACCAGTTTTATGCACCAGAG	191
TWSSR25	>CONTIGS_8850	(AT)13	AGGTAGTAGAAGGCAGTCCGTG	TGATAAACGACGGGACACATAG	311
TWSSR26	>CONTIGS_8866	(CA)6	CTTCATGTCTCTTGGAAAACCC	CACTCACCTTGTTTGATGTGTG	125
TWSSR27	>CONTIGS_9078	(AT)11	ACATCCGAAGAGAGGTCCATAC	ACAGCTTCCTATTTCCATCAGG	213
TWSSR28	>CONTIGS_9235	(CCA)8	TATCTACTGCTTCCTGCACCAC	CCTTGGATACTCAGGTCGCTAT	261
TWSSR29	>CONTIGS_9377	(TC)9	AGAGAACCGTACCTTTGTGGAA	AAACTGCAAATCACCAGACCTC	251
TWSSR30	>CONTIGS_9406	(AT)8	GGCCAGACTTACACTAAATGCC	TCAAGATACCCAGTTACCCCAC	205
TWSSR31	>CONTIGS_9992	(TAT)6	CGAAAATCTCTTCTTCCACCAC	CAGTAAAATGCCCGAGTCTTCT	373
TWSSR32	>CONTIGS_10113	(TC)13	GTATGCTCTCACTCGAACCCTT	TACTTTCCACCTCGTTTTCTCC	301
TWSSR33	>CONTIGS_10904	(CT)9	TACTCCAACCCAAAACCTTCTC	ACGAGAGTGAGATCAACGACTG	289
TWSSR34	>CONTIGS_10957	(GA)8	CGTGCTCGCAACTTCTCTC	TCACCACTCTTCTTGTTGTGCT	219
TWSSR35	>CONTIGS_11176	(GAG)7	GGTGAAGGAAAAGAAAACAAGG	GAAGTTGTAAACGATGCGATCA	393
TWSSR36	>CONTIGS_11324	(CA)7	AACCCAGTTTCGGCTCACT	TCTCTTTGCCTTTTATCGCTTC	321
TWSSR37	>CONTIGS_11417	(TC)9	TTCCAATCACAACTCGAAACTG	GGACATCTGAACCATGAAGACA	314
TWSSR38	>CONTIGS_13465	(AG)11	GGTTCTTAATTTGGCTCACA	GCCATGACCATTCTGTTATAC	377
TWSSR39	>CONTIGS_14270	(TA)15	CAATGGAATATGAGAATTGGGC	AAGAAACAGATGGAATTGGTGC	146
TWSSR40	>CONTIGS_16160	(AAGA)6	AGGTAGTGGTTGAAGGTGGAGA	CTTTCGTGCTTTCTTTCTTGCT	290
TWSSR41	>CONTIGS_16474	(CAAA)8	CACACACCTGTAATCCCAGCTA	ACACCCATTGTCTTTGGTCTTT	257
TWSSR42	>CONTIGS_16784	(AG)28	CATTCCATTTGGGAGTTGAGAT	CCCTCTCTTCCTCCTCTTCTCT	144
TWSSR43	>CONTIGS_17219	(GA)9	GAAACAGATGGAGGGGTAGATG	AAGGCCAGAGAGTGTAATCGAG	233
TWSSR44	>CONTIGS_35	(AG)6	AATGGGTTGTGACTGTTGACAC	TCTCTCCCTCTCTTCCTCCTCT	336
TWSSR45	>CONTIGS_17728	(TTC)13	GTTGAGCCTGCTTCTGCTCT	TCAAGATCCCCTTCTCTAACCA	322
TWSSR46	>CONTIGS_17865	(TC)10	ACCATGACGAGGAGGGAGTAG	ACGGCAAGACATACATCAAGTG	258
TWSSR47	>CONTIGS_17886	(GAA)7	ACTACCACCGTTCTATTGTCCG	GAAACTGGACTCTGATGCTGCT	233
TWSSR48	>CONTIGS_18268	(AAAGAA)3	CAGGAAGGCAGAAAAGAAAGAG	ACGAGGAGAAGATCACTTGAGG	228
TWSSR49	>CONTIGS_18962	(AG)21	AATGTCTGCATAATCTTCCCGT	AACACCAACCTTTTACACAGCC	379
TWSSR50	>CONTIGS_19061	(TA)11	GGTTAAATCCAGCGTCAGAAAC	CAGATCCAAATTACACCCCATT	291
TWSSR51	>CONTIGS_19167	(TG)13	ATATAATGAGGGACTACCGGGG	AACTCCATGAAACCCACCATAC	318
TWSSR52	>CONTIGS_19452	(TA)14	GAAGTTGTTGCTGTTGTTGTTG	TAGTGTTTGGCTTCATCACCTC	326
TWSSR53	>CONTIGS_19665	(GA)10	TAGAGAACACATTTGGTGGAGG	TTGTGAAAGTAGAAGGTGGGGT	129
TWSSR54	>CONTIGS_19800	(GAA)11	TCTTTGCTTGTGGTAAGTTGGA	TGCTCTTCACATTGCTTATTGC	270
TWSSR55	>CONTIGS_19866	(GAA)12	GGATGTAGGGAATCGAACTGAA	CAGCTTGTCTGCTTTTCCTTTT	321
TWSSR56	>CONTIGS_19920	(AGA)16	TTTGCCAGTTCAGGTCAATA	CTGGAGAATGTGTTTGCTGA	359
TWSSR57	>CONTIGS_20180	(AG)8	AACAAATCCCAAACAAAGCG	GAGAATTACCGTTCCACGAGAC	313
TWSSR58	>CONTIGS_20058	(TC)8	ATTTGAGAGCCAACAAACCCTA	GAAAGATTCACGGGAGTTGTG	143
TWSSR59	>CONTIGS_20095	(TCT)8	CGCCATCATCTCTATCATCTTG	ATGTGCTGTGGAAGAAAGGAAT	250
TWSSR60	>CONTIGS_20120	(TTTTG)6	AATAGGGCTGTTCTTCATCTGC	GGTGAAACCCCGTCTCTACTAA	368
TWSSR61	>CONTIGS_20413	(GTG)8	ATTAGTAGTGGTGGCTGCGGT	GTGGAGGCTAAGTATTATGCGG	283
TWSSR62	>CONTIGS_20419	(TC)19	GCATTTCATCAACCACACAGAT	GTCGGTTTCCAGACACGAG	175
TWSSR63	>CONTIGS_20422	(ATTCC)15	TCGTTCCATTCCATTCTATTCC	TGCATTGAAGCCACATGAA	283
TWSSR64	>CONTIGS_20619	(AC)8	GAGAATCACTTGAACCTGGGAG	GAGAACAGCACAGGAAAGACCT	284
TWSSR65	>CONTIGS_20664	(TC)6	TCACGACTGACCACAAATGAGT	CAAGAAGAAGGTGGGAGAGAGA	128
TWSSR66	>CONTIGS_20847	(AGA)11	GTGGTTGTTGTTGGTGATTCTG	AGGGTGAGCGTTATGAGGTAGA	167
TWSSR67	>CONTIGS_20878	(GAATG)7	TGGTATAAATCCGGGTGGAGTA	CCATTCCATTCTATTCGGGTTA	231
TWSSR68	>CONTIGS_21126	(AG)20	GAATCTCAAAGCCGGAATCTAA	CAAAGACTAAACCTAACCCAAGTTC	192
TWSSR69	>CONTIGS_21133	(GAATG)20	GAATCAACCCGAGTGCAA	CCATTCCATTCCATTCCAT	341
TWSSR70	>CONTIGS_21133	(TGGAA)15	CCATTCCATTCTATTCGGGTTA	TCCATTCCATTCCATTCCAT	333
TWSSR71	>CONTIGS_21197	(TA)7	TTAGAACTCGGACTGGCTCTTT	GAGCATAAGGTCCCACAATAGG	336
TWSSR72	>CONTIGS_21416	(TC)13	GGAAAGAGCAGACCTTGACATC	CCCAACAAAGCACAGAAACAA	270
TWSSR73	>CONTIGS_21566	(TC)8	GCAGGAAACAATTACCACAACA	AACACCATCATCCAGACGCT	259
TWSSR74	>CONTIGS_21292	(GA)6	GAGTGGAGAGAGAGGAGCAGAG	TCTTGTTGTCTTTTGGCTTCCT	218
TWSSR75	>CONTIGS_21968	(AG)6	GTTTTCGTTCCTCCTTTCGAC	ACGGCATACGAGATTACAAGGT	115
TWSSR76	>CONTIGS_23574	(AC)20	TCAGCCTAGCCATGTAATCCTT	GTGTGTGTGTGTGTGTGTGTGA	390
TWSSR77	>CONTIGS_23966	(AG)8	GAGAGACCAGTGAAGCAATGTG	TCTTCTCCTGTTGCCTTTTAGC	161
TWSSR78	>CONTIGS_23982	(TC)9	CTTTGTTGGAGTTTGCAGATTG	TCAAGAGAAGTTGAAGGAGAGAGA	253
TWSSR79	>CONTIGS_24142	(TC)14	ACGGCATACGAGATTACAAGGT	CTCTCCTCCTCCTCTCCTTCTC	282
TWSSR80	>CONTIGS_24328	(ATACAT)3	ACACCTAGCCTGCATGTCTCA	ATCACTTGGACTCACACTTCCC	183
TWSSR81	>CONTIGS_24422	(GA)9	CAAAAGGGTCAAACCGTAACTC	AACCGTGGTCTCTCCATTGTAT	305
TWSSR82	>CONTIGS_24434	(GA)12	CTCTCTGCACCTTCTGCCTTAT	GTTTCCTCAAACAGCAACCAAC	187
TWSSR83	>CONTIGS_24828	(AC)14	CTGAGGTGGGAGGATCACC	AAAGTGCTGGGATTTCAGTTGT	249
TWSSR84	>CONTIGS_24988	(CA)11	AGCTGAGAGCCAAATCAAGAAC	GTGTGGGTGTGTGTGTGTAGTG	254
TWSSR85	>CONTIGS_25823	(TC)12	GTTTCCTTGCCTGCCTGC	CAGAGATGGACAGAGAGACAGAGAG	125
TWSSR86	>CONTIGS_26032	(GAT)11	ACGCCTATGGCTTCAGTAAAAG	GCAAGCAAGAAAAGCTCACAA	207
TWSSR87	>CONTIGS_27562	(GA)19	CGATCCGTAATAGTCCATACCAA	ATTTTCCCAGATACGCTGTTGT	289
TWSSR88	>CONTIGS_27736	(GT)19	ACCAACTGCTAAAGGTCAGTAA	TAAGTTCTACATGGGGCTAAGT	198
TWSSR89	>CONTIGS_29342	(AC)15	ATTTCTCTGCGCCTCATTTTAC	TTGAACGGGTAGTTCCAAGTTT	168
TWSSR90	>CONTIGS_29605	(GAA)10	CCTTTCCCATGACTGATAGCTT	AGAAACAGCTCCCAACAGAAAA	162
TWSSR91	>CONTIGS_29606	(GAA)8	GTCCTTTCACCAAGAAGCAGAG	AGAAACAGCTCCCAACAGAAAA	127
TWSSR92	>CONTIGS_29936	(TG)9	CTCCTTGGGGCCTCTCTTAT	GCACACAACTGTAGGCATCATT	198
TWSSR93	>CONTIGS_30404	(GT)17	ACACTCAAAGCAATCCCAAAAG	ATCTACACTCTCCAGTCCCCAA	171
TWSSR94	>CONTIGS_35569	(TG)10	AGGTTCTTGGAATAGTGCTTCA	ACTTGGTTCTGGGTGGTAAGAT	142
TWSSR95	>CONTIGS_36147	(CA)16	TCCCTTTCTCCTACATCCTGAA	TGCTGTATCCTGTTAGGCAAGA	228
TWSSR96	>CONTIGS_36306	(TCA)6	ATGGGAACAAGAGGGGTTT	GTTCGTCGTTGATGTGTTTGT	250
TWSSR97	>CONTIGS_37972	(GA)9	AAAGACAAAATCCCTCCCTCAC	GTCCATTTCCCTCCTTCAGATT	248
TWSSR98	>CONTIGS_38107	(TA)7	GGCTCTTTTGGAAATTGTCTGT	ATCAGAGGCCCGATTTAGTTC	292
TWSSR99	>CONTIGS_38248	(AC)9	TAGCTCCAAGAAGTTTGATCCC	CTTGTCCCTGATGATTTCCCTA	234
TWSSR100	>CONTIGS_39233	(TG)6	GTGAAACGATAACAACCAGCAA	AGCGTGGGTGAAGAGGAAG	136
TWSSR101	>CONTIGS_46	(TGG)5	ATTGTCATAAGAGCCACCGATT	TTGCTTCTCCTGCTTTACCTTC	347
TWSSR102	>CONTIGS_56	(TGATGG)3	ATCAGCACCTCTCAACATTCCT	CTCATCATCACTGTACCCTCCA	181
TWSSR103	>CONTIGS_65	(CTC)7	GTACACCTCCGACTCCTTGAAC	CCTACTTCGTCTTCTTGCTGGT	328
TWSSR104	>CONTIGS_79	(TTCC)4	CAATGAACACAAGGACGACAAG	ACAGGATAGGAGAGGACACCCT	102
TWSSR105	>CONTIGS_99	(GAA)5	CATGGAAATGGAGAAGAGGAAG	CGTTCAAGTCAAAACCCTCAAT	350
TWSSR106	>CONTIGS_120	(TCA)7	TGGATAGCAGACATAGGCACTT	TGCTTAATACAAAACTGAGGCG	389
TWSSR107	>CONTIGS_120	(TCA)7	AGGCTCCCTTTTGGAAGTAATC	GATGGTGGGAAGAACAAGGATA	371
TWSSR108	>CONTIGS_129	(GAT)5	GCTGAAGAGGAGGAAGCATCTA	AGACTATGCACCAAGCATTTGA	368
TWSSR109	>CONTIGS_155	(AG)6	CACTTGCAGCGATCACCTT	CAACCAAGCACTTCTCTTCTCTC	372
TWSSR110	>CONTIGS_159	(CAGCAA)3	CATGACCGGAGAAGAAGTATCC	ACGGCATACGAGATTACAAGGT	333
TWSSR111	>CONTIGS_562	(CAT)6	AATCCCACAAAGAACTCCTGAA	AGAAAGCGTGCAAAGCTCTAAA	130
TWSSR112	>CONTIGS_582	(CTC)5	AGAACTACCACCACCACCAAAG	ATACAGAAAGGCGGCTATGAAG	241
TWSSR113	>CONTIGS_587	(CAT)5	CATGATTGCCTACCTTGCAGTA	CCAAGATGGTTAGGTCGAAGAT	360
TWSSR114	>CONTIGS_591	(AG)6	GCAATGTTGGACAAGGAGCTA	CTGCCTTTGCTAATTCCTGAAC	160
TWSSR115	>CONTIGS_611	(AAG)6	TGGAGATGGAGAAAAGAAGGAA	TGATGTTAAGGAGCAGGGTTCT	378
TWSSR116	>CONTIGS_611	(GAA)5	GAGAAAGAAACAATGGTGGGAG	GGCATAGTAATCGTCATCGTCA	255
TWSSR117	>CONTIGS_612	(TCA)5	GCCATCATCTCCATGTGTCTTA	GGATAAGCATTCAAAATCACGC	364
TWSSR118	>CONTIGS_618	(AACCCT)3	CGAAATTGAAAACTCTATCGCC	CATCACCAACATCTTTCTTCCA	280
TWSSR119	>CONTIGS_684	(TCA)8	GCAGGAAAACAAAGAACTGTGA	TGCAAGGAAGTTGGTAAAGTGA	352
TWSSR120	>CONTIGS_16205	(GAT)5	AAAGAAGATCAAGACTGTGGGG	AAAATCCCTGTCCAAGTGCTA	176
TWSSR121	>CONTIGS_16220	(TC)6	ACGGCATACGAGATTACAAGGT	TAACTCATGGAGAGGGAGGAGA	233
TWSSR122	>CONTIGS_16221	(CAC)5	CACTCATTCACACGATTGTCCT	TAGCCACACTATTCCCCTTGTT	238
TWSSR123	>CONTIGS_16272	(GGAGGC)4	CACCCTCTCAACCTTGGACTAC	CCGAAAGATCCTCAAAGAAAAC	367
TWSSR124	>CONTIGS_16282	(CAT)5	CATCAAGATTAACCGACCCATT	TGCGGAGTTCAAGGATTCTATT	275
TWSSR125	>CONTIGS_16325	(GCCTTC)3	GTCTTCGTCTTTATCAACCTCG	CAGAAAACCGCTCTTACTATTCTC	281
TWSSR126	>CONTIGS_16333	(GGT)5	AGTGGTGGAGGTAGATTTGGAG	CCTCTAGTCTTCATCGGCAAAC	177
TWSSR127	>CONTIGS_16333	(GGT)5	CTGTCAAGGGGTTTGCTTACAT	CTCTTCCACCAAATCTACCACC	312
TWSSR128	>CONTIGS_16350	(GGAGAA)4	CCTTCTCATTCTCCCATCTTTG	TCCCAGATTTCTCCATTTCTGT	174
TWSSR129	>CONTIGS_16375	(CT)8	TAGAACCACCATAACCCCAATC	CGAAACAAAGGAGAAAGGAAGA	270
TWSSR130	>CONTIGS_20925	(TCCAT)5	ATTCCATTCCATTCCTGTTGAG	CATGCCTGTAATCCCAGCTACT	271
TWSSR131	>CONTIGS_20935	(TTCATC)4	TGAACTATGCCGATATGAATGG	CTGAGGGTTTTGATGACAATGA	335
TWSSR132	>CONTIGS_20943	(ATA)6	AGCCTGGGCAACATAGTGAG	AGCAAGACCCCATCTCTACAAA	209
TWSSR133	>CONTIGS_20958	(TC)6	TCTCTCTCCCACCTTCTTCTTG	CTCCTCTCCTTTCTGTTGCTGT	365
TWSSR134	>CONTIGS_21012	(CAG)6	AAGGAACAAGATCCAACAAGGA	TCCCTTCTAATTTCCCTAGCAA	201
TWSSR135	>CONTIGS_21071	(AGA)6	CAGTTCCAAACCAGTATGCTCA	GTAAGTGCTCCTCCCATTCAAG	111
TWSSR136	>CONTIGS_21104	(TC)6	CTTGTTCCCCAAGTCTAAGCTG	GGAAGGGAGAGAGAGAGAAGGA	274
TWSSR137	>CONTIGS_22386	(CTTTCT)6	ATAGTACCGGGGTCCAAACAG	AGGGAAGATTGATGCTGAGAAG	208
TWSSR138	>CONTIGS_22456	(GAA)8	TCAGCTTGTAGTGAGGTGCAGT	GCAAAAGAGGAAAGAGATAACGC	116
TWSSR139	>CONTIGS_22536	(TTCCAA)3	AAATCATAGCATGTGTTGCTGG	CTCTGCACCCAAAGAAGAGATT	321
TWSSR140	>CONTIGS_22575	(GA)7	ACTGTTCTGCCGAGAGGG	ATCAGCCTTACAATTTCCCAAG	164
TWSSR141	>CONTIGS_22676	(GATGGG)4	GACAAACCTCTTCCCAACACTC	ACCCCACATCACATTATCAACA	289
TWSSR142	>CONTIGS_22685	(GTG)5	CATAATCTGGTAAATCAAGCCG	TTGGAAGTCCTAGAAGGGGTTA	255
TWSSR143	>CONTIGS_22746	(TGG)6	AAAACCACAGCTCCCATTTCTA	AGCAGACTCATAACCATGCACA	250
TWSSR144	>CONTIGS_26083	(GAA)6	AATTGGAGTGAGAGAGCGAAAG	AGAGAGAGAGAGAAGGGAGGGA	213
TWSSR145	>CONTIGS_26108	(CGG)5	CTCGGGGTTGACCTCTACTG	ATCTACGGCAACGAGGAGG	198
TWSSR146	>CONTIGS_26148	(TC)6	AATGCTTCCCTTTCTCTCTTCC	GACGTAAGCCTGATTTGAAGTTG	256
TWSSR147	>CONTIGS_26159	(GGT)5	GTGAAGATCAGAAAAGGGGTTG	CAAACGAGTCCTCCAGAGTCAT	161
TWSSR148	>CONTIGS_26209	(CGCCGG)3	CAGAGACGGCAGCGGAAC	CAGAGACCAGACGCAGAAGATG	285
TWSSR149	>CONTIGS_32052	(TTC)6	AGAGAGAGAGAGGGAGAGGGAA	AACAGATGTGAAGCATGTCACC	325
TWSSR150	>CONTIGS_32067	(TGTA)4	TAAAGCGATTGTTGTATGTGCC	GTGGGACTGCATTGTTCATTT	167
TWSSR151	>CONTIGS_22807	(TTC)10	TTCTCCATCATCATCAACCTCA	ACTTCAAAATCAGCCGCATACT	395
TWSSR152	>CONTIGS_22865	(CCACGG)3	ATCGCCTCTGCATGATATTTGT	CATGAAAATTGAGATTGTGGGC	247
TWSSR153	>CONTIGS_22966	(GAA)6	ACAAGGGCACAATTTATCGACT	GCACAACACAACACAACTACTTCTT	330
TWSSR154	>CONTIGS_23041	(CTT)7	GAAAACCAAAAGAGGTGAGCAT	CACAACAGAATGTGAAGGCAGT	368
TWSSR155	>CONTIGS_23126	(TTTCGC)3	AATCAGAAGAAAACTCCGGTGA	GCCACAAATTCATCACAGAAAC	151
TWSSR156	>CONTIGS_23136	(TCCAGA)3	GATCCCAAGCTAAAAGGAGAAT	TCAGACAAGTGGAGAAATTGAG	217
TWSSR157	>CONTIGS_23142	(AGA)7	GAACAAGGTGGAAGAACTGAAGA	CGCCAAGCTCCAATCATATAGT	142
TWSSR158	>CONTIGS_23248	(TA)19	CGGAAAACCTAGCAAATACCAG	ATGGGAAAGTACGAGTATGGGA	303
TWSSR159	>CONTIGS_2102	(AGA)5	TGAAGAAGTGTAGGGAAGCGAT	AGTGTATGAGCTAAAGCCTGCC	215
TWSSR160	>CONTIGS_19184	(CTGTTT)3	TTTTCACTGTTGCTGTTGCTG	GGTGCTGGAACTTTTGTATGGT	347
TWSSR161	>CONTIGS_19189	(GAG)5	GCATGAAGAAGAGGAGCAAGAT	TTTGGCATACAGTCTCAAGGAA	225
TWSSR162	>CONTIGS_19203	(AAAC)6	GTAAAGAATCGCCACCCATAAC	TGGACTTGTGAAAACTGATTGG	339
TWSSR163	>CONTIGS_19224	(AGC)5	ATGAACTTTGCGTCTTTTGGAG	CTTTGTGGTTTGGAGAAGGAAC	253
TWSSR164	>CONTIGS_19284	(GAA)8	TTCTAAGGAGGACTTGAGGCTG	CCTATCAAAGCTATCGACCACC	319
TWSSR165	>CONTIGS_19298	(TG)6	GTGTTGCATTTTAGAGGTGCTG	CACCATTTTCCGATTCATATCC	330
TWSSR166	>CONTIGS_19358	(AG)8	GAAGTTTCCATCTTTCTGCACC	TGCTATGGGGTCTGAACAATAA	288
TWSSR167	>CONTIGS_167	(GA)6	TACTGGCTACCTCTTTGGGTGT	TCTCTCTCCCACCTTCTTCTTG	321
TWSSR168	>CONTIGS_2162	(CCA)5	GAAAAGGCCACATCTGACTCTC	AGCAGCAAAACGAAACTGGT	240
TWSSR169	>CONTIGS_1260	(ACGGCG)3	TTCATCTTTACGACACTCCTCG	GTGTTCTACCTCGTCTTCTCCG	343
TWSSR170	>CONTIGS_1328	(CT)8	GAGGAAGAAGGGATTGTGAATG	TAGCCTCCAAAAGGCAAATCTA	143
TWSSR171	>CONTIGS_1336	(AAC)5	ACAACAAGCACACAACGAGAGT	ATCATCCAATAATGCTCCCATC	363
TWSSR172	>CONTIGS_1336	(ATG)7	ACAACAAGCACACAACGAGAGT	ATCATCCAATAATGCTCCCATC	363
TWSSR173	>CONTIGS_1400	(CTG)7	AGGTAATGGCGATGTCAAGATT	AGCTGGAGAAGCAAGAGAAAGA	376
TWSSR174	>CONTIGS_1417	(ACGGCC)3	GAAGCCCTTTTGATTTTCACAC	GATTGTCTTCATCGCATACCAA	235
TWSSR175	>CONTIGS_1417	(AAT)6	AGCAGTGATCCAGTTATGACCC	GTGTGAAAATCAAAAGGGCTTC	396
TWSSR176	>CONTIGS_1497	(ACACGG)3	GTCAACACACAAAAGAAGCCAA	CCGGTCGGTCACTAATTGTTT	123
TWSSR177	>CONTIGS_1501	(GAGAAG)3	AGGCAAAAGCTGAGGTGAGTAG	ACGGACCTTCTTTAGAGCAACA	362
TWSSR178	>CONTIGS_1514	(GCA)5	TCGAAACGCCTTCGTAATG	GATCTTCTGCACTCTCTCCGAT	223
TWSSR179	>CONTIGS_1544	(TCT)5	TCATTTCCCAATTTCTCTGC	GAGCATCGTCCGTGTAGAAC	291
TWSSR180	>CONTIGS_1550	(GCC)5	CCCAAATCCATCCCCTCT	AAAAGAGACAGCTTGGTGGG	357
TWSSR181	>CONTIGS_1574	(AGC)7	ATCAAGGACCCCATTACAACAG	GAAGACGGCATACGAGCTACAT	138
TWSSR182	>CONTIGS_1618	(TTCTTT)3	CACCGTCACTAACATCACCAAT	AATTCTTTCACTAGCGGAGGC	317
TWSSR183	>CONTIGS_1665	(CTT)6	ACGCTCCTCACTCTCAAATAGG	GTCGTCAATGTAGAAGGGGAAG	334
TWSSR184	>CONTIGS_1713	(GA)6	GGAGAGGAAGGAGGAAGAAAGT	CCCAAAGATGAAACTGGGACTA	248
TWSSR185	>CONTIGS_1744	(TCC)5	CCGCTTAACCATGTCTTTCTCT	GCACCAATAGAATCAGCAACAA	282
TWSSR186	>CONTIGS_1744	(GA)7	GAGCGTTTGTGGTGTAAAGTTG	AGAGAAAGACATGGTTAAGCGG	195
TWSSR187	>CONTIGS_1750	(GATAGG)3	TCATGGTTCTGATGATACTGCC	TCTCCCTTTCCCTATCCCTATC	284
TWSSR188	>CONTIGS_1756	(GA)6	GGAAGCCAAAAGACAACAAGA	TGTACTCTCCTCCTCACGCTT	195
TWSSR189	>CONTIGS_1756	(GA)6	GGAAGAGAGGGAGAGAGAGAGA	CTTCTTGTTGTCTTTTGGCTTC	245
TWSSR190	>CONTIGS_1756	(GA)6	GGAGGAAGAGAGGGAGAGAGAG	TCCTGTTGCCTTTTAGCTTCTT	334
TWSSR191	>CONTIGS_1789	(AGA)7	TCCTCTCTTCTTCTCTTTCCCC	CAAACCCGTAACTCTGGATCTT	256
TWSSR192	>CONTIGS_1861	(GAG)5	CATCACCACCCATTACTCTTCA	CAATCCTTACCAACAACAGCAA	233
TWSSR193	>CONTIGS_1872	(CCACCT)3	ATCCTCTTCGTCAAAATCATCG	CTAAAGGAGGTGGAGGTGGAG	272
TWSSR194	>CONTIGS_1872	(CCACCT)3	CCTCATCCTCTTCGTCAAAATC	GAGGTGGTGGTGGTGGAG	315
TWSSR195	>CONTIGS_1885	(TGC)5	GACTCAGCAGTTGCATTGTCTC	CATCTCAACCAAAACCTTGTCC	178
TWSSR196	>CONTIGS_1896	(CCT)5	GACTCTCCTTATCGTCGTGGAG	GTGAGAAAGACCTTGACCGTG	289
TWSSR197	>CONTIGS_1898	(AGC)5	GATTCACAGGCCACACATACAG	CGATCCAATCCAATCAAGACA	309
TWSSR198	>CONTIGS_1935	(GGC)5	GCTCCGAAAGAGAAGAAGTTGA	GTCTGCCATAAACAAGCACAAA	288
TWSSR199	>CONTIGS_5219	(AC)9	AGTGGTAGGTGAAGGAAACCAA	GGCCAAGGGAGAGAAAGATAGT	139
TWSSR200	>CONTIGS_1948	(TTC)6	TCAGGCTAGGAAGTAGAATCGC	TTCTCCAAAACAGGAACCACA	112
TWSSR201	>CONTIGS_1953	(GA)6	CATTCCTCTTCCCATCATCATT	TCTTCCTCCCTCCTCTTCTCTT	228
TWSSR202	>CONTIGS_1967	(GA)6	AATGAACAAGGTGAGGATCTGC	CGAAATCTCCTAGAAAGCGAGAC	168
TWSSR203	>CONTIGS_1996	(AG)8	AAAGAAGCTGAGACAACAAGCC	TGTAAAAGAAAATCACCCCAGC	227
TWSSR204	>CONTIGS_2009	(GAG)9	AATCCCTCTTGAAACCCAATTC	TTGATGTTCCTGTGAAGAATGC	346
TWSSR205	>CONTIGS_2024	(TGG)5	GCAACTGCATCCAATACCATAG	TGGGAGTTTCTGTCTGATGATG	269
TWSSR206	>CONTIGS_2031	(TTC)5	CACCCCTTTATTCACACAACAA	TTTGGATTCGTTTCGTACTCTG	153
TWSSR207	>CONTIGS_2053	(AGGGTT)3	GATGGTGTATTCAGATCCCTCC	GAGAAGAAGGGCAAGAACAAGA	138
TWSSR208	>CONTIGS_2094	(TTC)5	CTGGTTCCGATTTTCACTTTTC	ACCGTTTTGGTTTGGTTGATAC	248
TWSSR209	>CONTIGS_2096	(AG)7	AAAGAGAGAGATAGAGAGAGAGGGG	TCTGAAAGCCACGTCCATATC	318
TWSSR210	>CONTIGS_38324	(GCG)5	ACTTGCTTCTCCTCTTCTCCCT	TCCTCCTCCTCCACTCCAC	131
TWSSR211	>CONTIGS_38372	(AATA)5	GCAAAGTATCTTACACAGTCAGCA	GAGACAGGATAGATTTTGAAGTCAG	147
TWSSR212	>CONTIGS_38428	(GAGCTC)3	CTGAACAAGGCCCAACTTAAAC	TTCTCTCCCCTAGCAACATAGC	190
TWSSR213	>CONTIGS_38485	(GCT)6	AGACGAGCGGTTGTGTATGTTG	AGGAGGAGGAGATGGCGG	295
TWSSR214	>CONTIGS_38963	(AC)6	TCAAGAAATGTGGGACTTC	TTGGTTCATAGAAACGAGAG	210
TWSSR215	>CONTIGS_39108	(AGGA)4	AAAAGGAATGAAGGAAGGAAGG	AGAACAATGCCTGACACAACAC	219
TWSSR216	>CONTIGS_2187	(TGG)5	AATTCTCCCCTTACTACCACCG	CCTAAACCTCTTCTTCGTTCCA	239
TWSSR217	>CONTIGS_2189	(CCG)7	GCTTCGACTTCCTCAAACTCTC	ATTATGTGCTTCAGCTTCCCAT	234
TWSSR218	>CONTIGS_2214	(GGC)5	GTACAATCATCAGGCACGGTT	ATTGAAAACAACCAACTCCTCG	284
TWSSR219	>CONTIGS_2270	(TGG)6	TGTCCAACGTGTTCAGCATTA	AAAATGGTCCCTAAACCAGTCA	229
TWSSR220	>CONTIGS_2298	(TCG)5	AGAGGGCTCGTTTTCTTCATC	TCTCTCTCCTTTCTATCAATGGC	153
TWSSR221	>CONTIGS_2321	(TGC)5	AAGCTCTCTTTGACTGAGGTGG	ACCTTCTTCTTGCTCCCTCTCT	381
TWSSR222	>CONTIGS_2332	(CATC)4	ATTGCTTCTCACCTCTGCTTTG	TTGTCGGTCTTGATCTTCTTCC	223
TWSSR223	>CONTIGS_2417	(TCAAAA)3	CCTACTTTTCCCTGCACTTGTC	AGCTTGGAGAGCCATTTGAATA	168
TWSSR224	>CONTIGS_2426	(TTC)5	ATCGACTTTGGATCTTGAGGAA	GGTTTGGTTGTCTAGGAACTGG	198
TWSSR225	>CONTIGS_2458	(TC)6	CTCTTCTTGTTGTCTTTTGGCTTC	AGAAAGGGAGAGGAAGGAGGA	139
TWSSR226	>CONTIGS_2474	(GAA)5	CCTCCTTTTCCACCAGATTTTA	CTTTCTTCTCCTGCACAACCTT	297
TWSSR227	>CONTIGS_2508	(GAG)5	GATGGACGAGGTAATTGAGGAG	AGATCGGAAGAGTTGCTGTTTT	247
TWSSR228	>CONTIGS_2514	(TCCTTC)3	CGTGCTTTATCAGTATGTGGGA	AAACGAACCAATTCACGAGTTC	173
TWSSR229	>CONTIGS_2585	(TCG)5	ACTGTTCCGCTTACCGACTCT	GACGATCCTTACGCGACAAT	398
TWSSR230	>CONTIGS_2587	(GACGGC)3	ATCACCAGGGTTTTCAAGGTC	GTAAACATTCTCTCCGCTTTCG	305
TWSSR231	>CONTIGS_2604	(GTC)5	CTCCTTTTCCATTATCTCGTGG	GGACCTGTCTCACTCTCAATCC	364
TWSSR232	>CONTIGS_2637	(AAG)5	ACCCCTTAACGAAGACAAAACA	AGCGGAGAGAAAGTATCAGTGG	268
TWSSR233	>CONTIGS_2687	(TC)6	TCCTCTTCCTCTCTCTCCCTCT	GTTTCCCATACTGGCACTCTTC	293
TWSSR234	>CONTIGS_2687	(TCCC)4	TCTCTCCCTCTCTTCCTCCTCT	GTTTCCCATACTGGCACTCTTC	264
TWSSR235	>CONTIGS_2692	(AGAGGA)3	AGTGTGCAAGTGAAGAGGTGG	AGTGAAGAAAATAGCGAAAGCG	226
TWSSR236	>CONTIGS_2692	(AGAGGA)4	TGTTTAGGCGAGAGAGAGGAAG	AGTGAAGAAAATAGCGAAAGCG	193
TWSSR237	>CONTIGS_2865	(TCC)5	CATCAACGCTGCTCTGTAACTC	CTTTTCTATTCGCTCAAATGGC	378
TWSSR238	>CONTIGS_2944	(GA)8	CTCTTTCTCTCTGTGTCCGCTT	TACCCGTTGTAAGACGAATGTG	227
TWSSR239	>CONTIGS_2949	(CACGGG)3	AGGAGAGAAACCGACCAACAAT	GCCCTCGCTGTAGTAGTCGTC	170
TWSSR240	>CONTIGS_3082	(TC)6	ACGCTTCTTTTCCCTCTCTTCT	TGTCTGAAGGTTGTGATCTGCT	306
TWSSR241	>CONTIGS_3124	(GATGGT)4	GAGGGGTTCGTAGTCATACTGG	GACCCTTAACCTTGTCATCTGC	366
TWSSR242	>CONTIGS_3124	(AATGGG)3	GAGGGGTTCGTAGTCATACTGG	GACCCTTAACCTTGTCATCTGC	366
TWSSR243	>CONTIGS_3136	(GAG)5	TATTTGGATAGATTGGTGTGCG	TGCTACCACCTCCTCTCTCTTC	331
TWSSR244	>CONTIGS_3136	(GAG)6	TATTTGGATAGATTGGTGTGCG	TGCTACCACCTCCTCTCTCTTC	331
TWSSR245	>CONTIGS_3243	(CTGAAA)3	AGCAAAGAGAAGCATACCTGGA	CAAAACCATTCATCTGCACACT	144
TWSSR246	>CONTIGS_3265	(CCTCTT)3	ATCTTCTTGGTGATGTGGCAG	GCTGAGGAGGTAGATGAGGATG	261
TWSSR247	>CONTIGS_3277	(ATG)5	TGATGGCAAGTGTTAGGATGAC	CCTCCTCTTCTGTCCCTTTCTC	172
TWSSR248	>CONTIGS_3280	(GACTCA)3	AACCAATCTAAGTGTGCTGGCT	TTGAGGATAGTGACGCAGAAGA	276
TWSSR249	>CONTIGS_3283	(GGC)5	GGCGCTTCCGAGGGCTTT	TAATGAGCAACGACAGACGCGA	225
TWSSR250	>CONTIGS_39237	(AG)7	GAAAGGTTAAGACAGGGGAGAAA	CTCAGACAGTTTACATACTCACCCA	171
TWSSR251	>CONTIGS_39237	(AG)6	CAGGGGAGAAAAGAGAGAGAGA	TCAGACAGTTTACATACTCACCCA	158
TWSSR252	>CONTIGS_3458	(ATGGAA)6	CTAAGGATGGGAGTATGTCGGT	TCGAAGTTGAAGACTGGGAGTT	271
TWSSR253	>CONTIGS_3458	(TGGAAT)3	CTAAGGATGGGAGTATGTCGGT	TCGAAGTTGAAGACTGGGAGTT	271
TWSSR254	>CONTIGS_3510	(GCGCCG)3	CTGTCTCCCAGCTTGTTGCT	CTCCTCTCCTCCTCGTCTACCT	182
TWSSR255	>CONTIGS_3555	(TCAT)4	TAAAGCACAAGCCCTAAAGGAA	CCATTGAAAGAGGGAATGAATG	373
TWSSR256	>CONTIGS_3555	(TCAT)4	TGGTGATAAGTGACAAGATCGG	CCCATCCTAAAATGTAAGCTCC	245
TWSSR257	>CONTIGS_3572	(GAT)5	CCTTAGATACGTGTTGGTGCAT	CTTGGACCGTGTGATTACTTTC	154
TWSSR258	>CONTIGS_3606	(CT)7	AAACAAAGGGAAGTTTCACCAC	GCTCTTGGGAACTCAGCCTAT	181
TWSSR259	>CONTIGS_3658	(GCCCTC)3	ACTTCGGAGAGAGTCAAAGTGG	CGACTAGGAGAGCCAAGAGAGA	304
TWSSR260	>CONTIGS_3732	(CGC)5	TGGTTCTCCAACTATATCAGCG	CGCACCTTGTTCTCATTGTAA	269
TWSSR261	>CONTIGS_3813	(GAG)5	GAGTTGGTGAGAAAGAGGAAGG	TGTTGTCATCTCCATTCTTGGT	271
TWSSR262	>CONTIGS_3813	(GAG)5	GAGTTGGTGAGAAAGAGGAAGG	TGTTGTCATCTCCATTCTTGGT	271
TWSSR263	>CONTIGS_3831	(CTT)5	CAGGTTTCTTCTTCATTCTCTC	GCAACTGGAACTCGTAACC	187
TWSSR264	>CONTIGS_3843	(AGA)5	TACTCCTTCCCTCTCTCTCCCT	AGAATGACCCATCATATCGGAA	204
TWSSR265	>CONTIGS_3845	(TCC)5	TCCAAATAAGCAAGCTCAGTCA	GAAGGAGAAGGTTGAAGTGGAA	168
TWSSR266	>CONTIGS_3847	(CTC)5	GCGAAAATATCCTTCTTCGACA	CTAGTGTTCAGTTTCCCACGC	356
TWSSR267	>CONTIGS_3849	(TCGGCC)3	TCTTCCCTCTTCTCCTTCTCCT	GTCAACTTCCCTTCCTCCTCTT	149
TWSSR268	>CONTIGS_3915	(CCTTCT)3	AATTTTCTCAAAGGTGTCTGCC	AGAGGAAGGTTGATGGAGTGTC	275
TWSSR269	>CONTIGS_3935	(TC)6	AGTCAGGAAGGAGATGGTCAAG	GGAATTTTGGTAGCATCCTCTG	287
TWSSR270	>CONTIGS_3943	(TA)7	ACAGTAGCAACATCCTCCCTTC	TATGACAATGATGGACCCTGAC	224
TWSSR271	>CONTIGS_3972	(ATC)5	GAAATGAGCTTGTCTGCGAAC	TCCACACACTCCTCCTTCTAGC	241
TWSSR272	>CONTIGS_4024	(GCATCC)3	ATTGTCTTCTTCATAGAGCGCC	GAGATGGATGTGGATGTTGATG	111
TWSSR273	>CONTIGS_4024	(CATCCA)3	ATTGTCTTCTTCATAGAGCGCC	GAGATGGATGTGGATGTTGATG	111
TWSSR274	>CONTIGS_4025	(TC)7	CACATGCTGCTACACCTGCTAT	AAGAAGAAAGGGAGAGGAAGGA	385
TWSSR275	>CONTIGS_4025	(TC)6	CACATGCTGCTACACCTGCTAT	AGGAGGAAGAGAGGGAGAGAGA	313
TWSSR276	>CONTIGS_4026	(GA)9	CAAAAGGGTCAAACCGTAACTC	TCACTAAAACGTGGTCTCTCCA	311
TWSSR277	>CONTIGS_4031	(TC)8	TAGTGGGAGTGTGTGAAAAGGA	TGTGCAAGGTATGTGATCTCTCT	194
TWSSR278	>CONTIGS_4035	(AG)6	AGCACAGAGTCCTCAAAACCTC	ATCGTGCCGTGGTAGTTAGTTT	183
TWSSR279	>CONTIGS_4045	(ATTGAA)3	CTGCATCAGGGAAGAAGGAAT	CATGCCAGAACAATAGTGCAAC	278
TWSSR280	>CONTIGS_4046	(GGCCTG)3	CCGTGAAGAAGTCTGTGTACGA	GAAGGATCTATCGCAATTCTGG	296
TWSSR281	>CONTIGS_27669	(CT)7	AGATTCATCCCCTGACTCGTAA	GGCCTGAGACGGAAACTAATAA	220
TWSSR282	>CONTIGS_4055	(GGT)5	TAGTTTTGTTGGGAGGGAAGAA	ACTGTCACCATTACCACCACC	208
TWSSR283	>CONTIGS_4055	(GGA)6	TAGTTTTGTTGGGAGGGAAGAA	ACTGTCACCATTACCACCACC	208
TWSSR284	>CONTIGS_4128	(CTC)5	ATAACCCTCCCGTCATTTTCTC	CTTCCTCTTGCTCAAACACCTC	264
TWSSR285	>CONTIGS_4145	(TCT)7	GGTGAACTGAGGCTTGGAGTTA	CGACGAAGAAGCTAACGAAAAT	265
TWSSR286	>CONTIGS_4146	(TTCTGA)3	TCCTCCTACTCTTCCTTCGTTT	GCTGAAATACTGCATCTGGAAC	344
TWSSR287	>CONTIGS_4174	(CAT)5	TCAAATAACCCTCCCACCTTAC	TTATGAAGGAGAAGTTTGGGGA	211
TWSSR288	>CONTIGS_4190	(CTCCTT)8	GCTACCAGTTTGCCCATAAGAC	GGAGAAGAAGGAGAAGAAGAAGG	397
TWSSR289	>CONTIGS_4238	(TC)6	TCAGAATAGGGAACGGTCATCT	TGGAATTGGAGACAGCTACTGA	136
TWSSR290	>CONTIGS_4247	(GGGCGT)3	AGACACTTCTGCTTCTGCCTCT	AACTCCAGGTCTTGCTAACTGC	334
TWSSR291	>CONTIGS_19167	(GTAT)4	GGTGTGAAGAGATGAGAAAGGG	AACTCCATGAAACCCACCATAC	151
TWSSR292	>CONTIGS_4315	(AT)8	CACAAGAGAAAACTGAGGAACAGA	CTAAATATGCCTCCTACGGCTC	104
TWSSR293	>CONTIGS_4365	(AACCCA)4	ACTTCAGATCCAAATCCTACGG	AGACCCTTTCAGTTTTCCTTCC	296
TWSSR294	>CONTIGS_4379	(CT)9	ACTCTGATGCTTATCCCGCTC	GAAGAAGAAAGGGAGAGGAAGG	160
TWSSR295	>CONTIGS_4379	(CT)8	CCGACTCTGATGCTTATCCC	GAAGAAGAAAGGGAGAGGAAGG	163
TWSSR296	>CONTIGS_4379	(ATC)5	CTCAACAACTCTTTTCCTTGGG	AGAACATGATAGAAAGCGGCAC	130
TWSSR297	>CONTIGS_4445	(GGC)5	AATGCCTGCTAATTCTCTCTGC	CCGACCTTAAACTGACTGCAA	196
TWSSR298	>CONTIGS_4469	(CCT)5	CTCTTACAACTTCTTCACCGGC	ACATCCTGACACTGACCATGAG	252
TWSSR299	>CONTIGS_4522	(TGT)5	TTGCCAGTGTGAGTGAGTTTTA	GAATCCGAACCTACTGAGGAAT	280
TWSSR300	>CONTIGS_4522	(GAG)5	ATTGGTTTGATTGAGGGAGAAG	TGTAATAAGAAAGCACGCCATC	383
TWSSR301	>CONTIGS_4566	(TC)10	TTTCTCTCTCTCTCTCTCTCTCCC	GTGTCCCAAAACTCATCACGTA	186
TWSSR302	>CONTIGS_4576	(GA)6	CGATCTCAACTCCACTTTCTCC	CCTCTCCCTTTCTTCTTCCTTC	362
TWSSR303	>CONTIGS_4576	(GA)6	GGAGGAAGAGAGGGAGAGAGAG	TCCTGTTGCCTTTTAGCTTCTT	330
TWSSR304	>CONTIGS_4576	(AGAGGA)3	CGATCTCAACTCCACTTTCTCC	CCTCTCCCTTTCTTCTTCCTTC	362
TWSSR305	>CONTIGS_5900	(CGC)6	AAGCGGTTCCAGGCCAAG	AGATCGGACAGGATTGCGACT	262
TWSSR306	>CONTIGS_4659	(GAA)5	ATTGACGTTTTGGAGGTTTCAG	CTGTCGAGCTACATTTGACTGG	222
TWSSR307	>CONTIGS_4682	(CCTTCT)3	CCTTATTTCTTTCCTTCTGCGA	GGCTCACAAAATGGTATTCTCC	214
TWSSR308	>CONTIGS_4730	(CGG)5	TTCGAGAAGATGATTAGGGAGG	CGACAGAGACATTAACACCAGC	175
TWSSR309	>CONTIGS_4739	(AGG)5	TTTGCACTCCACTGTTGTTCTG	CTTCTTCCTCGCCGCATT	228
TWSSR310	>CONTIGS_4755	(TCAC)4	AAAAGAACTGGCAAGAAACCAC	GTTACTCGGACCAGCCTCATAA	252
TWSSR311	>CONTIGS_4777	(AACCGG)3	AAAACGAACCAATATCTCACGG	GGATTTTAGGGTTTCAGGGTTT	298
TWSSR312	>CONTIGS_4783	(TTA)5	ATTATCTTCAACTCCTGCCCCT	ATGCTCTTGCGGAACCTTAAAT	141
TWSSR313	>CONTIGS_4783	(TTA)5	ATTATCTTCATCTCCTGGCCCT	GAAAAGAAAGTGCGTTCAATCC	257
TWSSR314	>CONTIGS_4808	(GGTGGA)3	TAAGTTCTTCACCTGGCATCAA	ACAGTCCCACTATCAGGACCAT	157
TWSSR315	>CONTIGS_4819	(ATGAAG)3	ACAAGGTAATATGGGCAGTTGG	CGGCCTTTTCAATTTCTACATC	171
TWSSR316	>CONTIGS_4829	(ATG)5	ATATACGCCATTTTCTTCCCCT	GTGGTTCAAACTTACAGCAGCA	307
TWSSR317	>CONTIGS_4833	(AG)8	GTACGCGAAAAGCAATAGAA	TAGCATTGAGGTTGTTGTGTC	210
TWSSR318	>CONTIGS_4872	(CGC)5	GATGCGGGAGGAGTTCGAG	CGTGCTCTCTGGCGTCGT	193
TWSSR319	>CONTIGS_4927	(TCA)5	CATCAAAACAACATCTGGAAGC	TGAGTCTTATTCTGCGTGGATG	248
TWSSR320	>CONTIGS_4960	(AAGGCC)3	GAGTTCGTTGAGCTGTTCGTC	TTAATGGTCTGCTCCCTCTCAT	170
TWSSR321	>CONTIGS_4964	(GCG)6	CGTTCATCTTCACGGCAGTA	TGGGTCAACTAAGGGACATGA	382
TWSSR322	>CONTIGS_4966	(CTC)5	GAGAACATGAAGAAATCCGGC	CAGTCACCAACGTCTCGATAAA	214
TWSSR323	>CONTIGS_5002	(GAA)6	AATTTTGAGGTGATGACAAGGG	AATTTAACCCAACCAACCACAG	370
TWSSR324	>CONTIGS_5009	(ATTAAT)3	GTGGAAGCGGTTTGTAGTTGAT	TCAGATCGTAGGAGTGCAGTTG	262
TWSSR325	>CONTIGS_5034	(GA)6	CAAGGACAAGGACAAGGATAGG	AAGTTGACCAGAGAGGGCAATA	400
TWSSR326	>CONTIGS_5086	(TCTTCA)3	CACTTTTATCCCAAACCACCAT	CCCTGAATCCACAGTACAATGA	339
TWSSR327	>CONTIGS_5088	(TTC)5	GGTGGTGGAGAGAGAAGAGAGA	AGGTTATTGGAATGGAAGAGCA	227
TWSSR328	>CONTIGS_5111	(CCCGAG)3	CAAGGTCCACGAAGTTGAGAG	TGTTTCACAATCCTCTTTCCCT	240
TWSSR329	>CONTIGS_5121	(GA)6	TCATCTTCACCACCATGTATCC	TCTCTCCCTCTCTTCCTCCTCT	247
TWSSR330	>CONTIGS_5132	(CTT)5	CTACCAGTTCTACCGCGTCTTC	CATCCACCCAAAACACAAGTAA	240
TWSSR331	>CONTIGS_5188	(AAG)5	ATGCCAAACTCTCCATCATTTC	TTATCATCCTCCTCCTCTTCCA	341
TWSSR332	>CONTIGS_8869	(AAG)7	AGCCGAGGTTGGTAAAGTAAGG	TACACTATTCCCTCCCCTCTCC	168
TWSSR333	>CONTIGS_8881	(TCT)9	AGCTTCTTCACCTTGCATGTTT	ATGATGAGATCCTGAAACTGGG	272
TWSSR334	>CONTIGS_8983	(CTT)5	ATGTAAACCCCGATGACAAAAG	AGCCAGTGAAGCTAACCAAAAG	315
TWSSR335	>CONTIGS_5245	(CCT)5	AGGAGGAGGAGGAGGTGAATAC	ACGGCATACGAGATTACAAGGT	333
TWSSR336	>CONTIGS_8850	(TTGTGG)3	AGGTAGTAGAAGGCAGTCCGTG	TGATAAACGACGGGACACATAG	311
TWSSR337	>CONTIGS_5341	(GTC)5	CTTGTTGAATCCGTAAGACGTG	TCTCCATTCTCTTTCCCTAACG	303
TWSSR338	>CONTIGS_5405	(CGC)5	AAAGCAGGGACAAAACTGAAAC	AGGAGCAGGGCAAGGTTTAT	280
TWSSR339	>CONTIGS_5442	(CTT)5	AGACAGACTTTGCATCAGTGGA	GCTACAGAGCAGCATCAGAGAG	264
TWSSR340	>CONTIGS_5462	(GA)6	GGAGAGGAAGGAGGAAGAAAGT	CTTAAACAACAACGAGCACAGC	287
TWSSR341	>CONTIGS_5463	(TGC)5	CTTCGGAGTTTGCTTTGGAG	TTGAAACAGTCAACGATGGAGT	352
TWSSR342	>CONTIGS_5463	(AC)7	GAGGAGGAGGAGGCTTGTTT	CATTACGCACCACACTTCTCTC	387
TWSSR343	>CONTIGS_5510	(GGC)6	AAAATCACATCTCCTTCCACG	CGTCCAAGTAAAGACCCAGTTC	195
TWSSR344	>CONTIGS_5549	(TCC)7	CCTCCTCTTCCTCCACTTTGTA	TATTGCTCCTCCTTTGATGGAT	298
TWSSR345	>CONTIGS_5549	(TCT)9	CCTCCTCTTCCTCCACTTTGTA	TATTGCTCCTCCTTTGATGGAT	298
TWSSR346	>CONTIGS_5554	(AAAGAG)3	AGGATAAATTGGCAGAACTGGA	TCCAAGCTCCTTTCCTCAGAT	190
TWSSR347	>CONTIGS_5579	(TGC)5	GAAAATGGGCAAGGTGGTATAA	CATTGTATTCCTGTTCAAGGCA	261
TWSSR348	>CONTIGS_5582	(GCA)7	TCTTTGAATTTAGGGTCCAAGC	ATGGCAATGGAGAGGAGAATAA	227
TWSSR349	>CONTIGS_5601	(GGT)6	GAGGCAAGAAGTAGATTCGAGG	CTCTCCAACCCAACAAACTCAT	199
TWSSR350	>CONTIGS_5669	(GTCTTG)3	ATGTCGTAGCTGTTGGTTAGGG	CTGGGAGAAGAAGAAGACGAAG	215
TWSSR351	>CONTIGS_5709	(GAA)5	ATGGTGCTCAATATGACAGTGG	ACGGCATACGAGATTACAAGGT	306
TWSSR352	>CONTIGS_5771	(TCT)6	AGACTTGGCCTCCATAGGTTTT	CTGTCGAGAAAGAGGAAGAGGA	287
TWSSR353	>CONTIGS_5806	(TC)6	CAGCTCACCTTTACTACCACCC	TTGGGAGATGCTATTGCTTACA	197
TWSSR354	>CONTIGS_16173	(AG)6	GAATCGGAAGAAGACGAGGAAT	TGGAAATGTTAGATAGCGAGGG	227
TWSSR355	>CONTIGS_16199	(GAG)5	GTTTGACCCGGATATTTACACG	AATGTTGTCCAAAGGTTCCAAG	203
TWSSR356	>CONTIGS_16201	(CAC)7	AACCAAAGAACCACCAAGAAAG	GATATAATTGAACTGCCTCCGC	397
TWSSR357	>CONTIGS_5906	(TCT)7	TCCTCTTCTTCCTCTTCATCG	GAAAGATCCAAACAAGCCAA	360
TWSSR358	>CONTIGS_5927	(AAGTCT)3	ATCTTCTTCTCCCAGACCCTTC	TTCAGCTTTCTTCACCTCAACA	127
TWSSR359	>CONTIGS_5940	(CCAAGC)3	ATTTCAACATCTCCTTTGCTCC	GGTTTTGGTTTGGTTACTGTCC	233
TWSSR360	>CONTIGS_5941	(GACA)4	ACGTGACCTTGACCTAGCAGTC	TGGGCAGTGTTATCTATGGTTG	342
TWSSR361	>CONTIGS_5949	(CGG)5	CTCACTCCCTCCTCTCTCCTCT	AAGCCACCTACACCAATACCCT	284
TWSSR362	>CONTIGS_5971	(CT)6	ATCCGCTCTGTAAAGCAATCTC	AGGTGGAATGTGGGCTACTATG	201
TWSSR363	>CONTIGS_5981	(GGA)6	AATTTCTCTTACCGTCGCCAG	GAAACTGGAGCTGTGATTTTCC	346
TWSSR364	>CONTIGS_5993	(GA)6	GAGACGAGGAAGGAAGTTTCG	GTACTTTCCGGCCATTATTACG	242
TWSSR365	>CONTIGS_6026	(GAAA)4	GCATGTGGGCTATAAATTGGTT	GACAACAGCATCTATGACAGGC	268
TWSSR366	>CONTIGS_6029	(GAT)6	AAACCAAACTGGACTTTACGGA	GGAACATAGATGAAAACCAACCC	210
TWSSR367	>CONTIGS_6038	(AG)7	GTCATCTGAGCAGTTTTAGCAC	TAATACAACGACCTTCACCG	391
TWSSR368	>CONTIGS_6038	(GA)6	TGGTGTTACGTTGTTTTCCTTG	GCGTTCTCTGCTTCTCTTTCTC	234
TWSSR369	>CONTIGS_6164	(GCT)5	GTACGACAACGAGTGGGGATAC	AGGAAGAAGGAAGAAGTCTGGG	154
TWSSR370	>CONTIGS_10908	(GTA)5	TTGAAGAGTTTGTGCTCCTTGA	TCTAATACAACCACCACCACCA	267
TWSSR371	>CONTIGS_6290	(ATCAGA)3	CACAAAAGGTAAAGGCAGGTTC	CGATTTCTGAGCTACCAGTTCC	212
TWSSR372	>CONTIGS_6294	(GAC)5	AACCCTAAACCTAAACCCCAAA	ATACTGGCAAGGAAGGATTTCA	197
TWSSR373	>CONTIGS_10104	(ACA)5	GCATCATAATTTCCTCTCTAAGCC	GGAACAATTCAACCTCAAGCTC	228
TWSSR374	>CONTIGS_6347	(GA)6	CATCCATGAAACAAAGACTGGA	TCTCTCTCCCACCTTCTTCTTG	370
TWSSR375	>CONTIGS_6347	(GA)6	TGAGAGAAGAGCGTCAGAGAGA	TCTTGTTGTCTTTTGGCTTCCT	383
TWSSR376	>CONTIGS_6402	(CCA)7	CATATCCAGAAGCATAGTCGCC	AGTGGTGGTGGTAGTGGAGAAG	130
TWSSR377	>CONTIGS_6402	(CAC)5	CACTACCACCACCACTTCCATA	TCCGCCATAGCCAACTGTA	256
TWSSR378	>CONTIGS_6411	(ACTG)5	CGTTCTTCTCCGCTGTATTTG	GACCTCTCCTCCCGGTTAGTTA	232
TWSSR379	>CONTIGS_6412	(GAA)5	GAAGAGGAGAGGACGGAAAGAG	GCTTGATTCCCTTGAACACATT	147
TWSSR380	>CONTIGS_6504	(ATG)5	ACCAAATGCAACAAGAAGTGTG	CCAGATGTTCCTCATCCTCATC	320
TWSSR381	>CONTIGS_6505	(CTC)5	TCTCTCCCTCTCTTCCTCCTCT	ACCATTAGCTCCACCTCTTTGT	385
TWSSR382	>CONTIGS_6508	(TTC)7	ACTCGTTCTGCACTCTCTTCTA	GAAATTGACTCCGACAGCTT	210
TWSSR383	>CONTIGS_6513	(AG)6	AAGGTGTTTGAGAGAACGCAAT	CAAATCCAAGTCAGCATCTTCA	220
TWSSR384	>CONTIGS_6545	(CGG)7	AAGTGCTTCTCCTCCTTCAGC	CTTAGCAATAAGCGGTGCATTT	106
TWSSR385	>CONTIGS_6550	(GA)7	CACGGTTTGCAGTACAGAGATG	GTTCACTCTCACTTCCTCGGTC	190
TWSSR386	>CONTIGS_9094	(TCTTCC)4	TGTCCAAGTCATTATCATCCCA	TGGAGAGGAAGAGCAAGAAGAG	100
TWSSR387	>CONTIGS_9223	(GGT)6	CTTAGAGGGAGCAGCAGTAGGA	TAACAGGGAGAAGGAGAAGCTG	346
TWSSR388	>CONTIGS_6671	(CAGC)4	AGCAAGCGAGGGAGCGAT	CGATCTGTGTCGGCTCATAGAA	233
TWSSR389	>CONTIGS_15642	(AT)6	TAGATAACCACCACTACATCC	GCGCACAGATGATACATA	207
TWSSR390	>CONTIGS_15695	(ATT)5	GAATGGCAGAAAAGAGGAGAAA	GCAGCCTATGATTGTGAATTTG	303
TWSSR391	>CONTIGS_15696	(CAG)5	CCACAAGAGAAGAGGTTATCGG	TCAAGTGCAGAGGTTTGATCTG	161
TWSSR392	>CONTIGS_15728	(TC)8	AGAATCAGAAGTAACGCAAGCA	CGCAACAACAACACAACTGA	176
TWSSR393	>CONTIGS_15772	(TC)6	GCAGCAGAGAGTTCACATAGTAAAGA	TTGAAAGAAGGTCAGTTGCAGA	172
TWSSR394	>CONTIGS_6889	(GAT)6	GACCTCGAAAACAGTGAGGC	GAACGTGATGAGGACAAACAAC	223
TWSSR395	>CONTIGS_6942	(GCTCCA)3	AGAACTGGAAGATGAAGATGCC	AATCAGAAAGCAGAGCGGTAAG	182
TWSSR396	>CONTIGS_7030	(ATT)5	TGCAGATCCAGATTGGTTTGA	TCGTTGGAGAAACAGGTAGTGG	185
TWSSR397	>CONTIGS_7041	(AAG)5	GCAGCAGAAGAAAAGGAAAAGA	CCCTCATCTCGGTAACAATTTC	133
TWSSR398	>CONTIGS_7088	(GCG)5	GGTGATTAAGGACGTGCAG	TCAGAAACCTTTAGCCCG	208
TWSSR399	>CONTIGS_11355	(CTG)5	ACTGATTGTTGGTGGATGACAG	AGCGTTGAGGGAAGAAGTACAG	185
TWSSR400	>CONTIGS_7171	(TC)6	TCCTCTTCCTCTCTCTCCCTCT	AATACTTCCCTTCACCTTTCCC	394
TWSSR401	>CONTIGS_7186	(GTCATC)3	AATAGTGGAAAGCCCTCCTTGT	GTGGGAAGATAAATGGGATGAA	145
TWSSR402	>CONTIGS_7212	(GTGACC)3	CTCCAACACCTGAGAAACCAC	TCTTCACTCTCCTCCTCGATTT	368
TWSSR403	>CONTIGS_7298	(TTGGCC)3	GGTCATGGAAACAAGGAAGAAC	GCGACGGTTACTACAAAGGC	200
TWSSR404	>CONTIGS_7328	(GCAACA)3	GCAGAAGATACAACGAAGCAGA	AGAGAGAGAGAGAGAGGGGAGG	114
TWSSR405	>CONTIGS_7357	(TGC)5	GTCAGGTTGAAGTCGAACAGC	CACTCCTTGCACTAGCCCAT	251
TWSSR406	>CONTIGS_7425	(GAT)6	TGCAAATCACGAGGATATTGAG	TAATCAAACGACCAAACACAGC	116
TWSSR407	>CONTIGS_7449	(GGT)5	GGCTAAAATCTTGTGACCCATC	CAAATTCCACTTCCCTTTATGC	260
TWSSR408	>CONTIGS_7562	(CTG)5	GACTGCTTCATCGGCTGG	CAGCTACCTCCGCTGTACTCTT	197
TWSSR409	>CONTIGS_7569	(GGC)5	GACATCTCAACAACAGGAGCAG	AGGACAACAGAAATCGAACGAG	264
TWSSR410	>CONTIGS_7657	(AG)6	CACATTGCTCTCTTCCATCAAA	TTCCGTCATCTTCTTCTCCATT	365
TWSSR411	>CONTIGS_7678	(CTTC)5	ATGGGTCATGGTTAGTGGAGAC	GGAAGGAAGGAAAGAAAGAAAGAG	236
TWSSR412	>CONTIGS_7723	(GAA)5	ATGTTTCCCTTGCTTGTTAAGG	ATTCTTCATTTGCCTCGTTCC	363
TWSSR413	>CONTIGS_7730	(AATTGA)4	TAAGGTAGGGAAAAGGGGTAGC	GACGAAGATGTCGGTGAGGT	296
TWSSR414	>CONTIGS_7730	(GAA)6	TAAGGTAGGGAAAAGGGGTAGC	GACGAAGATGTCGGTGAGGT	296
TWSSR415	>CONTIGS_7764	(CGG)5	TACAATGCAAAATAGCACCCTG	AAGCATCTAGGCAAAGGTCGT	121
TWSSR416	>CONTIGS_7801	(CAT)5	AACAATCCCACACACTTGTATCC	GTACATCTCATGGTCGCTCATC	291
TWSSR417	>CONTIGS_7820	(GGA)5	TCAACTGCTCAAGAAATCCAGA	ACCTCCTTCTCCTCCACCAC	332
TWSSR418	>CONTIGS_7829	(TA)7	CTATACCCGCTACAATATCA	CTCTTTTCTGACTCCCTCTA	231
TWSSR419	>CONTIGS_8008	(GAACAT)3	GACAACAGAGGTGGAAACAACA	TGCCGGTAATCCTTGCAC	312
TWSSR420	>CONTIGS_8010	(CTC)5	ATATCTCGTAGCTTTAGGGCCA	AGAATTGTAAATGGGGTGATGC	244
TWSSR421	>CONTIGS_8012	(GAG)5	TAAGGAGTTTGGGATCGAGAGA	CCATGAGAAAACCCACTAAACC	222
TWSSR422	>CONTIGS_8022	(TGCAGG)3	GAGAATACCTGGGTGCTGGA	GTTGAGGTTGGAGAAATTGGTG	260
TWSSR423	>CONTIGS_8034	(CAT)5	CGTGCTTCTTCTTCTTCTCAGG	AAAGGTGCATCCAAGGAAAGTA	271
TWSSR424	>CONTIGS_8149	(ACAACG)3	ATGGCGAACAATCACAAGAAC	ACAGCAGAGAGAAGAGTCCCAC	273
TWSSR425	>CONTIGS_8158	(TTTGG)4	ATAGAGTGTGTTTTGCAGCCCT	TCTGATGCTCTCTTCTGGTGTC	181
TWSSR426	>CONTIGS_8168	(AAG)8	GTGGACAGCGAGACTTTGATTA	CGCTTGGGTTACTTTCTTCACT	181
TWSSR427	>CONTIGS_8168	(GAA)5	GTGGACAGCGAGACTTTGATTA	CGCTTGGGTTACTTTCTTCACT	181
TWSSR428	>CONTIGS_8267	(TCCATT)3	CGTCATCTTCGTCACTGTCTTC	GTGTTCTTTGTCATGGATGCTT	185
TWSSR429	>CONTIGS_8292	(TA)6	ACCAGCAATCCCATAAGAGAAA	GAAATTGTGTTCAATGCAGAGC	289
TWSSR430	>CONTIGS_9054	(GATCGT)3	GAAAGGGAAATGGCTGTGAGT	CCACGGTCTCGTTCATAATACC	131
TWSSR431	>CONTIGS_8428	(CCG)5	ACGTAGGCTCTTGTTGCTCGTA	ATAGCCAGGGCGAGACGAT	209
TWSSR432	>CONTIGS_8465	(GGCGCT)3	GTTTCATCAGTCCCACCAAGAC	ACCACGAGATAGTCGAAGCG	335
TWSSR433	>CONTIGS_8515	(AGGGAG)3	CCTCCCCTGCAAGAAATACATA	TAACAATTCCAGCACCTTCCTT	321
TWSSR434	>CONTIGS_8515	(AAGATG)3	CCTCCCCTGCAAGAAATACATA	TAACAATTCCAGCACCTTCCTT	321
TWSSR435	>CONTIGS_8543	(CT)6	TTCATCATTCTCGTACTCGCAC	AGATCAATCGCCCTTTGTAAGA	243
TWSSR436	>CONTIGS_8546	(TCA)6	TCTTATAGTTCACAGTCGCCCA	ACTCACTTGGTCTTGTCCGTTT	234
TWSSR437	>CONTIGS_8554	(ATC)5	ACAACCTCCCTTAGAAACCGAT	GCTGCCAAAGCAAAACTACTTC	251
TWSSR438	>CONTIGS_8583	(AAAACG)3	ATGGCAGCTCTCGTGACTCT	AGGTCAGTGTGCCTAAATGGTT	217
TWSSR439	>CONTIGS_8626	(GCCATG)3	AGTAAAGCAGTTCGGTGAGAGC	GTTGCTGACTTCGTTGAGACTG	397
TWSSR440	>CONTIGS_8626	(AC)9	AGTAAAGCAGTTCGGTGAGAGC	GTTGCTGACTTCGTTGAGACTG	397
TWSSR441	>CONTIGS_8649	(AGA)5	GGTACTAACAGGAACAGCCAC	CCCGAACCTCACAAAACT	348
TWSSR442	>CONTIGS_8663	(CCCGCA)4	GTCCGGGTACACCTTCACC	ACCGACGAGGGGAACAAG	259
TWSSR443	>CONTIGS_8677	(GA)6	ACAGGCTATGAATGGGAACTTG	TGTTGTCTTTTGGCTTCCTCTT	392
TWSSR444	>CONTIGS_8752	(TC)6	CTGAAGGTGGCATTGAACATAG	AACTTAAATCCTGGGCAGACAC	327
TWSSR445	>CONTIGS_8760	(CAG)5	AATGAATAAAGCGGGAGGAAGT	ATTCGGTCTGTTTTCTCTGCAT	348
TWSSR446	>CONTIGS_8775	(CACTCT)3	TTTTGAAGGGTGAGGAGTAGGA	GATGAAAGTGACAAGAGGGGTC	246
TWSSR447	>CONTIGS_8777	(TCT)7	ATTCTGCTCCTGATAGCCTTTG	CGGAGACTGGATGTGAAGAAGT	165
TWSSR448	>CONTIGS_8831	(ATC)6	GTCCAATTCCTGTAGTTCCAGC	ATCATCACCCTTGATTACCCAC	263
TWSSR449	>CONTIGS_8831	(TGA)5	GGACGACTCAATCAATCAAACA	CCAACACCACAATAACAGGAAA	400
TWSSR450	>CONTIGS_8833	(GTG)5	GATGTTTGCATTGAAGGAAGGT	AGAGCTGTTTCCATTTCTCCAC	263
TWSSR451	>CONTIGS_8843	(GCA)6	TGTCAGTGGATTTGGATTTCAG	AATCATCCTTTGCAGGAGTTTG	332
TWSSR452	>CONTIGS_983	(GA)6	CTATCACAACGACAGATCGGAA	AGAGAGAGGAAGAGGAAGCCAT	295
TWSSR453	>CONTIGS_983	(TC)6	ATGGCTTCCTCTTCCTCTCTCT	ACGGCATACGAGATTACAAGGT	171
TWSSR454	>CONTIGS_1005	(GAT)5	ATTGACGGTGGAGACAAGACAT	GATGAAGACGATGACGAGTGAG	238
TWSSR455	>CONTIGS_1027	(GTCGGA)3	ACGATGACGTTAGACTGAGGGT	AGTGCCGAGAGAAGAAGTGAAT	399
TWSSR456	>CONTIGS_1036	(GA)6	GGATTTGGTCATGGTGGG	TCCTCTCCCTTTCTTCTTCCTT	269
TWSSR457	>CONTIGS_1046	(AGCT)4	CAGAGCAGCACAACTTACACAG	ATCGACGTGAAGATTATTGGGT	339
TWSSR458	>CONTIGS_1086	(TGGCGG)3	GTGGTGGTGGAAAGTGGC	GAACTCCTGAATACCAACCTGC	312
TWSSR459	>CONTIGS_1143	(AAG)7	AGATGGAGGTGATGGTGCTAGT	AGCCTTCTGTATTGGTGTTGGT	298
TWSSR460	>CONTIGS_1216	(GAAGAG)3	GAGCAACAATCCCTGAACAACT	TCAGTCCTCCCTCTCCTTCTC	204
TWSSR461	>CONTIGS_1227	(GAA)7	AAGAAAGAGAGCGTCGTTGAAG	GGTTGGAGCATAGAAGAAATCG	282
TWSSR462	>CONTIGS_306	(TGA)5	GAGATCAAGACGAGACCGAACT	GGGTTCTCACCCTACTGTTAATG	127
TWSSR463	>CONTIGS_9268	(TTCTCT)3	TGCTCCAACTTCTCTTTCTCCT	ATCGGCTTTCTCTTCTTCCTTT	340
TWSSR464	>CONTIGS_9301	(GAACAA)3	TTTTCATCCGACCTATCCAACT	GGCCAGACACGAGTTATTCATAC	393
TWSSR465	>CONTIGS_9319	(AGCCAC)3	TAACGAGCTTGCATGTTTATGG	TATTTGGAGTGGGAAGTTTGGT	347
TWSSR466	>CONTIGS_9356	(TTTTCT)3	CACGTTAATACTCAACAGCCCA	CGGTGATGATTGTGTTCTCAGT	365
TWSSR467	>CONTIGS_9377	(TTTGGT)3	TCTTGGAGTTTCAGAGAGAGGG	GAAAGAGGGTTCAGAGTACACAATC	188
TWSSR468	>CONTIGS_16	(TGG)5	GAGCTGAGAGTCGTCTGTGTTG	CTTACTTCGTCAAACAAGCCCT	298
TWSSR469	>CONTIGS_30	(CAT)6	TCTGTTATCTGCAACTTCCGGT	CTTCGAGGTCTACGAGAACGAC	375
TWSSR470	>CONTIGS_9447	(AGCT)5	TAAACTTGGTTCAGAGATCG	ATTACAACTTACCAGCAGGAC	288
TWSSR471	>CONTIGS_9471	(CCTCAT)3	ACAACATTACAGCAAGAGCCAA	CAGGTGAACCGTGTTATTCGTA	267
TWSSR472	>CONTIGS_9488	(GAA)6	CCAGTGTCGATGGTCATGTAGT	TCAACGTCTCCTTTGTTCTTCA	370
TWSSR473	>CONTIGS_9495	(CA)6	CTCTGGGAAACAATTCGATAG	ACACTAAAAGCATGAACACCAG	224
TWSSR474	>CONTIGS_9530	(GA)6	GAGGCATTTGGAGGAGAACTTA	GGACCTGCATTCCTTTATCTTG	397
TWSSR475	>CONTIGS_9623	(AATCAA)3	AGAGGGAAAGGAAAAGGAAATG	AACTCCACATTCAAATCCAACC	221
TWSSR476	>CONTIGS_9761	(CAT)6	CAACTAAGACCCCTCTTTGGAG	CCTTCTCATCTTGTGGGAAAAC	348
TWSSR477	>CONTIGS_9761	(ACA)5	TTCGGTTAAGTGGATGTCTTCA	CCAAAGAGGGGTCTTAGTTGTG	175
TWSSR478	>CONTIGS_9762	(AAC)6	GAAAACTTGCCTGCTCTCTCTG	GCTGACAAAAGGGGAGATACAA	201
TWSSR479	>CONTIGS_9862	(ATTT)4	TGAAGAAGATGATGTAGGTGGC	AATCGCTCCCTCTCTCTCAAC	279
TWSSR480	>CONTIGS_9895	(TA)7	CTTCCGGGTCATCTGAATTTAT	ACACACACACACGAAAACAACA	197
TWSSR481	>CONTIGS_9895	(TG)6	ATTGGCATCTTTATCAGGTGGA	TCCAAATCCTAATCCCTAACCC	240
TWSSR482	>CONTIGS_9959	(AT)8	CACCAAACAGTATCATCAGTCACA	AGATTTGAACCGCCGTATTTC	391
TWSSR483	>CONTIGS_35	(GA)6	CCCATTTGGTAGTGTAGT	CTCCTCTTCCTCTCTCTC	393
TWSSR484	>CONTIGS_46	(CCACCG)3	GCCAGAAGAACCAGAAAAGAAA	GTTGTGAGATTTGCAGTCGGT	229
TWSSR485	>CONTIGS_24742	(GA)6	TCTTCCAGAGGTTCCATCATTT	TCTTGTTGTCTTTTGGCTTCCT	352
TWSSR486	>CONTIGS_562	(CAT)5	AATCCCACAAAGAACTCCTGAA	AGAAAGCGTGCAAAGCTCTAAA	130
TWSSR487	>CONTIGS_10176	(AC)6	GATAGATTTGCTTCACTAGG	ACTAAAGCCAGTGTCAAGT	155
TWSSR488	>CONTIGS_10226	(GA)6	ACCCAGATGTAGGCAAACTTGT	CTTGGTGGAAAACCACTGAGAT	301
TWSSR489	>CONTIGS_10261	(GAA)5	AACAAACATGACCTAACCTCGC	GGGCTAAGATCCCTCTCTCAAT	147
TWSSR490	>CONTIGS_10274	(CCAAAG)3	CTAAAGCTCCGGCTAAGGCTA	CTCTCTCCTCACTTCCTTCCCT	361
TWSSR491	>CONTIGS_10430	(AAG)7	CAAATCCTGGCTACTGTGTTGA	GCTGCTCCAGTTTCCTGATAA	341
TWSSR492	>CONTIGS_10435	(CCATGA)3	GATTCATGGTCTGAGCTTCTCC	AAGGCAGCTTGTTGATTATGGT	198
TWSSR493	>CONTIGS_10459	(CCT)5	AGGTGGTTCCAGAAGGGATT	GACTCCTCACCGTCATCATCTT	170
TWSSR494	>CONTIGS_10459	(CCG)5	GGTGATAATGATATGCCGGAGT	GTGTGAGAGACCCGAGAGGT	187
TWSSR495	>CONTIGS_10491	(GTG)5	CCTTTTCCTTTCGTTGAAGTTG	GTTGGAAGTCCTAGAAGGGGTTA	342
TWSSR496	>CONTIGS_10496	(GAA)5	CCGGAAGAAGATGAAGAAGATG	ACACACAGCACAGAAAGGAAGA	178
TWSSR497	>CONTIGS_10502	(ATT)8	GAGAGAATTGGATGGGATTCAG	CGTGGAACTTGGAAGGGATA	363
TWSSR498	>CONTIGS_10567	(TCA)5	GTCAATTCCAGTTATGGCGTCT	CATGTTCTCTCAACCTTGGCTT	159
TWSSR499	>CONTIGS_10634	(TGGCT)5	CGAGTGTTGAAATGTTTACCGA	GATTTTGTGCTTGCCTTTGTC	339
TWSSR500	>CONTIGS_10658	(GAT)7	ACAAGAAAGCAATGAGGAGAGC	TCCAATGAAGTATCTGTTTGCC	277
TWSSR501	>CONTIGS_10732	(CAA)5	ACATCTCCTGAAGCCTAACCAA	GTGAGAAAATGGTGGAAGCTG	153
TWSSR502	>CONTIGS_10885	(GAA)5	AGCGGTAACAGGAAAGACGAAT	TCTTCAACATCCTCATCGACCT	359
TWSSR503	>CONTIGS_385	(TCC)5	TCCTCACACACTCACACAGTCA	TTGAGAAGGACGAGAAGAAAGG	272
TWSSR504	>CONTIGS_385	(AGA)5	GAAAATGGTGAGAATCCGAAAG	ACAATGCCAAAATCGAGCTAGT	100
TWSSR505	>CONTIGS_435	(GAA)5	AAGTGAGGTTGGTTATGCCTGT	CTTGGCCTATGTCTCCTTCAAA	162
TWSSR506	>CONTIGS_10982	(ATTTTT)3	TTCAATCACCCCATAGGTCTTT	AAAGTGGAGAAAGTAGGCCAGA	396
TWSSR507	>CONTIGS_11096	(GAG)5	GGGGAAAGAAACGGAGTAGATT	CATTAACCCAACTTTGCACACA	380
TWSSR508	>CONTIGS_11146	(TCTATC)3	CCTACTCCTCTCATGCCTGTCT	CCAAAGTCAAAGTCGGATAAGG	366
TWSSR509	>CONTIGS_11151	(GGCT)5	TGATGAAGAAAGAGATGGGAGG	TTAGAGAAAGCAACACTCACGC	259
TWSSR510	>CONTIGS_11161	(TCT)5	GTACAAATGGCGTTACCAAGT	TTAGATTTATGGGTGGCTGG	100
TWSSR511	>CONTIGS_160	(GAAATG)4	AGATGAAAAGTGTGGAAAACCG	ACTCTGCCCTTCAATTACCCAT	129
TWSSR512	>CONTIGS_11236	(TGA)5	AATCCACCACCCACTATTCATC	AGAGTGCAGGGAAAAGAAAATG	382
TWSSR513	>CONTIGS_11258	(TTG)5	AGAAAACGAATCCCAGAAGGA	CATCATCATCTGAGGGTCCATA	219
TWSSR514	>CONTIGS_11258	(GAT)5	ATCCCAGAAGGATGAAGAGA	GGCCCATTACACTATCATTTAC	269
TWSSR515	>CONTIGS_11266	(CAAAAT)3	AAAGGTAATCCGTCATCCCTCT	GTGGGAAAGCATGTAAAATTGG	253
TWSSR516	>CONTIGS_168	(TC)6	TCTCTCTCCCACCTTCTTCTTG	TACTGGCTACCTCTTTGGGTGT	321
TWSSR517	>CONTIGS_218	(GA)6	TACTGGCTACCTCTTTGGGTGT	TCTCTCTCCCACCTTCTTCTTG	321
TWSSR518	>CONTIGS_258	(GA)6	TTTCAGCAGGTAGTGAAC	CTCCTCTTCCTCTCTCTC	350
TWSSR519	>CONTIGS_11502	(TCG)5	CTTCCTCCTCGTCATAATCCAC	AAAGTGAAAGAACAACCGGC	126
TWSSR520	>CONTIGS_11583	(AT)7	TGATAAGTTCAGCAAGGC	GGGAAAGTTCAGGTTTATG	178
TWSSR521	>CONTIGS_11593	(GA)6	GCTTGTTTCCTACACTTTCAGC	TCCAAGAATAATCCAACTCTCC	393
TWSSR522	>CONTIGS_11603	(GAG)6	CATGAAACTGAACGAAATCTGC	TCATCCACACGATTCAACTCA	343
TWSSR523	>CONTIGS_11683	(CTG)5	CTGAAGTTGAAAGGAAAACTAGGC	TACCACAGGACTGGAAATGTTG	166
TWSSR524	>CONTIGS_11708	(AT)6	CCAATACTACTCAACTTCCCCG	AAGAGGATTAAGCAGGTTGTGC	327
TWSSR525	>CONTIGS_11732	(AGA)5	CAGATGAGAGTGGGAGTGTCAG	AAGGTTGCACACAAGCACAG	264
TWSSR526	>CONTIGS_11771	(CT)7	CTCCTTCTCCTTATCCCTCTCC	GGAATCGCAGTTCAAAGCATA	353
TWSSR527	>CONTIGS_11857	(ACCCAT)3	ATAGCTTCCCATGCTCATTCCT	GTTGGAAAAGAAACCTCCACAA	292
TWSSR528	>CONTIGS_12041	(ATT)6	CTTCATTTTCTTTTCCCTGCAC	TCATCATCTTCAACCTCCTCCT	265
TWSSR529	>CONTIGS_12123	(CGGTCC)3	ATAAAGCAAGTATCCGAGCCAA	CGGGATTTAAGGAGGAAGCTAT	362
TWSSR530	>CONTIGS_12124	(TC)6	CTCTACCAGAACACCTCCAATGT	AAGGAGAAAAGGCAAAATAGGC	339
TWSSR531	>CONTIGS_12204	(ATTT)4	CCTTGTGTTGTGTCCTTTTCTG	ATGGCTCTTCGTTTATTCCTTG	187
TWSSR532	>CONTIGS_12211	(CAT)9	ATCATTCCAACCCTCCAGATG	AGAGAAGCATGGATTTGACGTT	398
TWSSR533	>CONTIGS_12212	(TCA)6	TGTTGCGGATAGACAGCTAAGA	GGGCAAGAAGAAAATCTGAATG	398
TWSSR534	>CONTIGS_12224	(CT)12	TCTACCTTGTGAGATGGAGTGC	TGCCAAAGTGGGTATATCATCA	297
TWSSR535	>CONTIGS_12230	(GAG)6	CACCAACTTCCCTACTGAGGAC	CAGGCTTCACTATTGCACATTC	298
TWSSR536	>CONTIGS_12230	(AAG)5	CACCAACTTCCCTACTGAGGAC	CAGGCTTCACTATTGCACATTC	298
TWSSR537	>CONTIGS_12239	(CTT)5	AGTTTCAATGGGTGGCATTAAC	GAGTCGTTCATAGTAGATTGCTTGAC	274
TWSSR538	>CONTIGS_12244	(GTG)6	CTGTGATTGTGGTGGTAGTGGT	AGGCTTTTGTCTTCTGCGATAA	235
TWSSR539	>CONTIGS_12295	(TCGGGT)3	ACTCCAGCTCAGATTCAAGAGG	CAACACAGAACCAAAACCAGAA	276
TWSSR540	>CONTIGS_12298	(AGA)6	GAAGATTTGGCCGGAAAGTTA	TTTACCAGACGACCATTCACAG	333
TWSSR541	>CONTIGS_12369	(CTATG)4	ACAGAATTGGAGGGGTTGATAC	CAGAAATCCGTACACAGGACAA	371
TWSSR542	>CONTIGS_12493	(CAT)7	CCAGCCCAACTAAAACATAAGC	GATGATGATGGGGATTACGACT	275
TWSSR543	>CONTIGS_12495	(GAGCTT)3	GTTTGCATTTAAGGGGTGGAT	GGAAGAATTAAGAGTGGGTTCG	250
TWSSR544	>CONTIGS_12586	(AT)6	CAACTACAGGAAGCAACACCTC	GTTTGTGAATTGAGCGACAGAC	149
TWSSR545	>CONTIGS_12914	(CTT)5	CAAAATCGAAGCATTGTACCAC	TACTGCTGGATGAATTGGAGAA	293
TWSSR546	>CONTIGS_13012	(GCCT)4	ACTCTTAACACCGGAGATTT	AAGCCATTCTATTGTACCAG	314
TWSSR547	>CONTIGS_13048	(AGAAGC)3	AGCCAGACCCCAAGACAATAC	TGAACCTAAACGTCAACACGAT	215
TWSSR548	>CONTIGS_13137	(AG)8	CTAAGAGCCTGAAGAAAGGACG	CAATCAAACCGTAAAGCACTCA	120
TWSSR549	>CONTIGS_13300	(AT)7	GTCATTTCTAGCTCAGGGAAGC	CCTTCTGGTCCTGGTCTTACTG	326
TWSSR550	>CONTIGS_13355	(AG)6	GAAGCATAATAGAGCCTGTCTG	ATTACCTGGGATTTCACACTC	256
TWSSR551	>CONTIGS_13391	(TTAA)4	GAACTAGCACTGTCTCTTCTT	TTCTAATCACAGAACCACAC	136
TWSSR552	>CONTIGS_13460	(ACAGGC)3	TATGTCTGTGCCTTGACTCT	CCCAAAATGTACCTCTACTG	293
TWSSR553	>CONTIGS_32052	(TTG)7	AGAGAGAGAGAGGGAGAGGGAA	AACAGATGTGAAGCATGTCACC	325
TWSSR554	>CONTIGS_13467	(CAG)5	CCTCACAAATCACCACCAGTTA	CCCAGTGTCGTCTATTCATTCA	363
TWSSR555	>CONTIGS_13480	(AGTCAG)3	ATAACGAAGGTTTTGAGACCGA	AGTTACAGTCCCACCACAGCTT	188
TWSSR556	>CONTIGS_13491	(TCA)5	AGCTATGAACTCCTCCGCTCT	CACAATACTCCACCAGACCAAA	294
TWSSR557	>CONTIGS_13511	(AGA)7	CATCCTCATAATCTCACCAGCA	TCTTTCTCTCGCTCATTTCGAT	198
TWSSR558	>CONTIGS_13624	(GTA)5	ACTTTCCTGTTGTTGATCGGTT	CACCTGTAAAATCCCTTCTTGC	175
TWSSR559	>CONTIGS_13628	(ATC)5	AATGGGAAAGTTGTGTCAAG	CTTTACTTCCTCTAAATGGCTC	100
TWSSR560	>CONTIGS_13663	(GAA)5	TTACTTTCCTTGCATCAACCCT	CGGCAATTTCATTCTCTTCTTC	227
TWSSR561	>CONTIGS_13673	(AGG)5	AAGCAACCAAGAAGATACTGGC	CTTAAACGAAGCAACAGCGAC	379
TWSSR562	>CONTIGS_13763	(TCT)5	CATCTGGCTCATTCACATTCAT	TATGGTGAGAGTAAGGGAGGGA	337
TWSSR563	>CONTIGS_13993	(GTGGCG)3	CAGCGGAGTCAAGTAAGGCTAT	ATTACCCACCTCTCCCTCTCTC	338
TWSSR564	>CONTIGS_14001	(CCT)5	ACTCCCTTTCTAGCTGATGCAC	GCGTGAAAAGATTAGCGGAATA	365
TWSSR565	>CONTIGS_14024	(TAGC)4	TCTCTCTCCTCTACCCTTCCAG	GATCTGACCACTTATTCGGGAC	398
TWSSR566	>CONTIGS_14024	(AT)9	GCTGCACCTATCTCTTCATATCC	CCGAACAAACAAGTCTCAAGAA	371
TWSSR567	>CONTIGS_14044	(GTGGCG)3	GCATATCCACATCCATCATCAC	GCGACATTTTGTTTAGAAGGGA	135
TWSSR568	>CONTIGS_14085	(CAG)5	GGCCTCAAGGTCAACCAC	AGTTGCCACAATGAGATTAGCA	207
TWSSR569	>CONTIGS_14120	(GCC)6	ATGATGGTGCCCAAGAAAGAAT	ATATCGTCGTAGCTCAGGTCCA	113
TWSSR570	>CONTIGS_14204	(CA)7	GTTTGTATCAGAGGATGAGCTG	GGTATTCCAACATGCTTTCA	299
TWSSR571	>CONTIGS_29437	(TAAT)5	TTATTAGCAGTTAGCGCGGG	GATCAAGCTCGTCTTCTGCC	218
TWSSR572	>CONTIGS_14336	(GAA)5	TATACGGGTGGTCCTCTTAGCA	CACAACCTTCTCTCCGACTTTC	160
TWSSR573	>CONTIGS_14353	(CCA)6	TCCTACCATTATTGCCACCTCT	GATTTGGACTTGTTTCTTTCGG	223
TWSSR574	>CONTIGS_14366	(AGA)5	CTCATCACCAAGCATCCTACAA	ATCTTAATCGTGGTTTCCCCTT	306
TWSSR575	>CONTIGS_14394	(ATGGTC)3	GATCTCATTTGGTATTGCGAGA	TACACAGCAGCACAGTAGGTGA	171
TWSSR576	>CONTIGS_14414	(CTG)5	AAAATACTTCACATGCTGCCTC	ACGTTTATTGTCACCGAAGAGA	249
TWSSR577	>CONTIGS_14432	(ATG)7	TGCCCACTAACATGGATGG	TAGAAAATGCAGGAAGCAGTCA	294
TWSSR578	>CONTIGS_14454	(AT)6	TTCATCTGCCACAACTTTATCG	TTCTTAACCTTCATCCAGAGCG	164
TWSSR579	>CONTIGS_14467	(TCAGAA)3	GACTCGTTTGAATCCATTTTCC	GTTTTCTGTCCCGTTCATCTTC	268
TWSSR580	>CONTIGS_14539	(TAG)5	TGAAGACTGGAATAACAAGCGA	ATCACTCCCACCAATTACATCC	302
TWSSR581	>CONTIGS_14575	(CCG)5	GGCTGGAGGATCTATCATTTGT	ATAGTTGAGGAAGCGGGAGAG	400
TWSSR582	>CONTIGS_14653	(TTC)7	CTCATGCTACTCCAGGGAAACT	CCTCTATGGCTTTGAAGTCGAG	339
TWSSR583	>CONTIGS_14667	(AAAGAG)3	GGATGTCTATGAACTGCGACAA	TCTCCTTCTCTTTTGCATGTGA	125
TWSSR584	>CONTIGS_14693	(ATC)5	CTTCTTCGCCAACTTTCTCATT	AAACTTCATCACATGCTCCAGA	278
TWSSR585	>CONTIGS_15827	(CA)6	ATCCTTTGCTTCTTCCTCATTC	TGAATTGATCTTTTGGTGGG	233
TWSSR586	>CONTIGS_15884	(AT)7	GCTTTCCAAGTAGATGCCCTTT	TTCCTTACATGATTCCCTGCTT	123
TWSSR587	>CONTIGS_16871	(TTTC)4	AGAATGAGAGAAGAAACGACGG	CATCAAGGTTCCAGAGAAAACC	219
TWSSR588	>CONTIGS_16917	(CGT)7	GTTAAATACACCACGATCCGCT	AGGAAGCTCTGTACCTTGTTCG	161
TWSSR589	>CONTIGS_16942	(AGG)5	CTTTCTTCTTCGTCGCACAG	TTCAGGAGTTTTGTTGGAGACA	218
TWSSR590	>CONTIGS_16946	(AG)8	AAGGAGAAGAAGCGGTGATACA	ATGTAGACACGAACGGGTTTCT	241
TWSSR591	>CONTIGS_16964	(AAC)8	AAACAGCAACAACACCACCA	CAGCGTTACCATGCAGAAAA	349
TWSSR592	>CONTIGS_16992	(ATGAAG)3	GCTAAGTTGAAACCAAAAGACAGC	ACTCCAGCAAAATCATCGACAT	233
TWSSR593	>CONTIGS_17016	(CCT)8	CCTCCCACTTTGCCTTGAG	GCTGCTGCCTCTAGCTTACTTG	292
TWSSR594	>CONTIGS_17090	(GAA)5	GAGGAGGGAAGAGGGAGAGAG	ATCATAGTGTGCGGGAAGAGAT	108
TWSSR595	>CONTIGS_17147	(AG)6	TTCCTAGTGTGTGGGAGTGAAA	CCAAAAGGTAGTCCATTGTTCC	198
TWSSR596	>CONTIGS_17155	(TCC)5	CTTCGTGCTTGTTTTCTTGTTG	CTGGATGATGTTAATGGTGTGG	120
TWSSR597	>CONTIGS_17711	(TC)6	TCCTCTTCCTCTCTCTCCCTCT	CTTTCTTCCCCTTTGTGTTACG	176
TWSSR598	>CONTIGS_19374	(TCA)5	ATCATCAGCATCTTGAAATCCC	GGAGGAAGTGGAGGAAGAGAAT	371
TWSSR599	>CONTIGS_25160	(TCCACT)3	ACGGCATACGAGATTACAAGGT	ACAACGCTACTTCCAATTCCAT	313
TWSSR600	>CONTIGS_6671	(CAGC)4	CATCTTCTATGAGCCGACACAG	ATAATACGTCGAAGCCGAGTGT	208
TWSSR601	>CONTIGS_6677	(TC)7	ATCTTTGAACTGAAGAAGGCCA	TCTGAAGCCGTAGTTGAGACTG	239
TWSSR602	>CONTIGS_6707	(CCTTCT)3	GAAGTAGGGCGGGTGGTGT	GGGAGGAGAAGAAGGCGG	110
TWSSR603	>CONTIGS_15894	(TG)6	AGAGGCATGTGAGAATGGAGAT	CCTTAATTCCTAAGCCCGATTT	379
TWSSR604	>CONTIGS_16099	(TC)6	TCTCTCTCCCACCTTCTTCTTG	TTATCGAAACTCTTCACCCTCC	291
TWSSR605	>CONTIGS_16102	(AGA)7	AGAAGAATGGGTTTGACAGGAA	ATTACTTGGCTCGTGAATCTCC	377
TWSSR606	>CONTIGS_16102	(GAAGGA)4	GATAAGAATGTGACGTGGACGA	CCTATCATTTTGCACAGATCCA	336
TWSSR607	>CONTIGS_16127	(CTC)6	CAGCACGGATTCTAGTGTCATC	GAGAGAAAGAGGGAGAGGAAGG	182
TWSSR608	>CONTIGS_16128	(CT)6	AGGGAAGACCCTTATCTTGGAG	CATTTCTCCTCCTCCTCACG	204
TWSSR609	>CONTIGS_16146	(AGC)7	ACCAACCAACCAAACAGACG	GGAGAAGAAACGGAGACCAATC	210
TWSSR610	>CONTIGS_16151	(CT)6	CACTTTGATTTCCCATCTCCAT	AAGCTGAATGGTATGCTGTTGA	221
TWSSR611	>CONTIGS_16152	(TC)21	CGTTAAGCCCTTTCATTTTCAC	TGGTGTTCCATGTAGTGAGCTT	296
TWSSR612	>CONTIGS_17882	(TGG)5	TGAAGGAAGCAGTGTGAGACAT	AAGGGAAAAGATAGGGACAAGG	127
TWSSR613	>CONTIGS_16160	(AGAA)4	AGGTAGTGGTTGAAGGTGGAGA	CTTTCGTGCTTTCTTTCTTGCT	290
TWSSR614	>CONTIGS_339	(GAGCG)4	TTACAGAAATGGCAGGACAGAA	CGGATGATAGGGAATATGAGGA	172
TWSSR615	>CONTIGS_339	(CGG)5	AATCCCTAATCCGAAGACGAAG	CTACTTTGGCTCGCAGTTTCTC	299
TWSSR616	>CONTIGS_39583	(TA)6	GCAGGGATGGTATGGTTAATGT	CAGGCATAACGTAGAAGAAGGC	224
TWSSR617	>CONTIGS_40106	(GT)6	AGACTGAGGAACTAATGGCACC	CTTGGCATCAAACTGCTTTCTA	171
TWSSR618	>CONTIGS_40145	(AT)6	TCCTTCCTTCTAGTGGTCCTGA	GACCGTGGAAACAATCTTCTTC	103
TWSSR619	>CONTIGS_472	(GTCTCA)3	AGTTTGTTGGAGACGATGGAGT	GCTGCTGCTGAGGCTGTAGT	205
TWSSR620	>CONTIGS_496	(GA)6	CGTTTCTTTTCCTCCGAATACA	ACCTTCTTCTTGCTCCCTCTCT	388
TWSSR621	>CONTIGS_514	(TGAG)4	ATGGTGATAGAGGTATGGGTCG	AGGTCCAACAACAACCTGAAAT	157
TWSSR622	>CONTIGS_537	(TAGC)4	AGTTTCGACTGTGTTCGATCC	GTGGTTGACCTTGCTGACATT	133
TWSSR623	>CONTIGS_538	(TGTCGG)3	ATCTTCGCTCTCTCTCCACATC	CTCAATTTCCTTCTTCAAACCG	292
TWSSR624	>CONTIGS_928	(CGC)6	CTTTTGAACCCAATGTCCCC	AGAACTCGGTCTTGAACTTGGC	385
TWSSR625	>CONTIGS_928	(TCC)8	CTTTTGAACCCAATGTCCCC	AGAACTCGGTCTTGAACTTGGC	385
TWSSR626	>CONTIGS_929	(GATAGA)3	ACAGTGGAGGAACAAGATGACC	CCTGCTACTTCTCTCGCCAT	240
TWSSR627	>CONTIGS_16388	(TCA)5	CGCTACGTCATCCTCCTTCT	TTGTTGAGATACGACTTCACGG	343
TWSSR628	>CONTIGS_16389	(TCC)5	ATCATCCAAGCAACCATCATCT	AGTCTCCTACCAACTGTCCTGC	191
TWSSR629	>CONTIGS_16389	(CTG)5	CATCTTCGTCCTCACCTTCTTC	AGTCTCCTACCAACTGTCCTGC	174
TWSSR630	>CONTIGS_16404	(GGT)6	CGATGCAATCACTGGTGTAAAT	GCCCTGATGCCAAACTCA	249
TWSSR631	>CONTIGS_16406	(ACTC)4	CCTCTCCCTTTCTTCTTCCTTC	GCACCACCTCCTACTTCAAATC	231
TWSSR632	>CONTIGS_16423	(CGTTCT)3	ATCCACATCCACATCACTCTCA	ACAAGGGAAAGGACAACAAGAA	203
TWSSR633	>CONTIGS_16423	(TTCTCT)2.1666666666667	ATCCACATCCACATCACTCTCA	ACAAGGGAAAGGACAACAAGAA	203
TWSSR634	>CONTIGS_16423	(AGA)5	TTCTTGTTGTCCTTTCCCTTGT	ATCTTTGTGTGGGGAGTGTTTT	239
TWSSR635	>CONTIGS_16423	(GAA)5	TTCTTGTTGTCCTTTCCCTTGT	CTCTGTTTCATCTTTGTGTGGG	248
TWSSR636	>CONTIGS_16451	(TC)6	ACGCTTCTTTTCCCTCTCTTCT	CAGTCTTCGCTACCTTCTCCAT	398
TWSSR637	>CONTIGS_16451	(CT)8	ACGCTTCTTTTCCCTCTCTTCT	CAGTCTTCGCTACCTTCTCCAT	398
TWSSR638	>CONTIGS_930	(TCTGCT)3	ACATGAATACCACGACAGATGG	TCAAAGAAGTTGGTGAGCAGAA	301
TWSSR639	>CONTIGS_16477	(ACC)6	TTTCCATTCTCATTCTCCACCT	AGAGTTGTCCTGTGAGGGTTGT	319
TWSSR640	>CONTIGS_16489	(GAGGCC)3	CCTCAGCATCCTCAATTTCTTC	CTTCCTCAAAATCTAGCTCCCA	273
TWSSR641	>CONTIGS_16507	(TTC)5	TTGTACGTTGTCCCTGTTCTTG	TTGAGGGGAATAGTGGGTTATG	364
TWSSR642	>CONTIGS_16514	(TCC)5	TCCCTGGAGACAATTTCCTACT	TGAGGATGATGAGGATGATGAG	318
TWSSR643	>CONTIGS_16522	(AACA)4	CACACACCTGTAATCCCAGCTA	TGAGTGCTACACAAATGTCTTGG	222
TWSSR644	>CONTIGS_16548	(TC)6	TCTCTCTCCCACCTTCTTCTTG	TCTTCCAGAGGTTCCATCATTT	337
TWSSR645	>CONTIGS_842	(GGAGAG)3	AGGTGCAGAAGGAGATGATGTT	TTCACTAATGTCACGATCCCTG	377
TWSSR646	>CONTIGS_16664	(CT)8	TGTTTCGTTTTCTCTCTCCCTC	TCACAGTCTTGCTCATGTATGCT	129
TWSSR647	>CONTIGS_16664	(TC)11	TGTTTCGTTTTCTCTCTCCCTC	TCACAGTCTTGCTCATGTATGCT	129
TWSSR648	>CONTIGS_16700	(TGA)5	ATCTGCAACAATGGAAGTACCC	CCTACATTAGTCACCCCACGAT	215
TWSSR649	>CONTIGS_16714	(GCATTT)3	ATCTGTTGCTTCCTCCACTTGT	ACAGGGCTTGATAGAAGAGACG	237
TWSSR650	>CONTIGS_16725	(CTC)5	CCACCTCCTACACCACCG	AGAGGATACCCCAGAACACAGA	194
TWSSR651	>CONTIGS_16764	(CCACCT)3	ATTCAACCCTTCTCGCAAAGT	GGAGGATATGGTGGTACGGAT	367
TWSSR652	>CONTIGS_16784	(TC)7	TCCTTCGTATCCTTGATTGGTT	ATCTCAACTCCCAAATGGAATG	338
TWSSR653	>CONTIGS_749	(TCC)5	CTTCACCAAACCTCTCTATCGC	CTAATTTCAACGCCAAGAAACC	384
TWSSR654	>CONTIGS_16826	(GGAAT)4	CTGGAATGGAATGTTCTG	CCAGTCTCTTCAGTTCGAT	254
TWSSR655	>CONTIGS_16826	(GAATG)4	AAAGGCTGGGTGTCGAAAG	CCATTCCATTAGATTCCATTCC	325
TWSSR656	>CONTIGS_16826	(TGGAA)5	GAATCGCAAGGAATTGATGTG	CCATTCTGTTCGGGTTCATT	346
TWSSR657	>CONTIGS_16826	(AATGG)4	GAATCGCAAGGAATTGATGTG	CCATTCTGTTCGGGTTCATT	346
TWSSR658	>CONTIGS_16833	(TCATCT)3	TCCCTCTAACTCCTGAACCTGA	GACTTGTATGATGGCTGGTGAA	346
TWSSR659	>CONTIGS_16833	(TCC)6	CACTTTGGAGAGAGATGGAACC	ACAAATGATAGAGGACGAGGGA	114
TWSSR660	>CONTIGS_16865	(GT)7	CAGTTTCCAGTCCATAAAAGGC	ATCCTTGTCTTCCTCTGCTTTG	384
TWSSR661	>CONTIGS_16870	(GAT)6	CCTCTCTTTCATTTCCAAGTGC	TGTTCCATTTCAGTGCTGTCTT	290
TWSSR662	>CONTIGS_16871	(GA)6	GGTTTTCTCTGGAACCTTGATG	TCTCTCCCTCTCTTCCTCCTCT	303
TWSSR663	>CONTIGS_16871	(GA)6	AGGAGGAAGAGAGGGAGAGAGA	TCCTGTTGCCTTTTAGCTTCTT	246
TWSSR664	>CONTIGS_14771	(ACAT)5	CCAGTAGAGCACTCACAAAGCA	AAGAAAGAGGCCAAGAAGGAAG	250
TWSSR665	>CONTIGS_14808	(CCT)5	TCAATGTCCTTTCACCAAACTG	TGCAGAGGCTTGAATAACAGAA	144
TWSSR666	>CONTIGS_14836	(GCA)5	AGTATGTTGCCGGAGATGAAGT	TTGATGAAGATGAAAGGGCA	284
TWSSR667	>CONTIGS_14839	(AAG)5	AAATTATGGAAGGCAGTGGAGA	GAAATGGTGGTGAGGAAGAGAG	380
TWSSR668	>CONTIGS_14858	(AT)8	CCCACTGTAGCTCTTTATGTAT	GAAGGACAGAATTTACCTTACC	227
TWSSR669	>CONTIGS_15025	(CAAATC)3	TCACTGTTTTCCCTCTCATTCC	AAGGTCGTCGTCGGTGAG	195
TWSSR670	>CONTIGS_15032	(CT)6	CGTGCCCCAAGTCTAAATCTAC	AATTGTTTCCTCTGGTCTCGAA	258
TWSSR671	>CONTIGS_15046	(AAG)5	AGGGGATGATAAACAGGACGTA	TTCCTTCGCTAACATTTTCACC	206
TWSSR672	>CONTIGS_15169	(GCCAAT)3	CGCTTTGGTGAATATCCTTCTT	CATGTTTCTTGGGCACATCTTA	342
TWSSR673	>CONTIGS_15253	(GAA)6	TGAGAGTGATGGAGCAAGAAAA	AGCAACGAAGAAGACAAAGAGG	281
TWSSR674	>CONTIGS_17155	(TCC)5	AGCTCTTCGTGCTTGTTTTCTT	AAGGGGAAGCTGAACATCATAA	247
TWSSR675	>CONTIGS_17185	(AGC)5	CTCTGTAGGATCAGGCTCAGGT	AAGAGAAGTGGATCGGTTGAAG	216
TWSSR676	>CONTIGS_17203	(TTC)6	CCTTTTCTCCAGCATTTTCACT	TTCAAGCAAGACCCTCTCTCTC	301
TWSSR677	>CONTIGS_738	(CAT)6	GAGCAGCATCAAGTGACGTATC	TTCAAAGAAGAAAGGAAGTGGC	146
TWSSR678	>CONTIGS_17240	(CAG)7	TAACTCATCAGCATTGACAGCC	CGGAATGTGGAACCTATTTCTC	219
TWSSR679	>CONTIGS_17256	(TTC)5	CACCAAATCACCTCCTTCTTT	CGTAAACACTCTTGTCCCCAT	302
TWSSR680	>CONTIGS_17307	(TCAGCT)3	CGAATTAGCTTTCTTTCCCTCA	ATGGCAAGGTTGAAGTTTCTGT	344
TWSSR681	>CONTIGS_17350	(TTC)5	GTTTCCGATCCGTTTGTTCTT	AGATGTGGATGGTGAGGAGG	399
TWSSR682	>CONTIGS_17353	(AGGAGC)3	GTTACTTGCTCAGGTGCTTTGG	GATTGCGGGAAGAAAGAAGTC	184
TWSSR683	>CONTIGS_17354	(CGT)5	AGAGGGAGTTGTGTGGAGAGAG	AGTTTGCAGAAAGAATGGAAGG	222
TWSSR684	>CONTIGS_17354	(AG)7	AGAGGGAGTTGTGTGGAGAGAG	AGTTTGCAGAAAGAATGGAAGG	222
TWSSR685	>CONTIGS_17360	(AAGA)6	TCTGGTTCTTCTTCTGCTTGGT	AATTTGATGCTCTCCCTTTGTG	216
TWSSR686	>CONTIGS_17397	(CAG)5	GATGTCACCAAGAAGTGTGGAA	AAGCTCGTCTCCGTTTACTGAC	226
TWSSR687	>CONTIGS_17430	(TCC)5	TCCACATTCTCCATTCTCTTCA	ATCGTTGTCTCGGTCGATTAG	311
TWSSR688	>CONTIGS_17444	(CTT)9	ATCCAATTCAACAAGTCTCCGT	AAAGAACAGAAGCGAGGAACTG	223
TWSSR689	>CONTIGS_17476	(TCT)6	GTAAGTGCTCCTCCCATTCAAG	CCCAAATAACACACAAGGACAA	194
TWSSR690	>CONTIGS_17500	(CGA)5	CTCTCCTAACCCTCTCTTTCCG	CGGATGACTTGAGAAACCCTAA	397
TWSSR691	>CONTIGS_17512	(TC)6	TCTCTCTCCCACCTTCTTCTTG	ATTTTCGCGTGCTCTTCCT	347
TWSSR692	>CONTIGS_17541	(GA)6	TACTGGCTACCTCTTTGGGTGT	TCTCTCCCTCTCTTCCTCCTCT	308
TWSSR693	>CONTIGS_17541	(GA)7	GAACTTAGGCGTTCTTCCAGAG	TCTCTCTCCCTCTCTTCCTCCT	384
TWSSR694	>CONTIGS_17541	(GA)6	ATCATTTTCGCGTGCTCTTC	TGTTGTCTTTTGGCTTCCTCTT	399
TWSSR695	>CONTIGS_17551	(CAG)5	TTGGGGTCACTAAGGCTACAAT	AATTAGAGGACACGTCAGGGAG	253
TWSSR696	>CONTIGS_17582	(AAACCC)3	GCTGTCTCCGCTTTCTCTGT	ACTTGGACGAGCCAAAAGATT	113
TWSSR697	>CONTIGS_17617	(GCAGGA)3	AACCCACGACTATTGTTCTGCT	GGACAAGATGAAGGAGTTGGAG	181
TWSSR698	>CONTIGS_17619	(GAGGCT)5	CCACACCCACACAATCAGAG	CCTCAACCTCAACCTCAACTTC	194
TWSSR699	>CONTIGS_17619	(GTTGAG)4	CCACACCCACACAATCAGAG	CTGCTCCTATCCTCCACAAACT	334
TWSSR700	>CONTIGS_17634	(GCTGGA)3	AGATTTTGGAGAAGAACCACCA	GACCCTGTTGCTGTGTATCAAG	159
TWSSR701	>CONTIGS_17670	(TCT)6	AGAGAGTGAAAAGAAAAGCCCA	AAACCTGTTGAGATCGAGAAGC	221
TWSSR702	>CONTIGS_17689	(CTTTCT)3	TTCCTAGCTTCATCTACGGCTC	TGCTTCGCAGTTGGTTTCT	203
TWSSR703	>CONTIGS_17708	(GCG)5	GCGGATCGTGAAGTAGTAAACC	GTGCTCCAGATTGTCGTCATAA	364
TWSSR704	>CONTIGS_10113	(CGT)5	AGCTTCCTTACGCCTTTTCTCT	TACTTTCCACCTCGTTTTCTCC	225
TWSSR705	>CONTIGS_17711	(CT)13	TCTCTCCCTCTCTTCCTCCTCT	CTTTCTTCCCCTTTGTGTTACG	147
TWSSR706	>CONTIGS_729	(ACGGCG)3	TTCAACCCTCGCTCATGG	ATTCTTGCTACGGTGCTGTCAT	382
TWSSR707	>CONTIGS_17754	(AAG)5	AGCAGCAAGGACAAGAAGAAAG	CACAGAAACAACAACAACAGCA	352
TWSSR708	>CONTIGS_17754	(CAG)5	AGCAGCAAGGACAAGAAGAAAG	CACAGAAACAACAACAACAGCA	352
TWSSR709	>CONTIGS_17765	(ATTA)4	CATGCACAACAAGGACAAGATT	GAATATCCACTGTTCCAGGGTC	353
TWSSR710	>CONTIGS_17774	(AGA)6	GAGCACAAGGAGGGAATTGTAG	ATAACAAGCTCTCGCTACCCAC	260
TWSSR711	>CONTIGS_17817	(CGG)5	GCCAAGCAGGATACAGTTCAGT	CGGTAGCGTGAGGAATGATAGT	338
TWSSR712	>CONTIGS_37809	(CTTT)4	GCTAACATTAACACTCACATGC	GATTCTGAGGCATTCAAACT	135
TWSSR713	>CONTIGS_37827	(TA)11	CCCCAAAAGGTAAAGTCAAA	GGTGTTGCTGGTTTAATTGAG	283
TWSSR714	>CONTIGS_37862	(AT)6	AAGGTAAATAGGGAGAGAGGGC	TAATTCCCAGCTAGTCCCAAAC	256
TWSSR715	>CONTIGS_17890	(AGAAAA)3	TATTGCTGATGCGTTGTAGGTC	CCTTCTTTCTCCTCTCCTCCTC	177
TWSSR716	>CONTIGS_17893	(TTC)5	GTCCATAACCATAACCAAAGCC	GGTGACAAGGAAGGAGAAAATG	166
TWSSR717	>CONTIGS_17894	(CT)8	GGAGCCTGGAGCACTAATACAC	GTGAAGCACAAGTTAATGGCAG	271
TWSSR718	>CONTIGS_17894	(TCG)7	TGCCATTAACTTGTGCTTCACT	AAATCTTGACTGCTTCCTCTGG	263
TWSSR719	>CONTIGS_17894	(TAGCT)4	GGAGCCTGGAGCACTAATACAC	CAGTCACACAGCCAAGAAGCTA	308
TWSSR720	>CONTIGS_17894	(CTCTAG)2.1666666666667	GGAGCCTGGAGCACTAATACAC	GTGAAGCACAAGTTAATGGCAG	271
TWSSR721	>CONTIGS_17916	(CTT)5	CTGAAACCGAATCCCATACATT	TAAGCATGTGGAAGAACGAGAA	223
TWSSR722	>CONTIGS_17927	(CT)8	AATAGGTACGGCAAATGGAGAA	ACAAAACACCAAGAAAAGCGAG	370
TWSSR723	>CONTIGS_17939	(AAATA)4	GGGGTGTAAAGAGTAAAAGT	TGTCTCTCTCCTTTGCTT	247
TWSSR724	>CONTIGS_17957	(GGT)5	TGTGACCACTTGCTTTTATG	CTAACACCTAAATCCTTTCTCG	238
TWSSR725	>CONTIGS_18033	(TTGC)4	TGGTTTTGGAATTGGGAAGTAG	TCGAGGAATAGTTTCAGCTTGAG	120
TWSSR726	>CONTIGS_18046	(GCT)5	ATCCACCTCAGAATCACCAGAT	ACTCGGTAAAAGATGTCCCTGA	383
TWSSR727	>CONTIGS_18105	(ATG)5	GAGGCTAATGAGGGAACAACAC	TACAACTCCATTTTCACGTTGC	254
TWSSR728	>CONTIGS_18123	(TCA)5	CAAGTTTCCTCAACAGTGCAAA	ACGGAAGTTATCTACGATTGCC	213
TWSSR729	>CONTIGS_18238	(CAA)5	CTTCCAAGCCACCACCAGTAT	TGGACAAGAGATCAGTCGGAA	345
TWSSR730	>CONTIGS_727	(TGA)5	CTGTTATGGACAAGGGTGTGAA	GCTCTTCCACGTAATGCTTCTT	255
TWSSR731	>CONTIGS_18268	(AAGA)7.5	CAGGAAGGCAGAAAAGAAAGAG	ACGAGGAGAAGATCACTTGAGG	228
TWSSR732	>CONTIGS_18276	(GCG)5	CTAGCAGTGTCGTTGGATTGTC	GGCTCGTCGTAGGATAGGTAGT	310
TWSSR733	>CONTIGS_18277	(TC)11	AGAGGAAGAGAAAGCAAAAG	GAGGACTCTGTGTATGTGAAA	153
TWSSR734	>CONTIGS_18287	(TTCAGG)4	AACCATCTGGGTCCTGCTAAT	GCTGAGTGGTGATGTTGATGTT	353
TWSSR735	>CONTIGS_18287	(GGTTCT)2.5	CTTCCTCAAGTGGGACATCTTC	CTCTTCCTCTTCCTCTGATCCA	124
TWSSR736	>CONTIGS_18300	(GTTGAA)3	AGACACAATCGGTGTTCCTCTT	CTCTCTCTAAGCTCTGACCCCA	278
TWSSR737	>CONTIGS_18317	(AGA)5	AGCTCATAAGGATGGTTCTGC	ACCAATGACACTTCTTCCTCCT	279
TWSSR738	>CONTIGS_18321	(TTC)5	GGTTTGAGCATGGACTTTCTTC	GTGTTGTTCTTGAGTTGCTTCG	251
TWSSR739	>CONTIGS_18373	(TTCCT)4	TGGATCTCTCCCTAAATTCCCT	GACCACGGGTACATTGAAGAAT	155
TWSSR740	>CONTIGS_18384	(CAAA)4	AGGTTGCAGTGAGCCAAGAT	CCTCTGAAAGTGCTGGGATTAC	161
TWSSR741	>CONTIGS_18449	(TCT)6	TTTTAGACCTGCCTTTCGCTC	ACCAAAATCAATCTCTGGCACT	312
TWSSR742	>CONTIGS_18498	(CAC)5	TTTATCTCACCATGTCGGAGG	GTCCATCGCCACCATAAGTAGT	147
TWSSR743	>CONTIGS_18504	(GGCCAT)3	GCAGTTGTCCTTCTCATCTCCT	TTGAGCCTACATCCTCACACAC	320
TWSSR744	>CONTIGS_18510	(TCT)8	TACAAAGCCTCTCCCAGTCTTC	AGTGTGTTAGCTTCTCCTTGCC	173
TWSSR745	>CONTIGS_18533	(GAG)5	TTTCACTCCCTAATGTGACCAG	CTTAAAAGCCCACTGATTCTCC	262
TWSSR746	>CONTIGS_18535	(AGTAAT)3	AGGAAGTGTATTTGGCAGAAGC	CATCTCCGTGAGTAGAGACGTG	363
TWSSR747	>CONTIGS_18547	(GAA)6	GGAGAAGAAGAAGAAGAAGAAGAAG	CTCCTCACCCTCACCCTC	178
TWSSR748	>CONTIGS_18547	(AGA)8	AAGGAGAAGAAGAAGGAGA	GGTTACTTCAACCACTTCA	279
TWSSR749	>CONTIGS_18547	(AGA)5	GGAGAAGAAGAAGAAGAAGAAGAAG	CTCCTCACCCTCACCCTC	178
TWSSR750	>CONTIGS_18550	(TCG)5	CCATTAAAAGCAGAAGCAGGAC	GGAAGCTGATATGGAAACGAAG	215
TWSSR751	>CONTIGS_18567	(AT)6	CGAGAATAAGCAGAAACACTTCC	AGTTGGTCGTCTCAAGTACGCT	235
TWSSR752	>CONTIGS_18586	(TA)6	AATGAAACATGGACTCAAGCC	TGCATATCACACAACATTCAGG	216
TWSSR753	>CONTIGS_18599	(GAAGA)4	AGGAAGCCGTAGATGACCAATA	CCCAGTGAAAAGGAAGAACAAC	229
TWSSR754	>CONTIGS_18604	(ATTGGT)4	CCGGAGTGAACCAGAAATCTAC	TTCGCATAACCAAAATGCCT	276
TWSSR755	>CONTIGS_18630	(TTG)7	AGGTAGTATCCCTGCAAGACCA	AACAGATGTGAAGCATGTCACC	224
TWSSR756	>CONTIGS_18694	(AAAG)4	ATGATATTGAGGAGCTGAAGGC	TGGTTGCTTATTGGTAAACTGC	252
TWSSR757	>CONTIGS_18719	(CAG)6	ATTATGACCACCATCGACAACA	TCCATGTGACTAAGCTCTTTGC	326
TWSSR758	>CONTIGS_18727	(AAAAAT)3	CAGAAACCATAAAGTAACATCACGC	AGTTGAGGCAAATGGAAATGAC	295
TWSSR759	>CONTIGS_18797	(AAGAGG)3	TACGTGGACCCTTTTGAAGTTG	AGTATGTCCGCATGGTATGAGC	378
TWSSR760	>CONTIGS_18804	(TA)7	TCTCTCCACATGGTTACACTGG	GCTACACTCACATCGCAAAATC	289
TWSSR761	>CONTIGS_18860	(ACCACT)3	ATGAGCCTAACATGGAGAAGGA	TCTCGTGTCATTTCCTCACAAC	283
TWSSR762	>CONTIGS_18870	(AT)6	ATTGTCCTACCTTTAACACAGC	GCATCAACGACAGAGAAACT	182
TWSSR763	>CONTIGS_18924	(CCTTT)5	GAGGCTGGATCTCTCCCTAAAT	TTCAGTTCAGGATTCACAATGG	208
TWSSR764	>CONTIGS_18929	(GAA)8	CACTTCGCATCTCTCTCAACC	CCTGTCTGCCTGGTTTCTACTC	229
TWSSR765	>CONTIGS_37650	(TTCCTC)3	GACTCTCGTTCTTCGTCTTCGT	TCGGCAAACAAATCCACTCTAT	207
TWSSR766	>CONTIGS_18996	(TGGC)5	TTTGGTATGAGATTGCGACTTG	GGTTGCCCACTTGGTAGAATTA	345
TWSSR767	>CONTIGS_19037	(GTG)5	CTCAGGTTCAGGATATGGTGGT	GACAAGCCAAGAATAATGAGGG	194
TWSSR768	>CONTIGS_37454	(GCC)5	ATTACGGAAACCATGCAAGAAC	ATGGCTGCGTCAACTTCG	131
TWSSR769	>CONTIGS_19075	(TCA)8	ATCCCACATTCCATCGTAGATT	CCATATCTGCAACAATGCCTAA	344
TWSSR770	>CONTIGS_19094	(GAA)5	TGGGATTGGTAGAATGTGTGAA	ATCGTTTGTTGCATCCATAGG	311
TWSSR771	>CONTIGS_19163	(GTT)7	CTGCATAAAACTAGGAAAACCCAG	CCGTGTATGAAATGGTGATTTG	394
TWSSR772	>CONTIGS_36338	(ATA)5	CCTTGAATGAGCTTCCAAAGAC	TGTTCCTGATCGTTCTCTTGTAGT	180
TWSSR773	>CONTIGS_36433	(GA)6	TCCCTTTTAGGTAGTCCAAGCA	CTTTCATGTTCCTCCCGTACTC	169
TWSSR774	>CONTIGS_36526	(CAA)5	ACATCTTCCATTCCGTTCTTGT	GTCATCGTTTTGTTGCTGGAG	251
TWSSR775	>CONTIGS_36561	(ACCT)5	ATGAGACACAAACCACTACCCA	TACATGCAACCATCCTACAAGC	135
TWSSR776	>CONTIGS_36711	(CA)6	CACACTCACACCCACCCAC	CCTGGTCTCTTCTCACTTGCTT	164
TWSSR777	>CONTIGS_36777	(TCA)5	GTTGCTGCTTTCTTCGTTGTTT	ATCAGCGCCACCTAAACCTAT	138
TWSSR778	>CONTIGS_36826	(GT)6	CTGCTCCTTCTTCCCTCTTGTA	GCACTCAAAACTAGCACCTTCC	242
TWSSR779	>CONTIGS_36882	(AAG)7	TAGTCTTTGTGCTGGGTTTTGA	TCTTCTTCTAGCTTCCACCGTC	237
TWSSR780	>CONTIGS_37024	(TA)7	CAAGCAACCACCAGTAAGAAGA	GGGATGGTCAGAGAAAGGATTA	234
TWSSR781	>CONTIGS_15379	(TG)6	CAGCAGCCAGATTAACTTCTCA	ATTCAAACCAGACAAAGCAGGT	224
TWSSR782	>CONTIGS_36058	(ATT)5	AATTGGACAGCACAGAATG	CACCACCCTCTTTTCTATTTAC	114
TWSSR783	>CONTIGS_19483	(AACA)4	TTGCCAGTCAGTGTGATCTACC	GAAGCAGCCATAACCATTCTTC	306
TWSSR784	>CONTIGS_19485	(GTA)5	ACAAACAGGAGACTGAACTCCG	GCTTCTCAACATCGACAACATC	101
TWSSR785	>CONTIGS_19507	(TCACTT)3	GGCTCCACTTCTACTGCTGTCT	ATGATGAGGATGACGACGATTA	208
TWSSR786	>CONTIGS_19599	(GAG)5	AAACTTCCGGGTTTCTTTGACT	CTGGTCTCCACATTCTCCTCTT	245
TWSSR787	>CONTIGS_19662	(GCACCG)3	TTTCACTCTCAGCCCTTTTCTC	TATTCTGCTCCTCCTCCATTTC	352
TWSSR788	>CONTIGS_19891	(AACCCT)3	ATCAGGCAACATATCAACATGG	TTGGAGGAGAATAAGAAGGTGG	252
TWSSR789	>CONTIGS_19704	(AAG)6	AGATCAGCTTGCTCCTTTTGAT	AAGTTCAGGATTGTTCTCTCGG	364
TWSSR790	>CONTIGS_19754	(GAA)5	AAGGAGAAGAGGGAGGAAAGAA	GCACACCTGTAGTCCCAGCTA	335
TWSSR791	>CONTIGS_19757	(AG)6	GGGTTTGAATTATCTGGGTGAA	GCCTCGTATCCTGTTATATCGC	327
TWSSR792	>CONTIGS_19789	(GCT)5	TGACCAAGTTCTTTGCTCTCAA	AAGTGGGGAAGAGGTCGTAAGT	310
TWSSR793	>CONTIGS_35977	(TA)6	TAAGATGAGCAATTAACGCTGG	AAGGAGGCGTGTGAAGAGAC	244
TWSSR794	>CONTIGS_19817	(AGGGAG)3	GAATTTTGTGTTGGATGCGAAG	GGTATGACCCCATTGAGAAACA	131
TWSSR795	>CONTIGS_19832	(TTCC)4	TTAGGCTTTCTGATTGGGAGAA	CTGAAAAGGTGAATATAGAGGCG	166
TWSSR796	>CONTIGS_20635	(CCATAT)3	CCCTGCCTCGTCCAGAATA	GGATGACTTCTTTGACTCGCTC	233
TWSSR797	>CONTIGS_20653	(GCG)5	TATCTGCCCGACGACAAGAC	ATGACGGATCTCAACACGCT	208
TWSSR798	>CONTIGS_20659	(TCT)5	CAACCAACTCACTTCCACTCTG	GTTGAGGATTGAGGGTGCTAAC	311
TWSSR799	>CONTIGS_19920	(AAGA)17.75	TTTGCCAGTTCAGGTCAATA	CTGGAGAATGTGTTTGCTGA	359
TWSSR800	>CONTIGS_19947	(GTGCAG)3	GAATGGAGAACAACCAGCAAG	CTCATCGGCCTTCATAATCTTC	236
TWSSR801	>CONTIGS_19947	(CAG)5	GAATGGAGAACAACCAGCAAG	CTCATCGGCCTTCATAATCTTC	236
TWSSR802	>CONTIGS_19961	(GATGAA)3	AACCCAGATATAGAGCACCCAG	CTCCTTTTCCACCTCTTTGTGT	387
TWSSR803	>CONTIGS_19964	(TGC)5	GTTACCAGAAGCAGGGAAGCTA	CTGTGGATATGAAAGAGGGAGG	362
TWSSR804	>CONTIGS_19965	(GGGAAA)3	CTGAAGTCGTTTGGATTGTTGA	GAGGACGAAGACGAAAGCATAC	216
TWSSR805	>CONTIGS_19965	(GGGAAA)3	TGTTGGTAGTGAATGTTCTGGC	GAGGACGAAGACGAAAGCATAC	173
TWSSR806	>CONTIGS_19967	(TC)6	TCTCTCTCCCACCTTCTTCTTG	TACTGGCTACCTCTTTGGGTGT	321
TWSSR807	>CONTIGS_19979	(CAG)5	CAACATTCCATTCCCCATTAAC	TGCTACACTCCATTTCATCCTG	259
TWSSR808	>CONTIGS_19982	(AC)6	GAATGAAGGTCGAAGTTGTCGT	CAGGATAAGGACTATGGAACGG	377
TWSSR809	>CONTIGS_19983	(AC)6	CGTCGTGTAGGGACAGAGTGTA	GATGGAGGAGAGAAGGTGGTTA	208
TWSSR810	>CONTIGS_20008	(AAG)5	TGGAAGGTTCAAAGGAAAGAGA	CAAAGCAGCATCAACAGACTTC	310
TWSSR811	>CONTIGS_20042	(ACC)5	CACCACCACTTGTTTATGCTTC	CAAGAATGTAGGGATTTGGAGG	177
TWSSR812	>CONTIGS_20042	(CCT)5	TTATGCTTCTCCACCACTACCA	CACCATAGGGCACAAGAATGTA	176
TWSSR813	>CONTIGS_35940	(AT)6	CTGGTGGCTCATGCTTGTAAT	TCTTTCCCTCCTTCTCACTCCT	141
TWSSR814	>CONTIGS_20058	(CCGCCT)3	GTACCTTCCTCCTTCAATGCTG	GTGCTATCAGTGTGGCGATTT	319
TWSSR815	>CONTIGS_20060	(CTC)5	AGGAAAACGACAAGGTGGAAG	TTTTATCAGGAAACACGAAGGC	317
TWSSR816	>CONTIGS_22746	(TGG)6	AAAACCACAGCTCCCATTTCTA	AGCAGACTCATAACCATGCACA	250
TWSSR817	>CONTIGS_22748	(CAT)5	CCTCAAGTTCTATTCCACTGCC	ACCAAACACCCTTCTTTCTTCA	245
TWSSR818	>CONTIGS_20120	(ATT)5	AATAGGGCTGTTCTTCATCTGC	GGTGAAACCCCGTCTCTACTAA	368
TWSSR819	>CONTIGS_20124	(TTTTC)4	AATGGCTCTGTATCGTTCCTGT	AGTCAGAAGTCGGCATATCGAG	328
TWSSR820	>CONTIGS_20132	(TTC)5	GCGAGAAGTGATGGTAGGTTTC	GAGAAGAAGCTCCCCAAAGAAG	246
TWSSR821	>CONTIGS_20142	(TAA)5	CGCCTGTAATCTCCAGCTACTC	GCTGTTTATCAAGGGTTGGAAG	244
TWSSR822	>CONTIGS_20150	(TTC)5	CCTTTTAGCACCTGACTTGTCC	GGAGGAGGAGGAACTTGATTTT	376
TWSSR823	>CONTIGS_20150	(TCC)4	CCTTTTAGCACCTGACTTGTCC	GGAGGAGGAGGAACTTGATTTT	376
TWSSR824	>CONTIGS_20161	(GCG)6	ATCACCGACAGCTATTTCGC	ATCGCATTCCGGTTTATGC	168
TWSSR825	>CONTIGS_20895	(TTCATC)3	GCCACTGAAAGAGACTAAAGCG	GCAAGGACAACAAGAGGATGA	268
TWSSR826	>CONTIGS_20180	(CT)8	GCGTGTGTGAGAGAGAGAGAGA	GAGAATTACCGTTCCACGAGAC	296
TWSSR827	>CONTIGS_20185	(AAT)5	AGCTACTTGGGAGGCTGAGG	GCCCTTCAGAGTCATCTTCTTG	188
TWSSR828	>CONTIGS_20190	(GA)6	GGAGGAAGAGAGGGAGAGAGAG	TCCTGTTGCCTTTTAGCTTCTT	371
TWSSR829	>CONTIGS_20190	(GA)6	AGAGAAGAGGAGGAAGAGAGG	CCTGTTGCCTTTTAGCTTC	378
TWSSR830	>CONTIGS_20193	(TC)6	TCTCTCTCCCACCTTCTTCTTG	GAGTACCACTTGTCGCGGTAG	335
TWSSR831	>CONTIGS_20229	(GA)6	AGAGAAGAGGAGGAAGAGAGG	CCTGTTGCCTTTTAGCTTC	299
TWSSR832	>CONTIGS_20230	(GA)6	GGATGAGTTGAATGGGTGACTT	ACCTTCTTCTTGCTCCCTCTCT	205
TWSSR833	>CONTIGS_20237	(TC)6	TCTCTCTCCCACCTTCTTCTTG	TACTGGCTACCTCTTTGGGTGT	321
TWSSR834	>CONTIGS_20258	(CTT)6	CTTCCTTCTTCTTCTTCTTC	CTATCCTCATCTTCTCTCTTG	359
TWSSR835	>CONTIGS_20260	(AAAC)6	CAAGTGATGATGAGGCAGAGAA	CTCGGTGAGGAGGCTAAGAATA	305
TWSSR836	>CONTIGS_20273	(AGTG)4	GAACACACGAAAACCCTACCTC	GAACACACGAAAACCCTACCTC	115
TWSSR837	>CONTIGS_20300	(TC)6	TCTCTCTCCCACCTTCTTCTTG	TACTGGCTACCTCTTTGGGTGT	321
TWSSR838	>CONTIGS_20320	(GA)7	GATGAAGATGAGGAGGAGGATG	ACGGCATACGAGATTACAAGGT	357
TWSSR839	>CONTIGS_20333	(CT)7	AGTGAGAGAAACACACGCACAC	AGCAAAATCTTCATAGCCTTGG	283
TWSSR840	>CONTIGS_20334	(CTC)5	CCTCCTCTTTCTCTCTTTGCCT	GAGATCAACAAGCTCATTCGG	397
TWSSR841	>CONTIGS_20349	(CTCTCA)3	AGAAGGAATCGGAGGTCTTGAT	GAGAAGAACAGAGGCATGAGGT	265
TWSSR842	>CONTIGS_20357	(CTTCCT)4	AATACCACCGCCTTCTTCATTA	GAGGGAGATAGTGACGGTTTTG	162
TWSSR843	>CONTIGS_20824	(TGC)6	TCATCAATCACACCTCTCAACC	TCCCTACCAACATGAAGAGACA	307
TWSSR844	>CONTIGS_20834	(GA)9	ATTCTGCGTGTGGGAAGAAC	GAGTGTAACGAAGGTTTGGAGG	393
TWSSR845	>CONTIGS_20834	(GA)9	AGTGGTGTTTCCACAGATGATG	GAGTGTAACGAAGGTTTGGAGG	287
TWSSR846	>CONTIGS_20422	(ATTCC)5	CCTTTACACTCCATTCCATTCC	TGCATTGAAGCCACATGAA	373
TWSSR847	>CONTIGS_20422	(CCATT)4	TCGTTCCATTCCATTCTATTCC	TGCATTGAAGCCACATGAA	283
TWSSR848	>CONTIGS_20422	(ATTCC)4	TCGTTCCATTCCATTCTATTCC	TGCATTGAAGCCACATGAA	283
TWSSR849	>CONTIGS_20422	(TCCAT)4	TCGTTCCATTCCATTCTATTCC	TGCATTGAAGCCACATGAA	283
TWSSR850	>CONTIGS_20436	(GA)9	AAGGAGCTGAGAGATGTAGTGG	CGTGAGCAAGAAAAGAAACA	360
TWSSR851	>CONTIGS_20452	(GAGAGG)4	AAAGTGAAGGAAAGCAACAAGC	TATTCTGTCGATACCGCAACTG	377
TWSSR852	>CONTIGS_20462	(CAGAAT)3	CGGCTGCTTTTATCATCAGAAT	CAGAAGAGAGGAAGACGGAAGA	101
TWSSR853	>CONTIGS_20472	(GAG)5	GCTTCAAAGAGAGCAGGAAGAG	CCCTAATTTTCCAAGCCTCATA	386
TWSSR854	>CONTIGS_20486	(GGAAT)4	TGGAATCAGTTGGAGTAGAATG	CGAGACCATTGCTTTTGAG	253
TWSSR855	>CONTIGS_20498	(GA)6	GATCTGTTCCAATCAAAAGCTG	CTCTCTTCTTCCCTTTCCCTTT	257
TWSSR856	>CONTIGS_20514	(GAC)6	TCGTAGAGGATGTGAAAGACGA	CGTAACAGGTTTTAGTCCCAGC	170
TWSSR857	>CONTIGS_20517	(GAA)5	CGAATGAGTTGAAGCAGCAGT	AAGTATGCCAAGTGTTTTGCCT	289
TWSSR858	>CONTIGS_20534	(AATA)4	AAAATACGAAAACCAGTCAGGC	TTTCAAGAGAAGCCAGAAACCT	226
TWSSR859	>CONTIGS_20600	(TC)6	TTCCTTCCTTCCCTCTCTCTCT	ACGGCATACGAGATTACAAGGT	269
TWSSR860	>CONTIGS_35586	(TGA)5	GTGGCAAGAAAATAGGAGATGC	ACGGCATACGAGATTACAAGGT	127
TWSSR861	>CONTIGS_35618	(AAAG)4	GAACAGCAAGACTAAGAGTGTGGA	AGTTCAGTGTGCTATGCAGGTG	275
TWSSR862	>CONTIGS_35635	(AC)7	ACTTACGCATTGATGTCTGAAC	GGGTACTCTTCATAACACCTTTC	141
TWSSR863	>CONTIGS_35649	(AATCTC)3	ATGTAAGCATCGCCCTTCTATG	CATCCGTCATGGTCTGAAAA	171
TWSSR864	>CONTIGS_35716	(ATG)5	TAAACACCACAAGAAGCCACAG	TTTCATCCAGCCTTCATAGGAC	132
TWSSR865	>CONTIGS_35826	(GCTCGA)3	TCTTTGACCACAGCCATACTCA	CGACTGCGAGTTCGGTTT	313
TWSSR866	>CONTIGS_35884	(TGA)5	AGCTTAATCGTGCTGAAATGCT	ATAATAACGGGTTTGCGTCATC	158
TWSSR867	>CONTIGS_35123	(TGC)5	AAAAGAGGAATGAAGAAGAGCC	TTCAAGCTCACAACAATCTGG	118
TWSSR868	>CONTIGS_35357	(GT)9	CCCTGGATGTTACTCTATGTCCA	CTCTGAATCTTGTGGGAAAACC	155
TWSSR869	>CONTIGS_20862	(AGA)6	TTTCACTCTGCACCACCATATC	ACTGGAGCTGGAACAAGAACTC	303
TWSSR870	>CONTIGS_34304	(ACA)5	CTTGGATAGCTTATGGGTTTGTC	AATTTCCTACCACCATTCCTTG	205
TWSSR871	>CONTIGS_34355	(TATT)4	TGCACAACCTCTTTCAGATACG	TTTTGTTTCCTGTCCCCTACTC	117
TWSSR872	>CONTIGS_34355	(TATT)4	TGCACAACCTCTTTCAGATACG	TTTTGTTTCCTGTCCCCTACTC	117
TWSSR873	>CONTIGS_34384	(GA)7	AAATAGGAAACAAGCGAGCAAG	AGATGGAAGTGTGTGTGACTGC	161
TWSSR874	>CONTIGS_34615	(TG)6	CCCTTTAGCAATGTTTAGGC	AGCAGCAAGCAGGTAGTAGAAT	252
TWSSR875	>CONTIGS_34644	(GGA)5	GGTCCTAAGTTTGTCCGATTCA	GACGGGGATGGTATGAAATCTA	298
TWSSR876	>CONTIGS_34737	(CT)6	AATTTAGGGTTTGAGTGACGGA	AACAACCAGAACAGGAAGCAAC	248
TWSSR877	>CONTIGS_34759	(TA)7	TGAGAGAATGAGGAAACTGCAA	CCAACAAAACAAGAGCTACAACC	255
TWSSR878	>CONTIGS_34794	(TC)7	TGAGCTGGTCTCGGTAAAAGA	CCACTTTCAGTTTGTTCCACAG	252
TWSSR879	>CONTIGS_21104	(TC)6	CTTGTTCCCCAAGTCTAAGCTG	GGAAGGGAGAGAGAGAGAAGGA	274
TWSSR880	>CONTIGS_21104	(TC)6	ACCTTGTAATCTCGTATGCCGT	GAGAAGAAGAGGAAGGAGGAGG	369
TWSSR881	>CONTIGS_34128	(CAA)5	AACAGTATCCAACGCAGAGTGA	CATTGTAGCCTTGATTTGAACG	101
TWSSR882	>CONTIGS_34206	(AGTAC)4	AGCTCGTATTTTCCGTGAAGC	GCGGTGCTCTCTTTTCCTTAT	163
TWSSR883	>CONTIGS_21133	(AATGG)10	CCATTCCATTCTATTCGGGTTA	CCATCTTATTCCATTCCATTCC	172
TWSSR884	>CONTIGS_21133	(TGGAA)7	CCATTCCATTCTATTCGGGTTA	GATTCCATTCCATTCCATTCC	306
TWSSR885	>CONTIGS_21133	(TGGAA)15	CCATTCCATTCTATTCGGGTTA	TCCATTCCATTCCATTCCAT	333
TWSSR886	>CONTIGS_21133	(AATGG)8	GAATCAACCCGAGTGCAA	CCATTCCATTCCATTCCAT	384
TWSSR887	>CONTIGS_21133	(AATGG)4	CCATTCCATTCTATTCGGGTTA	CCATCTTATTCCATTCCATTCC	172
TWSSR888	>CONTIGS_21133	(AATGG)5	CCATTCCATTCTATTCGGGTTA	GATTCCATTCCATTCCATTCC	221
TWSSR889	>CONTIGS_21159	(AAG)6	GATTTCAACACCATGTACGAGC	AAGTTCTTTATCGTCTCCGCC	224
TWSSR890	>CONTIGS_21167	(TGA)5	CTGATGCTCCTGAAAAGAAGGT	AGTTCATCCAAGTCCAGCTCAT	145
TWSSR891	>CONTIGS_21183	(CTT)5	CTACTGTTGCCTTTCTTGCCTT	AGGCGGTGAAGACGATACTTTA	302
TWSSR892	>CONTIGS_21188	(GA)6	GGGAGGAGAAAGTGAGAGAAAA	CAGAACAGCAAGATTTAGCCCT	358
TWSSR893	>CONTIGS_21197	(TA)7	TATAAGATCGGAAGAGCACACG	CCGTATGTATTAGCCAGGGTTC	208
TWSSR894	>CONTIGS_21449	(AAGAAA)3	TCCGAAGGCAAGAATAATCACT	GATACAGGTTGAATTGCTGACG	331
TWSSR895	>CONTIGS_21214	(GA)6	GGAGGAAGAGAGGGAGAGAGAG	CAGAAGCATTTGACTGCCATAG	185
TWSSR896	>CONTIGS_21214	(GA)6	GGAAGGAGGAAGAAAGTGAGAGA	CAGAAGCATTTGACTGCCATAG	243
TWSSR897	>CONTIGS_21227	(CCATT)4	GGTGGTAGTGAATGGAGGTTTG	AATGAACTGTCCCTCATGCC	100
TWSSR898	>CONTIGS_21243	(GTCAGC)3	CCATATTTCACGACGAAGGTG	GATCCGCCAGCTCAAGGT	334
TWSSR899	>CONTIGS_21252	(AAG)6	CAAATCTGAAACTGGTGACGAA	TTCCTGGGGAGAACAATCTATC	213
TWSSR900	>CONTIGS_21252	(AGA)6	CCAAAATGGAAGATAAGCCAAC	TTCCTGGGGAGAACAATCTATC	397
TWSSR901	>CONTIGS_21263	(GA)7	GAGAAAACCCTAAAGAGAGCGA	CGTTGTGTGTTGTGTTGTGTTT	116
TWSSR902	>CONTIGS_21263	(ACC)5	CATGTCAAATCAAGCACGAGAT	CTCTGTTTCGCTCTCTTTAGGG	138
TWSSR903	>CONTIGS_21287	(AGG)5	TGCTGAGATGGGAGTATTTTGT	CTTCTTCTTCTTCTTCTTCTTCCTC	181
TWSSR904	>CONTIGS_904	(GGA)6	CCAGAGTGTGCAAGATAGGAGA	TCAAGAAGGTTCACAGTTTTGC	340
TWSSR905	>CONTIGS_21312	(GA)6	TCTTCCAGAGGTTCCATCATTT	TCTTGTTGTCTTTTGGCTTCCT	374
TWSSR906	>CONTIGS_21312	(GA)6	TCTTCCAGAGGTTCCATCATTT	TCTTGTTGTCTTTTGGCTTCCT	374
TWSSR907	>CONTIGS_21328	(GA)6	ATGGTGTTCAGGAAGTGAAGGT	TCCCTCTTTCTCTCTCTCTCCC	262
TWSSR908	>CONTIGS_21343	(TTG)5	ATTTTGAGGAAGAGGAAGAGGG	CATTGCTGCTACAGATGGAAGA	179
TWSSR909	>CONTIGS_21350	(TCCACT)3	ACGGCATACGAGATTACAAGGT	ACAACGCTACTTCCAATTCCAT	313
TWSSR910	>CONTIGS_21359	(CCACGG)3	GTTCACAAGACGGCCTAGCTC	GCCTCTACCTACGACTATCCGC	316
TWSSR911	>CONTIGS_33945	(AAG)5	ATTACAGAGTCATCTCCGCGTT	ACCTTTTGCCATTCACCATTAC	365
TWSSR912	>CONTIGS_33945	(GAA)5	CGGAGTTCCAAGAAGAAGAAGA	ACCTTTTGCCATTCACCATTAC	322
TWSSR913	>CONTIGS_34060	(CAT)5	AGGATCACCTTCATTTTCCACA	GGAATGGGGACTCTCTCCTG	166
TWSSR914	>CONTIGS_21512	(CTT)5	CAGCTTCGTCTTCTTCTTCGTT	TCCTCCTCTTCATCCTCTTCTG	301
TWSSR915	>CONTIGS_21518	(GGCGGA)3	CGTACTGGGAGAGGTTGTTCAT	TCACTTTTCTTTCTCACCGGAA	162
TWSSR916	>CONTIGS_22386	(TCCCTT)3	ATAGTACCGGGGTCCAAACAG	AGGGAAGATTGATGCTGAGAAG	208
TWSSR917	>CONTIGS_21572	(TC)6	TCTCTCCCTCTCTTCCTCCTCT	AGTGAGTTCGTCTTCCTCTTGC	287
TWSSR918	>CONTIGS_21572	(CT)6	CCTTCCTCTCTCCCTCTTTCTC	AGTGAGTTCGTCTTCCTCTTGC	216
TWSSR919	>CONTIGS_21597	(AT)8	CTGGAGAATTGCTTGAACCTG	ATCCCTTATCTGAAATGCTTGG	320
TWSSR920	>CONTIGS_21668	(TTC)8	TGCTTTGTGAGGTTTCTTCATC	ACCTTGTAATCTCGTATGCCGT	150
TWSSR921	>CONTIGS_21668	(TTC)20	ACGGCATACGAGATTACAAGGT	TGTTTGAGTCTGGAGGAATGC	255
TWSSR922	>CONTIGS_21702	(CCA)5	GAACTGTCACGACCAGCATTT	GATAGCAACTGGGGAAGTTTTG	264
TWSSR923	>CONTIGS_21702	(CCA)5	ACCTTGTAATCTCGTATGCCGT	GATAGCAACTGGGGAAGTTTTG	194
TWSSR924	>CONTIGS_21724	(CAG)6	TTCCTTGTAACTTCTTGGAGCC	ATACCAAAGTGGGCATTGACTT	331
TWSSR925	>CONTIGS_21811	(GCG)5	ACGAGCGGATTCTGGAGAG	ATTCTCGACACCACCAGCC	124
TWSSR926	>CONTIGS_21839	(GA)6	GGCTGCTAGGAAGTTGGACAT	ACCTTGTAATCTCGTATGCCGT	344
TWSSR927	>CONTIGS_21842	(GA)6	GAATACCCAATGCTCCTTCAAC	ACCTTCTTCTTGCTCCCTCTCT	399
TWSSR928	>CONTIGS_21871	(AGC)10	AGGAGGAGGAATAGCGAACAC	TTCTTGTGGTCATCGTCACTCT	155
TWSSR929	>CONTIGS_21876	(GCA)6	CCTTCCTTCTTCTCCCCATC	CCAAATAAAGACGAGCCCAAG	146
TWSSR930	>CONTIGS_21877	(TATT)8	TAGGCAGATAGCAAGGGTATGG	GCACCTGTAATCCCAGCTACTT	318
TWSSR931	>CONTIGS_21878	(CCGGAG)3	CACTCTCATCGTTGGCAGAAG	GACAGTTGCTCCCGTAGTGG	200
TWSSR932	>CONTIGS_21892	(GCT)5	CGTCGTGTAGGGAAAGAGTGTA	AACGAGAAGAGGACAAACAAGC	188
TWSSR933	>CONTIGS_21930	(AGA)5	GGTATTCCAACCTTCACAGCAT	GATTCTTCTCCAAATCATCCCA	229
TWSSR934	>CONTIGS_21939	(CAAAAA)3	AAGCCCAAAGTAAACAACCAGA	TCCAGAACCAAACATATTGACG	322
TWSSR935	>CONTIGS_21939	(AG)6	ATTTTCTGTTGGGTTCTTGGAG	CAATCCCGCTCTTTCAATTTAC	133
TWSSR936	>CONTIGS_33794	(TTTC)4	AAGAACACCGAAGAGGATCTCA	TGGCAAACTACAGAAACAACCA	271
TWSSR937	>CONTIGS_22096	(GGC)5	GTTGCCGAGCACTTGGGT	AGTAGCCACCATCCCCTATCAG	151
TWSSR938	>CONTIGS_22102	(GA)6	GCATGAACAAGGAGTATCTGTCC	TGCCTGTATCAAAGCATCTCAT	270
TWSSR939	>CONTIGS_22107	(TC)6	TGTTGTCTTTTGGCTTCCTCTT	GATTTGTCGATGCAAAGTTGTC	311
TWSSR940	>CONTIGS_22117	(TGAGGA)3	TTGAGGACTTGGATGAGGATTT	ACGGCATACGAGATTACAAGGT	356
TWSSR941	>CONTIGS_22140	(TC)6	ACATCTTAGCAACAACACCACAC	GTTTGTGAATGTAAGTCGCAGG	142
TWSSR942	>CONTIGS_22190	(GAG)6	CATATCGAGAACAACCGTCTTG	GTCTCTCCTCCACCTCCAGTT	322
TWSSR943	>CONTIGS_22307	(CGC)5	CGTATCCTCCAGCGCAAG	GGACAGTTCCTTCTCGACCTC	165
TWSSR944	>CONTIGS_22331	(AT)7	AAACAAGGCGACAGTGAGTATG	GCCAGTATTTAGTCTCTACCACACAA	142
TWSSR945	>CONTIGS_22380	(TCG)5	GAGAATCCATGAGAAGTGGGAG	ATGTCGTTTCCCTTCAGCC	248
TWSSR946	>CONTIGS_32152	(GAT)7	TCGAAGAGAAGTATGGCACAGA	AAACGAGAGGGGAAAAGAAAAC	346
TWSSR947	>CONTIGS_32200	(CA)6	TATGTGTCTCTGGATGGGTGAA	GGGTCATTGGTCCTGTATCTGT	189
TWSSR948	>CONTIGS_32405	(TTCTTT)4	ATGGGCTAGTACACAGGATCAA	AATTCCAACACCCAGAATAAGG	355
TWSSR949	>CONTIGS_32549	(CTT)5	AATCTCAACAATGGCAGGAAGT	AGGGTGAAAGGAAGGGAAAATA	324
TWSSR950	>CONTIGS_32672	(TTG)5	ATCCACAGTTCTTCTTCCAAGG	CAAAGACAACCATCTGTTTCCA	124
TWSSR951	>CONTIGS_32687	(TGAA)5	AGCAAGCCTCATCTTAACAAGC	TCCTCTTCTCTAACCAAGAAAGTGA	304
TWSSR952	>CONTIGS_32786	(ATC)6	ATAGAGTTGGTGGTTGGAGAGG	AAACACATGCCTTCTTCGACTT	123
TWSSR953	>CONTIGS_32976	(CTGTTG)4	GCTGCATCATCTATTGGAAGC	TGACTTAACTTGCACATCCACA	111
TWSSR954	>CONTIGS_32982	(CGTTCA)3	CGGTGATGTTGATGCTGATAGT	GCCATCCAAGAGAAAGTCTGAT	108
TWSSR955	>CONTIGS_32999	(CAGA)5	ACAGCTCACACGAGAAAGTTCA	ACGGCATACGAGATTACAAGGT	205
TWSSR956	>CONTIGS_33110	(AT)7	AGGCACAGAAGGCCAAATACT	TGAATCTGAGGATAGCCATGTG	296
TWSSR957	>CONTIGS_33384	(AGA)5	ATGGCACTTTCTTCGTTGGTAT	TCAGTTTCAACCACATCACCTC	179
TWSSR958	>CONTIGS_33562	(CCAAAG)3	AGTCTGTCCCACCAGTTCAAAA	AACCTCTTCCACTCATCAAGGA	193
TWSSR959	>CONTIGS_33670	(AT)6	AGCCAATAAAGGTTTGGTGA	GGAGTCTTCTTCTTCACAACTTAGA	244
TWSSR960	>CONTIGS_33764	(AAG)5	TTATTTTGTGGGAAAGACGACC	CTCCTTTTGATTGCCTGTTGA	325
TWSSR961	>CONTIGS_31975	(AGC)6	TACGAGATACATCGGTGACTGG	GCTCCGTCTTTAGCTGCCT	199
TWSSR962	>CONTIGS_31975	(AGC)5	TACGAGATACATCGGTGACTGG	ATGACGAAGGCGAGCTTTT	129
TWSSR963	>CONTIGS_32052	(AG)6	GAGAGGCAGAGGGGAGTTTAAT	AACAGATGTGAAGCATGTCACC	386
TWSSR964	>CONTIGS_23268	(CCG)5	TGGAGAAGGAGTGCTACAATCA	TATCGGGAAGGATCGTGGT	328
TWSSR965	>CONTIGS_23317	(ATTT)4	ATTAAACCTGGATGACCAATGC	CCTCAAAGCCCAAAATCAAA	317
TWSSR966	>CONTIGS_23318	(AG)7	GTTTTCATCTAGGGTTTTGG	AGCTCTGTTTTACATTGCAG	198
TWSSR967	>CONTIGS_23495	(TGGCCT)3	TTTCCTTCAGAGATGGCTTCC	ACAGTTGAGCCTGACAATGATG	125
TWSSR968	>CONTIGS_23556	(ACC)5	AGATCGGCAAGCCAAGTG	AAGAAGTACCACTCCCTCTCCC	312
TWSSR969	>CONTIGS_23556	(GAGC)5	AGATCGGCAAGCCAAGTG	AAGAAGTACCACTCCCTCTCCC	312
TWSSR970	>CONTIGS_23574	(AACA)4	AAGATTGCACCACTACACTCCA	AAGGATTACATGGCTAGGCTGA	118
TWSSR971	>CONTIGS_31913	(TTTCGC)3	AATCAGAAGAAAACTCCGGTGA	GCCACAAATTCATCACAGAAAC	151
TWSSR972	>CONTIGS_23587	(TC)6	CCACCATGTCGGATCGTC	AGAGAAGAGGAGGAGGAGAGAAAA	396
TWSSR973	>CONTIGS_23588	(GA)6	TACTGGCTACCTCTTTGGGTGT	TCTCTCTCCCACCTTCTTCTTG	321
TWSSR974	>CONTIGS_23589	(GGGAAA)3	CTGAAGTCGTTTGGATTGTTGA	GAGGACGAAGACGAAAGCATAC	216
TWSSR975	>CONTIGS_23590	(TTCATC)3	CTCCTTTTCCACCTCTTTGTGT	AACCCAGATATAGAGCACCCAG	387
TWSSR976	>CONTIGS_23594	(TGC)5	GTTACCAGAAGCAGGGAAGCTA	CTGTGGATATGAAAGAGGGAGG	362
TWSSR977	>CONTIGS_23598	(AC)6	GCTTCACCACAACAACTTCAAA	GCAGGATAAGGACTATGGAACG	262
TWSSR978	>CONTIGS_23598	(AC)6	CTGCTCTTTGAATGTGGTGGTA	CGAGATGGAGGAAGAAGGTATC	373
TWSSR979	>CONTIGS_23603	(TTA)5	CTGCCCAGAAGAAGAAGTGAAT	TGTAATCAGGGGTTCTCACAAA	251
TWSSR980	>CONTIGS_23633	(GGT)6	GTAGCGGTGGAGGAGGATATG	GAAACAGAAAGAGCCAAGGAGA	267
TWSSR981	>CONTIGS_23647	(GA)6	GGAAGAGAGGGAGAGAGAGAGA	CTTCTTGTTGTCTTTTGGCTTC	139
TWSSR982	>CONTIGS_23647	(GA)6	GGAAGAGAGGGAGAGAGAGAGA	CTTCTTGTTGTCTTTTGGCTTC	254
TWSSR983	>CONTIGS_23647	(GA)6	GAGAAGAGGAGGAAGAGAGG	TCTTGTTGTCTTTTGGCTTC	147
TWSSR984	>CONTIGS_23654	(CCAGAA)3	GGCAATGACAGAGTTTACCACA	TCTGCTGGCTTCTCTTCTTCTT	228
TWSSR985	>CONTIGS_23659	(GAT)5	CAAAGGAGCACAAGAGGTACAA	ATATCCAAACCACCATCCAAAG	378
TWSSR986	>CONTIGS_23700	(GCT)5	GTACGACAACGAGTGGGGATAC	AGGAAGAAGGAAGAAGTCTGGG	154
TWSSR987	>CONTIGS_23717	(AGAA)7	GAACGGTGTTTGATGTTTGGTA	CCTAATTGACTGACACGGAAATC	179
TWSSR988	>CONTIGS_23722	(TCTTCC)4	GACGTGCTCTTCCAATCTGTT	GCTTCTTTGTAACTCACCACCC	221
TWSSR989	>CONTIGS_23722	(TCC)5	TTCTCCAACTTCAACCCTCTTC	GCTTCTTTGTAACTCACCACCC	171
TWSSR990	>CONTIGS_23722	(CAA)5	CACTCAGACACCCACAAATGTT	CACCTTCTACATCAGCAACTCG	130
TWSSR991	>CONTIGS_23729	(GA)6	GGAGGAAGAAGAGAAGAGGAGG	ACGGCATACGAGATTACAAGGT	188
TWSSR992	>CONTIGS_23736	(TGA)5	AAGCTGGAGAAAACAAACAAGC	GCCAAGATCAAGGAAACATACC	309
TWSSR993	>CONTIGS_23762	(GGA)5	TATAAGCGGATTGATGCGAGTT	CATCTTCTTCTTCTCCAGCACC	345
TWSSR994	>CONTIGS_23765	(AGA)5	CTTTCTCAGTCACCTTCGACAC	TCTCTCACACTTCCTTCCCTCT	200
TWSSR995	>CONTIGS_23778	(GA)6	AGAAGAGAGGGAAAAGAAGCGT	ACGGCATACGAGATTACAAGGT	186
TWSSR996	>CONTIGS_23789	(TC)6	GTTGTCTTTTGGCTTGTTCTTG	GAGAAGAGGAGGAGGAGAGAAA	385
TWSSR997	>CONTIGS_23840	(GA)6	TCTTCCAGAGGTTCCATCATTT	TCTCTCTCCCACCTTCTTCTTG	268
TWSSR998	>CONTIGS_23883	(GA)6	GAAGAAGAAAGGGAGAGGAAGG	ACGGCATACGAGATTACAAGGT	344
TWSSR999	>CONTIGS_23890	(TCC)5	CCCTAATTTTCCAAGCCTCATA	GCTTCAAAGAGAGCAGGAAGAG	386
TWSSR1000	>CONTIGS_23908	(GA)9	TTTTAATGATACGGCGACCAC	GAGTGTAACGAAGGTTTGGAGG	258
TWSSR1001	>CONTIGS_23934	(AT)7	CACATCACTAGGTCTCATCAAG	GAGGTAAAAGCCTCAAAAGA	235
TWSSR1002	>CONTIGS_23942	(TC)6	GTTCTTGTTTGCTTCCATTCCT	AAAGAGAAGAGGAGGAGGAGAGA	186
TWSSR1003	>CONTIGS_23942	(CT)6	AACCTCCACACTCTCACATGAA	GAGGAAGAGAAAGAGGGATTGG	305
TWSSR1004	>CONTIGS_31736	(GA)6	TCTTCCAGAGGTTCCATCATTT	TCTCTCTCCCACCTTCTTCTTG	322
TWSSR1005	>CONTIGS_31804	(CTT)7	CGCCACAAGTACAAACATGAAA	CAATAAAGGTAGTGCTCCAGCC	353
TWSSR1006	>CONTIGS_23990	(ATT)6	GTTTACACCACCACGAATAGCA	ACCATAGGTAGCCAGCATCACT	210
TWSSR1007	>CONTIGS_24016	(TC)7	GACGTATGCTCTTCCGATCTCT	CTCTTCCTCCTTGGCTTGTCTA	232
TWSSR1008	>CONTIGS_24041	(CTCTTT)3	CTCACATTCATTCTTTGCTTGC	GTGGAAGAGCGATAATTTGGAA	139
TWSSR1009	>CONTIGS_24043	(TGA)5	CAAGAGGCTGGAGGAAATACTG	GGAAGAGTAGGAACAGAACCCC	142
TWSSR1010	>CONTIGS_24053	(CTTCAT)6	CTTCATCACTTCCTTCATCTTCATC	ATTGGATGCTACTGGGAGATTG	338
TWSSR1011	>CONTIGS_24053	(TCA)6	CATCTTCATCACTTCCTTCATC	TTCAAGGTCATAACTCCAGAGA	157
TWSSR1012	>CONTIGS_24057	(GA)8	AACACCATCATCCAGACGCT	GCAGGAAACAATTACCACAACA	259
TWSSR1013	>CONTIGS_24076	(TTCTGA)4	CTCATTCCCTCACTCATCTTCC	AACCCTTTTCCGTTGATCTTG	147
TWSSR1014	>CONTIGS_24093	(ATA)5	TCACTTGAGACCTGGAGTTTGA	TTAGCTTGGGCATGAAGTAGGT	179
TWSSR1015	>CONTIGS_24116	(TAA)5	GAGAATCACTTGAACCTGGGAG	GAGTAGCTGGGATTACAGGCAT	286
TWSSR1016	>CONTIGS_24118	(GAATG)5	ATGGAATGGAATGGAATGGA	CCACAGCACTCTTTGCACTCT	108
TWSSR1017	>CONTIGS_24118	(TGGAA)10	ATGGAATGGAATGGAATGGA	CCACAGCACTCTTTGCACTCT	168
TWSSR1018	>CONTIGS_24414	(TCC)7	CCTCCTCCTCCAACTCCTCT	GGGTGCTGAAGATGATGAAAAT	149
TWSSR1019	>CONTIGS_24158	(TTCTTT)3	AGCTGCCTTCTTCTCTTTT	ATCTGGACTTGGGAGTGATA	400
TWSSR1020	>CONTIGS_24173	(ACC)5	AAGCAGAGAGAGCGCCCG	TGAACTTGTTGGCCTCATCCTC	305
TWSSR1021	>CONTIGS_24192	(AG)6	CCATATCTTCATTACACCTCCT	TAGATTTTGACACCTTCTCCTC	326
TWSSR1022	>CONTIGS_24264	(CTG)5	TGCAACCTTTTCAGTGCTGTTA	GAGGAGAAGTCTGTATGTGGGG	154
TWSSR1023	>CONTIGS_24276	(GAAA)6	AAACGTATTTACATGGGCATCC	GAGATGGGAAACAGACCAGTGT	251
TWSSR1024	>CONTIGS_24276	(AGAA)6	AAACGTATTTACATGGGCATCC	GAGATGGGAAACAGACCAGTGT	251
TWSSR1025	>CONTIGS_24277	(AGGAAG)3	TCACAACAATGGATGGGTTAGA	TTCTCCAACAAACTCAAAGACG	188
TWSSR1026	>CONTIGS_24314	(TTTTTC)5	CAGCGTCTCTCTTTCCCTGTAT	CATTTCTGTGCCTTGATGCTTA	326
TWSSR1027	>CONTIGS_24414	(TCT)8	CCTCCTCCTCCAACTCCTCT	GGGTGCTGAAGATGATGAAAAT	149
TWSSR1028	>CONTIGS_24328	(TG)17	ACACCTAGCCTGCATGTCTCA	ATCACTTGGACTCACACTTCCC	183
TWSSR1029	>CONTIGS_24330	(AAAC)4	GACATTCACGCTGACCAAAA	TTAAAGGGAGCAACAACATCCT	202
TWSSR1030	>CONTIGS_24347	(TCCTTT)3	TCTCCATCTTCCTCTCCATCTC	TGATCGGTGATAATTGCTGAAG	199
TWSSR1031	>CONTIGS_24357	(AGATGA)3	CAAGATTTAGTCACAATGGGCA	TGAAAGAGTCAAACAACCTGGA	221
TWSSR1032	>CONTIGS_24379	(TC)6	CTCCTCCTCTTCTCTTTCTCCC	GAACTTAGGCGTTCTTCCAGAG	275
TWSSR1033	>CONTIGS_24392	(GTCGTG)3	ATTCCGAGAAAGTGGTGAAGG	CCAGACCAAATGGAAAACCTC	103
TWSSR1034	>CONTIGS_24404	(TC)7	CCCACTTCCATTTCACTTCATT	AACCTCTCTCCTTCTTCGCTTT	225
TWSSR1035	>CONTIGS_26033	(TG)6	AATTCCCAACTTTTCACAGCTC	ACACAACTCTCCCTCCCAGATA	366
TWSSR1036	>CONTIGS_26081	(TATT)10	CTTCTTATATCCAACTGCCAC	GTGAAACCCTGTCTCTACAAA	400
TWSSR1037	>CONTIGS_26081	(ATTTTT)3	TCAAGTGATCTTCCCACCTCA	ATGCCTGTAGTCCCAGCTACTC	191
TWSSR1038	>CONTIGS_26083	(AGA)5	TCCTCCTCTTCATCCTCTTCTG	ACCGCCTTCTTCTTCTTCTTCT	324
TWSSR1039	>CONTIGS_24434	(GCGAGA)4	CTCTCTGCACCTTCTGCCTTAT	GTTTCCTCAAACAGCAACCAAC	187
TWSSR1040	>CONTIGS_24436	(GA)6	AGAAAGGGAGAGGAAGGAGGA	CTCTTCTTGTTGTCTTTTGGCTTC	139
TWSSR1041	>CONTIGS_24436	(GA)6	GGAGGAAGAGAGGGAGAGAGAG	TCCTGTTGCCTTTTAGCTTCTT	357
TWSSR1042	>CONTIGS_24446	(TATG)8	CCGAGTAGCTGGGATTACAGAC	CTGAGCAACAAGAGCGAAACT	291
TWSSR1043	>CONTIGS_24473	(TC)6	ACTGCCACTACAACAGCAAGC	AGGAAGAAGAAAGGGAGAGGAA	272
TWSSR1044	>CONTIGS_24473	(CT)7	ACTGCCACTACAACAGCAAGC	AGGAGGAAGAGAGGGAGAGAGA	197
TWSSR1045	>CONTIGS_24489	(CTC)5	TTCCCTTCAAAGTCCTTCCGTT	GGGGTATGGCCTCCGTGA	173
TWSSR1046	>CONTIGS_24492	(GAT)5	CCTTCTAGCCGTGCTTCTTCTA	CTTCGTCTTCATCAACATCTGC	184
TWSSR1047	>CONTIGS_24497	(CTC)5	TACACGTCCACCCTCAAGAAC	GACCAAGTAGTCGTTGTCATGC	267
TWSSR1048	>CONTIGS_24511	(TAT)8	TGGCCTTATCTCCATTTTAACG	AGCTTGGGCAACAGAGTGAG	286
TWSSR1049	>CONTIGS_24518	(TC)6	ACGCTTCTTTTCCCTCTCTTCT	TATACCTCATCGACCATCTCCC	317
TWSSR1050	>CONTIGS_24597	(CT)7	CTTCTGCTTCTGCTTCGGAT	CATCCTTGCTTACGATAGGCTC	173
TWSSR1051	>CONTIGS_24615	(TC)6	GGAAGCGGAAGGATTGTTTT	GTCATCTGAACCCCACATTTTC	168
TWSSR1052	>CONTIGS_24722	(TCT)5	CTCCGTCATCATTGTGGTTTT	AGAAAAGGAAGGGAAGGTTCTG	361
TWSSR1053	>CONTIGS_24722	(TTTC)4	CTCCGTCATCATTGTGGTTTT	AGAAAAGGAAGGGAAGGTTCTG	361
TWSSR1054	>CONTIGS_30183	(TAAATC)3	AGGTCTTCATCAACAGACAACAAG	CCCAGTTGGAGATTTCACAGTT	234
TWSSR1055	>CONTIGS_24758	(TTC)6	CATGGATTCTTCTCTTCTTC	TCATCATCATCCTCATCC	111
TWSSR1056	>CONTIGS_24773	(GA)6	TCTTCCAGAGGTTCCATCATTT	TCTCTCTCCCACCTTCTTCTTG	268
TWSSR1057	>CONTIGS_24797	(AG)9	CAAAGGGTAGAGTCCGATTGAC	CCCACCTCGTTCTTCTCACTTA	234
TWSSR1058	>CONTIGS_31418	(ATA)5	CCTGGGCAACAGAGTGAGAC	GTTTCCTCCTAGTTCAGACCCC	281
TWSSR1059	>CONTIGS_24892	(CAGGCC)3	GCCGAACGAGACCGAAGC	GATACTGCTTGACCAGGGCGT	250
TWSSR1060	>CONTIGS_24906	(CAGCAC)3	AAGTTTTGGCTTTCTTCACAGG	AGCCTCAGCGAATTATCGAC	315
TWSSR1061	>CONTIGS_24916	(GGCCCG)3	CGTTCTCATTCTCCACACTTCC	GGTGAGTTCAAGGGATGAAGC	244
TWSSR1062	>CONTIGS_24970	(TGT)6	GCAAACACTTATGAACAATGGC	GTGCCTGTAATCCCAGCTACTC	262
TWSSR1063	>CONTIGS_24987	(GA)6	AGAGAAGAGGAGGAAGAGAGG	CCTGTTGCCTTTTAGCTTC	325
TWSSR1064	>CONTIGS_24988	(AC)6	ACATTCAAGCTGAGAGCCAAAT	ATGTGTTTGTGTTGGTGTGTGA	374
TWSSR1065	>CONTIGS_24988	(CA)11	AGCTGAGAGCCAAATCAAGAAC	GTGTGGGTGTGTGTGTGTAGTG	254
TWSSR1066	>CONTIGS_24988	(AC)9	AGCTGAGAGCCAAATCAAGAAC	GTGTGGGTGTGTGTGTGTAGTG	254
TWSSR1067	>CONTIGS_24988	(AC)9	ACATTCAAGCTGAGAGCCAAAT	ATGTGTTTGTGTTGGTGTGTGA	374
TWSSR1068	>CONTIGS_24997	(TAA)7	AGGAATTTGAGGTTGCAGTGAG	CTAGGGGACAGAGCAAGACTCC	196
TWSSR1069	>CONTIGS_25045	(CCG)6	GCTGTTGGAGGAGGAGGAG	GCTGTTGGAGGAGGAGGAG	221
TWSSR1070	>CONTIGS_25045	(TCC)8	AGGAGGAGGAGGAGGAGGAC	AGGAGGAGGAGGAGGAGGAC	400
TWSSR1071	>CONTIGS_25045	(GGA)8	CGGGAGGTTGCTGCTGTT	CTGTTGGAGGAGGAGGAGGAG	232
TWSSR1072	>CONTIGS_25082	(ATCC)4	TCTCTCTCTCTCTCTCTCTTCTATCT	TTAGATTCCCTTAAACCTCTCC	238
TWSSR1073	>CONTIGS_25084	(CGT)5	TGTAGTAAGTGTCAACGCAGCA	AAATCAAGGGTAAGGTTGTTGG	258
TWSSR1074	>CONTIGS_25116	(ATT)5	GAGCCTAACCTGTCTTGCTCTG	ATGACGATTTTCTCACACGATG	210
TWSSR1075	>CONTIGS_6709	(TCA)6	TAGACGATGGTTCAGACGCTAA	GAGGAGGAGGATTCAGATGATG	299
TWSSR1076	>CONTIGS_25202	(TTAT)6	TGCGTTGCAGTAAGTATTCCAT	TTTACCATACCAAAGAATCCCC	257
TWSSR1077	>CONTIGS_25229	(TC)9	ATGGTCTTGAAAAGGAAGCTCA	CCTGCTTAATTGGAGGATCAAC	314
TWSSR1078	>CONTIGS_25239	(TTAG)6	CTTAGAAATCACTCCTCACGGG	CTGCCATAGGTTGACTCCTTG	176
TWSSR1079	>CONTIGS_25250	(TTTC)5	TTAGCCAGTGAGCAAGAATTGA	CCAAGTTTCCAACCTAACGAAC	338
TWSSR1080	>CONTIGS_25277	(TATG)4	AATTCCTACTCGCTTCCTCTCA	TGAACCTCAACACTCCTACAGC	155
TWSSR1081	>CONTIGS_25308	(ATCGCC)3	GAAGTCCTATCCGCACCAGA	TAATCTTCCTGCAACGACATCA	168
TWSSR1082	>CONTIGS_25375	(TGC)8	CCAGGACAGAGATAGGTGAGGT	TGCTGCTAATGGTGTTCTCATC	143
TWSSR1083	>CONTIGS_25440	(CTC)7	GATTTAACTGAGGGATGCTTGC	GAACTGGAGAGACGGTGGTG	172
TWSSR1084	>CONTIGS_25481	(ACA)5	AAGAGGCGTGATGAAAGGATTA	CAAAGGCAGGTTTGGAGTAAAT	241
TWSSR1085	>CONTIGS_25559	(TAT)5	AAGAACATTCGGCCATAAACTG	CGAACACTCTGTGAGAAATCAAGT	297
TWSSR1086	>CONTIGS_25680	(TC)6	TTCTCTCCTCTCTCTCCCTCTT	CAGTGGGTAAGCTGTTTTAACCT	371
TWSSR1087	>CONTIGS_25680	(TC)8	TCTCTCCCTCTCTTCCTCCTCT	GTAATCACCATTTCCAGCAAGG	193
TWSSR1088	>CONTIGS_25973	(CTT)6	CAAGTAGAACGTGTGTGTGGTGT	GTTGCTTCCCTTGTACCTCAAC	265
TWSSR1089	>CONTIGS_25823	(TC)8	GTCTCTCTCTCTCTCTCCTTTCCT	ACACACAGACAGGCAGGC	199
TWSSR1090	>CONTIGS_25823	(TC)8	CTCTCTCTCTCTCTCTCTCTCTTCTG	ACACACAGACAGGCAGGC	246
TWSSR1091	>CONTIGS_25823	(TC)11	GTTTCCTTGCCTGCCTGC	CAGAGATGGACAGAGAGACAGAGAG	125
TWSSR1092	>CONTIGS_25823	(TC)9	GTCTCTCTCTCTCTCTCCTTTCCT	ACACACAGACAGGCAGGC	199
TWSSR1093	>CONTIGS_25829	(GAA)5	ATTGGAGGGAACAAGCAAAGT	TGTAACTCGGATCAACTGTCGT	159
TWSSR1094	>CONTIGS_25867	(ACC)5	CACTCCAACCTCCTGAGCAT	AACACCTGTCGTTTTGTCCC	303
TWSSR1095	>CONTIGS_25923	(GCG)6	GACCTCTCGGTCTGGTCG	CGCGCAGGAATATGAGAAC	289
TWSSR1096	>CONTIGS_30898	(CAT)5	TTGAGAAAGCGAGAAGTGACAA	CACCTCATCAACAACAAAGCAT	313
TWSSR1097	>CONTIGS_30898	(GAA)8	TTGAGAAAGCGAGAAGTGACAA	CACCTCATCAACAACAAAGCAT	313
TWSSR1098	>CONTIGS_30961	(GATAAA)3	GAAGTGATGAAAAGCACAGAGA	CTATAACCTGAAAATTGCCCAG	286
TWSSR1099	>CONTIGS_31027	(GA)7	CCTTTTCCATTTTCTTGGTAGG	ACAGATCCTCTCTTCTAACAGCC	163
TWSSR1100	>CONTIGS_31154	(TC)6	CCTCCTTCTTTCTCTCTCCCTC	GATCGACAACAGGTACTCTCCC	255
TWSSR1101	>CONTIGS_31185	(CA)7	TAATGTGTTTATCCCTCCCCAC	TCTTGCTCAGTAGAAGCACTCG	183
TWSSR1102	>CONTIGS_31185	(CA)6	TAATGTGTTTATCCCTCCCCAC	TCTTGCTCAGTAGAAGCACTCG	183
TWSSR1103	>CONTIGS_31249	(CGC)6	CTCACTCCTCTCTCGCTTCCA	GAGCTGCCCAAGGACGAG	265
TWSSR1104	>CONTIGS_31410	(AG)8	GGAGCTGAGAGCGAGATGAA	CTTCCTTTCCATTTCTTGATGC	250
TWSSR1105	>CONTIGS_30693	(CCATG)4	CTCTGCTGCTAACAAGAATATG	GTACTATCTCCGGTTTGTGAA	267
TWSSR1106	>CONTIGS_30746	(AATGGA)3	CTCCCTGTGTAGACCTTCTTGG	TCTTCAAATTCTCCCACCACTT	318
TWSSR1107	>CONTIGS_26209	(GATC)4	CCCTCCTACGACCGAATTACTAC	AGAGACCAGACGCAGAAGATGT	204
TWSSR1108	>CONTIGS_26256	(ATCACT)3	TTCTCTGTATGTCTCAATCAACTGC	TGTGGAAAAGAAGGTCACATCA	291
TWSSR1109	>CONTIGS_26318	(CA)6	GGATTGAAGAAATTGAGAGCTGG	TTGGTATCAGTGCAGGTGGTTA	243
TWSSR1110	>CONTIGS_26350	(ATA)7	TACTTGGGAAGCTGAGGTAGGA	AGTGCTGGGATTACAGGTGTG	228
TWSSR1111	>CONTIGS_26621	(TGC)5	CCAAGAAGGTATGGCTCTCCT	CCTAGCATTGTGATCTGTGGAA	102
TWSSR1112	>CONTIGS_26753	(AG)10	ATTACCGTGAAGAGAGGCCAT	AAAGATGGTGGAGACTAGCCAA	248
TWSSR1113	>CONTIGS_26800	(AG)6	TGAAACAATCAAGCACACAC	GAGGAAATGAAGAGCTGAAAG	395
TWSSR1114	>CONTIGS_26808	(ATGGTG)4	TCCAAATTCCTTGGCATCTACT	GTGAGAGCTTGGTTCATCTTCC	237
TWSSR1115	>CONTIGS_26811	(TA)9	CATTATAGTCCGGTTGCCTAGC	AGTATTGGGAACACCTCCTGTG	201
TWSSR1116	>CONTIGS_26892	(TC)6	AGCCATTCTCCCTCTCTCTCTT	AGACAGCTAATCCTTCAGCCAG	228
TWSSR1117	>CONTIGS_26892	(CCTC)5	AGCCATTCTCCCTCTCTCTCTT	AGACAGCTAATCCTTCAGCCAG	228
TWSSR1118	>CONTIGS_26966	(TC)6	TCAGGAGCATTCCCATATTCTT	ACGGCATACGAGATTACAAGGT	224
TWSSR1119	>CONTIGS_27148	(GA)6	TTTAACAAAGCAGGAGGAAGAC	TCTGATAGAAATCATCCAAGCC	128
TWSSR1120	>CONTIGS_27305	(TCT)5	CATTGCTCCTCAACAATCTCTG	GATCAAGAAGAACTCTCCAGGC	164
TWSSR1121	>CONTIGS_27330	(TTTG)4	GAAACAAAATCAGCAGAGGGTC	GGGCCAGGTTATTGAAATGATA	187
TWSSR1122	>CONTIGS_27545	(CAAA)4	TGGGTAACAGAGCAAGACCCTA	ATGGTAGGAGAGAAAAGCAGCA	102
TWSSR1123	>CONTIGS_30283	(AGGTGC)3	TGAAACTCTGGCATGAAACTTG	ACTCTCTGCAACCCCTAAAATG	200
TWSSR1124	>CONTIGS_30357	(GAA)6	GAGAAGAAAGAGGAGAGAATGGG	TTTCAGCCTTGCCTTAACATCT	372
TWSSR1125	>CONTIGS_30393	(GTGAT)4	ACCAACCAAGCTCTGTCTTTTC	CACTTCAATGCGAAAGCTGATA	130
TWSSR1126	>CONTIGS_27768	(GA)6	GCAATGGCCGGACGAGAC	AAAATTAGGGTTTCGGATTGGGG	100
TWSSR1127	>CONTIGS_27886	(GA)8	TGCGAGAAGAGCCTAATTGTTT	CCAAAGTGAGAAACTTGAACCC	275
TWSSR1128	>CONTIGS_27992	(TATT)5	TTAAAGGCTGGTGGTCAAAAC	GCGATAGAGATCAAACGGTCTA	258
TWSSR1129	>CONTIGS_28260	(CAA)5	CAATGCTGTTGATACGTCTGC	GCCACTCTCTAGCTGTGTAAACTC	233
TWSSR1130	>CONTIGS_28362	(CCG)5	CGCCAAGTTTCTACGACCTC	TAGGCAAGGGAAGAAGAACTCA	212
TWSSR1131	>CONTIGS_28379	(GAAAA)4	CAAGAAGAAGGTGGGAGAGAGA	CATTTGGGAATGTAGCAAGACA	242
TWSSR1132	>CONTIGS_28391	(GT)9	GCCTTACGCTTCCTTCTTAGGT	GTAAACCTGCTCGACTGCTTCT	254
TWSSR1133	>CONTIGS_28395	(CATCCC)3	TCTAGCAGGGACGGTAGAAATC	ATGATGACGATGATGATGGAAC	168
TWSSR1134	>CONTIGS_28422	(TAT)6	ATCCAAAGCCCCAAAATACTG	TGTGTGTGTGCCTCATTTGTAA	224
TWSSR1135	>CONTIGS_28458	(CGC)6	TCATCTTCCACACCACATTAGC	TGGAGAAGTCCCAGGTGAAC	288
TWSSR1136	>CONTIGS_28560	(GTGA)4	CGTAGTCTTGGTCTTGGCTACC	AAGGATTTGCCCTGCTCACT	253
TWSSR1137	>CONTIGS_28611	(ACAAA)4	CTACACATTGGAAGCACATAGTGA	GACTCAGACCACTCTCCAGGTT	110
TWSSR1138	>CONTIGS_28695	(CA)10	CATGTATCCCAAGTACAAGAC	GACATTTCCAGTCCTAAAAC	135
TWSSR1139	>CONTIGS_28743	(TGCTGA)3	GATGGCAGTACGAATCTCTGAA	AACCACAACCTCATTGCATCTA	306
TWSSR1140	>CONTIGS_28909	(TA)10	ACGAATATCCCAACCAAGACAG	TTGGACTTGTAGCAGGAGGAAT	136
TWSSR1141	>CONTIGS_28927	(TGAA)5	CTGGAAATGTGTGTAAATAGGTTGC	GGAAGGCGTGAGATAGAAGAGA	255
TWSSR1142	>CONTIGS_28944	(AACACC)3	TCTAGTTGATGTGTTAGTCGCGT	AGGAGAAGAGTGTGGAGAATGG	271
TWSSR1143	>CONTIGS_28959	(AAC)5	GCCAAATCAACCAGAAGAAGAT	TCACTGCTTACTCGCAACACTT	393
TWSSR1144	>CONTIGS_28960	(AC)7	GGCCCCAGTTTTATCAGTCTT	GCAGGTTGTATCTTGTAGCTGTG	233
TWSSR1145	>CONTIGS_28987	(TAA)6	GGGCAACAGAGCAAGACCT	GAAGAGCATTCAGCACATAGTGA	263
TWSSR1146	>CONTIGS_29045	(AAGCCG)3	GTCCAGATCAAGAAGCTCGTC	CTGGCTTGGCTTTAGGCTT	325
TWSSR1147	>CONTIGS_29095	(TGA)5	GCTGCATCCTTTGTGAACATT	GCTCATCCTCCTCCTCCTTATT	153
TWSSR1148	>CONTIGS_29129	(TTGGAG)3	CGGGACTTGTGGAACCTG	CATCACCACCACCTTCAATCT	270
TWSSR1149	>CONTIGS_2147	(AAG)5	AGCTTGGTTCTCACCACTGACT	GCACAGCAAGTATCTCATCAGC	394
TWSSR1150	>CONTIGS_30212	(CTT)6	TCATCCTCTTCATTTACCACCA	ACGTGTGCTCTTCCGATCTAAT	316
TWSSR1151	>CONTIGS_30235	(TTG)7	AGAACTTGGGTTTCTTTGTTGG	AGTGGGAGTGGAAGGAGTCA	277
TWSSR1152	>CONTIGS_30277	(CCG)5	AGCTCCTTCCTCTCCTCATCTC	GTATATTCACAAAAGCGCCGAC	175
TWSSR1153	>CONTIGS_29709	(CCA)8	CATCCAACCGAAGAGGAGTATC	AAAGGACTTATGGCAGATGGAA	345
TWSSR1154	>CONTIGS_29743	(TTAA)4	ATAATGGAGGCGTTTTGCAT	GGAGATACGGTTGATAAGGACG	134
TWSSR1155	>CONTIGS_29754	(AAAG)6	ATTGGTTGGTACTGATTTTGGC	GACTAATGGGTTTGGGTGGTAA	229
TWSSR1156	>CONTIGS_29758	(GAA)6	AGCTCCTACAACAACGAATGG	TTCCCTCACATCTACCAAAACC	231
TWSSR1157	>CONTIGS_29791	(TTTC)4	AGGAGGAGGAAGAAGAGGACAT	GTCTCCATCACACAAAATTCCA	312
TWSSR1158	>CONTIGS_29831	(TTCT)4	GGAGGTGGTTTACTTGGGTATG	CATGACCTGGAAGCAATCG	348
TWSSR1159	>CONTIGS_29854	(AT)6	CTCCTTTTCAACCATACTTTGC	AATCAAGATACCCAGTTACCCC	163
TWSSR1160	>CONTIGS_29918	(AAT)6	CATCTAGTGCATTCATACAGGTACA	GATGGTTTCGTTCAGTGTGTG	191
TWSSR1161	>CONTIGS_29918	(CAAAA)6	CATCTAGTGCATTCATACAGGTACA	GATGGTTTCGTTCAGTGTGTG	191
TWSSR1162	>CONTIGS_30588	(TGCAGC)3	ATATTTTAGCTTCGAGTGGGGC	CAGTTTACCATTCCTGGTGGTC	124
TWSSR1163	>CONTIGS_29936	(AT)7	CTCCTTGGGGCCTCTCTTAT	GCACACAACTGTAGGCATCATT	198
TWSSR1164	>CONTIGS_29962	(CTCCAA)3	ACGGCATACGAGATTACAAGGT	GTGATGATGTTGGTGCATTTG	266
TWSSR1165	>CONTIGS_29967	(TCT)8	TGGAAAGTCAGAAAGAAGAGCA	TCAGCTTGTAGTGAGGTGCAGT	287
TWSSR1166	>CONTIGS_30057	(TCA)8	CGTTGTCTAATCATCATAACCACC	ATCCCCTTTGAAGAAGAAAAGC	246
TWSSR1167	>CONTIGS_21509	(GGAAGA)3	GTCTACTCTTCCTACTCCGCGA	GCACCTTTCTTTTCTTGAACCA	260
TWSSR16633	>CONTIGS_16633	(TCC)5	TGATACACCACTCGTTCAAAGC	AGATGTCAAGCACTTTCATTGG	329
TWSSR4577	>CONTIGS_4577	(AAG)5	GGGTTTGATGTAATGGGTGTCT	TCTTTTCCCTCTTCTCCTGTTG	146
TWSSR5200	>CONTIGS_5200	(TC)6	TCCTCTTCCTCTCTCTCCCTCT	CACCGGCTGAGTACAATGAAG	143
TWSSR7164	>CONTIGS_7164	(ATTA)6	ACGAGTCAAAACACGAACTCCT	GCCTAACATCTCTTTACACCTTCC	325
