# Supplementary material for: Transcriptome sequencing, de novo assembly, characterisation of wild accession of blackgram (Vigna mungo var. silvestris) as a rich resource for development of molecular markers and validation of SNPs by high resolution melting (HRM) analysis
Source: BMC Plant Biol. 2019 Aug 16;19:358. doi: 10.1186/s12870-019-1954-0 (PMC6697964; doi:10.1186/s12870-019-1954-0)
Supplement: Supplementary file 7 — Table S3. Details of differentially expressed genes (DEGs) identified by RNA Seq between wild and cultivar accessions of blackgram. (XLS 750 kb) [file 12870_2019_1954_MOESM7_ESM.xls]

## Sheet: Differentially_expressed
Table S3. Details of differentially expressed genes (DEGs) identified by RNA Seq between wild and cultivar accessions of blackgram
Common Hit Accession	TU94R	FPKM	TW	FPKM	Log_fold_change	P_value	GO Annotation
XP_003541238	CDS_12	10.6232	CDS_14722	52039.6	12.2582	0
Q40642	CDS_17734	0.610363	CDS_848	664.088	10.0875	0	calcium ion binding;
XP_003520384	CDS_6073	1.24514	CDS_1135	1087.56	9.77057	0
ESW22517	CDS_14196	4.01658	CDS_16247	3204.1	9.63974	0
ESW30873	CDS_14228	5.71037	CDS_21051	2975.72	9.02544	0	organic cyclic compound binding; heterocyclic compound binding;
XP_003520780	CDS_19593	6.68877	CDS_1697	2825.34	8.72247	0
ESW20583	CDS_5245	4.93125	CDS_5677	1936.62	8.61737	0	acetylglucosaminyltransferase activity;
ESW16338	CDS_8234	4.15047	CDS_1380	738.131	7.47446	0
ESW22113	CDS_28570	2.38142	CDS_16109	388.915	7.35149	0
ESW11282	CDS_19572	1.75372	CDS_19831	214.484	6.93431	0
ESW13737	CDS_17781	3.83467	CDS_2091	450.331	6.87574	0
ESW16056	CDS_2325	24.5255	CDS_24130	2755.47	6.81187	0
ABF13307	CDS_23044	1.59633	CDS_18038	159.068	6.63874	0	structural constituent of cytoskeleton; GTP binding;
ESW14260	CDS_29333	0.610363	CDS_24088	53.7169	6.45956	4.68181e-13	metal ion binding; acid phosphatase activity;
XP_003520169	CDS_10192	1.17466	CDS_194	101.574	6.43414	0
ESW27069	CDS_7569	3.24255	CDS_16294	240.011	6.20982	0
ESW29128	CDS_4354	1.48231	CDS_1045	99.8809	6.07429	0
ESW28255	CDS_38480	1.15291	CDS_155	70.2961	5.9301	2.22045e-16	zinc ion binding;
XP_003538062	CDS_5212	1.92151	CDS_5428	116.948	5.92748	0	integral to membrane;
ESW20115	CDS_20079	1.59633	CDS_19986	95.2937	5.89955	0
ESW04656	CDS_4344	35.0744	CDS_1033	2081.69	5.89119	0
NP_001238718	CDS_13773	5.89555	CDS_21817	346.338	5.87641	0	response to stress;
ESW34009	CDS_20465	6.67558	CDS_400	358.75	5.74794	0
ESW08373	CDS_41507	1.61707	CDS_592	80.0694	5.6298	0
ESW08346	CDS_15326	0.929209	CDS_20310	44.9232	5.59531	5.98317e-11	protein phosphorylation;
ESW14932	CDS_34519	1.20303	CDS_15933	56.4299	5.55171	2.30149e-13	protein phosphorylation; protein kinase activity; ATP binding;
ESW03680	CDS_7924	4.82612	CDS_71	219.8	5.50919	0
ESW34842	CDS_12413	6.20631	CDS_76	258.688	5.38133	0	oxidoreductase activity;
ESW31658	CDS_40709	1.46487	CDS_16112	60.1621	5.36001	4.61853e-14
ESW31934	CDS_5842	11.5669	CDS_11	474.055	5.35698	0
ESW09059	CDS_29373	1.4312	CDS_319	57.4694	5.3275	1.75415e-13
ESW16127	CDS_8713	2.49553	CDS_17165	96.7369	5.27665	0
ESW32189	CDS_1876	2.8671	CDS_844	110.765	5.27177	0
ESW15216	CDS_11251	1.97641	CDS_628	74.2883	5.23218	0	hydrolase activity;
BAB86931	CDS_984	2.70365	CDS_124	94.962	5.13437	0	transferase activity, transferring hexosyl groups;
AAK31173	CDS_19998	0.546114	CDS_17447	18.9768	5.11889	2.51785e-05	ribulose-1,5-bisphosphate carboxylase/oxygenase activator activity; ADP binding; ATP binding;
ESW08833	CDS_42568	0.864681	CDS_15930	29.4227	5.08862	1.57176e-07
ESW30566	CDS_16416	0.262688	CDS_5398	8.66133	5.04317	0.00447564	transcription, DNA-dependent;
ESW28890	CDS_18350	11.9667	CDS_15949	393.611	5.03967	0
ESW03340	CDS_9650	4.01011	CDS_19756	131.54	5.03571	0
AGV54205	CDS_21131	2.84508	CDS_3787	92.4253	5.02175	0
ESW20029	CDS_1884	21.6917	CDS_35	692.555	4.99671	0
ESW21986	CDS_42471	1.4312	CDS_872	44.171	4.94781	1.53402e-10	heme binding; oxidoreductase activity, acting on paired donors, with incorporation or reduction of molecular oxygen; monooxygenase activity; iron ion binding; electron carrier activity;
ESW19556	CDS_7963	0.576454	CDS_380	17.2035	4.89935	6.64268e-05	zinc ion binding;
ESW30784	CDS_9373	1.56621	CDS_1055	46.6011	4.89501	5.18265e-11
ESW18824	CDS_31386	1.98368	CDS_769	58.5831	4.88423	1.83298e-13
XP_003540300	CDS_3173	14.0564	CDS_16103	409.407	4.86424	0
ESW04374	CDS_3907	6.02225	CDS_20058	169.991	4.81901	0	metal ion binding;
ESW11234	CDS_11091	4.74842	CDS_399	131.602	4.79259	0
ESW26025	CDS_15519	3.93579	CDS_32018	108.943	4.79078	0
ESW24922	CDS_13489	3.24819	CDS_206	88.5704	4.76912	0
ESW07384	CDS_17242	3.56681	CDS_19746	96.7171	4.76107	0
AGV54218	CDS_26174	1.70567	CDS_19956	45.9755	4.75245	8.29072e-11
ESW13877	CDS_13377	4.3513	CDS_838	106.821	4.6176	0
ESW29498	CDS_2883	4.01096	CDS_16224	96.8368	4.59354	0	transferase activity, transferring hexosyl groups;
ESW21145	CDS_25885	0.539022	CDS_1629	12.9062	4.58158	0.000618984
ESW07857	CDS_3517	7.48735	CDS_672	179.248	4.58136	0
XP_001728577	CDS_6808	0.211759	CDS_2051	4.94386	4.54514	0.034354
ESW26115	CDS_33099	0.560874	CDS_2979	13.0595	4.54128	0.000584407	aspartic-type endopeptidase activity;
ESW31810	CDS_489	5.6785	CDS_16129	132.135	4.54036	0
ESW13356	CDS_1970	16.812	CDS_23338	377.886	4.49038	0	metal ion binding;
ABM53545	CDS_950	1.67358	CDS_774	37.2966	4.47804	6.6897e-09
ESW14622	CDS_20760	3.73243	CDS_20059	82.9932	4.4748	0
ESW10351	CDS_24125	1.48231	CDS_16155	32.9447	4.47413	5.09053e-08
ESW14068	CDS_10789	5.70119	CDS_16353	126.099	4.46715	0
ESW27129	CDS_9726	7.94225	CDS_7989	174.933	4.46111	0
ESW27663	CDS_3653	2.75286	CDS_4729	60.2671	4.45237	1.7919e-13
ESW28999	CDS_19543	0.943288	CDS_16768	20.3839	4.43358	1.87424e-05	isomerase activity;
ESW25153	CDS_5318	19.4928	CDS_15890	420.142	4.42986	0	iron ion binding; oxidoreductase activity, acting on paired donors, with incorporation or reduction of molecular oxygen, 2-oxoglutarate as one donor, and incorporation of one atom each of oxygen into both donors;
ESW19467	CDS_9345	0.584573	CDS_16664	12.5437	4.42344	0.000789822
XP_004502243	CDS_17367	1.48231	CDS_228	31.2128	4.39622	1.23849e-07	pyridoxal phosphate binding; methyltransferase activity; glycine hydroxymethyltransferase activity;
XP_003546877	CDS_13977	1.18585	CDS_16236	24.3205	4.35818	3.17134e-06
ESW08902	CDS_1845	17.6597	CDS_15881	358.621	4.34392	0	translation initiation factor activity; nucleotide binding;
ESW11338	CDS_30718	2.21358	CDS_1196	44.6973	4.33573	2.73393e-10	metal ion binding; catalytic activity;
WP_003038302	CDS_3882	3.37829	CDS_423	66.8778	4.30716	1.24345e-14
ESW04489	CDS_36859	0.512403	CDS_2435	10.0473	4.29338	0.00280064
XP_003522651	CDS_1684	16.6853	CDS_19790	326.707	4.29135	0	metal ion binding;
ESW32957	CDS_7157	10.7402	CDS_16335	208.143	4.27648	0
ACU16943	CDS_20447	5.34342	CDS_379	102.225	4.25784	0
ESW14425	CDS_8288	2.12844	CDS_20098	40.6889	4.25676	1.93904e-09
ESW26881	CDS_8853	3.01852	CDS_20903	57.067	4.24074	1.20881e-12	cysteine-type peptidase activity; ubiquitin thiolesterase activity;
ESW25621	CDS_4884	6.33041	CDS_20200	119.278	4.23589	0
ESW28909	CDS_1962	403.51	CDS_23272	7591.62	4.23373	0
ESW13010	CDS_3351	133.778	CDS_514	2468.33	4.20562	0
NP_001237846	CDS_12696	5.18808	CDS_1425	93.4182	4.17043	0
ESW23122	CDS_16792	1.41493	CDS_3857	24.9904	4.14257	2.84256e-06
XP_003520435	CDS_21888	0.592924	CDS_3568	10.4455	4.13889	0.00246688
ESW26018	CDS_5661	2.59404	CDS_524	45.599	4.13573	2.58952e-10
ESW32525	CDS_33087	0.864681	CDS_1711	15.1151	4.12768	0.000272871
ESW07407	CDS_17498	6.2257	CDS_16504	106.905	4.10194	0	DNA-directed RNA polymerase activity; DNA binding;
XP_003531358	CDS_38828	1.09223	CDS_2476	18.6564	4.09432	5.43213e-05
ESW33109	CDS_11212	4.55399	CDS_2695	77.409	4.0873	2.22045e-16	oxidoreductase activity, acting on paired donors, with incorporation or reduction of molecular oxygen, 2-oxoglutarate as one donor, and incorporation of one atom each of oxygen into both donors;
ESW34139	CDS_4113	1.61407	CDS_420	27.0863	4.06879	1.18958e-06
ESW10523	CDS_5456	1.30518	CDS_294	21.7255	4.05707	1.38622e-05
ESW19409	CDS_7270	5.97949	CDS_127	99.4948	4.05653	0
AGV54215	CDS_12202	2.22346	CDS_1271	36.9226	4.05362	1.46287e-08
ABK22285	CDS_7051	1.22073	CDS_19888	20.1756	4.0468	2.82364e-05	RNA binding;
ESW31162	CDS_21334	2.07523	CDS_868	34.2197	4.04348	5.02012e-08
XP_003528211	CDS_9399	9.13103	CDS_17420	149.86	4.03669	0	heme binding; oxidoreductase activity, acting on paired donors, with incorporation or reduction of molecular oxygen; monooxygenase activity; iron ion binding; electron carrier activity;
ESW17159	CDS_5887	11.9483	CDS_15953	193.914	4.02053	0
ESW17673	CDS_6138	7.69268	CDS_53	123.944	4.01006	0
XP_003548601	CDS_5766	4.48062	CDS_16785	72.1234	4.0087	2.77556e-15
ESW10057	CDS_18070	1.22073	CDS_17270	19.4482	3.99382	4.13368e-05
AFW90514	CDS_574	32.5635	CDS_15916	516.013	3.98608	0
ESW35716	CDS_15789	1.77877	CDS_1482	27.2991	3.9399	1.2787e-06	chromatin binding;
ESW08647	CDS_8689	1.16915	CDS_23545	17.6758	3.91825	9.90357e-05	microtubule organizing center; spindle pole;
ESW31031	CDS_8615	10.4341	CDS_16114	157.646	3.91731	0
EGV91149	CDS_470	1.83109	CDS_98	27.6506	3.91654	1.12524e-06
ESW31145	CDS_7748	0.798167	CDS_23728	12.0456	3.91567	0.00131311
ESW22502	CDS_31244	1.63834	CDS_3696	24.6239	3.90975	4.40042e-06
ESW09038	CDS_29933	1.22073	CDS_3533	18.0063	3.88269	8.78674e-05
ESW07708	CDS_18547	3.5279	CDS_221	51.9155	3.87928	2.79423e-11
ESW23153	CDS_17581	1.58113	CDS_459	23.1444	3.87164	8.88641e-06
ESW24518	CDS_19385	1.56621	CDS_4973	22.8991	3.86994	9.95519e-06	endopeptidase inhibitor activity; peptidase activity;
ESW21764	CDS_14712	2.94359	CDS_1212	42.5954	3.85505	1.71524e-09
ESW35216	CDS_2909	10.0509	CDS_662	145.307	3.85371	0	metal ion binding;
ESW27896	CDS_26296	3.94032	CDS_20144	56.6314	3.84522	3.93818e-12	SUMO ligase activity;
XP_003538167	CDS_19263	3.70003	CDS_16012	52.8514	3.83633	2.07994e-11
ESW15530	CDS_14740	3.1173	CDS_20180	43.9713	3.81819	1.03013e-09
ESW34734	CDS_22668	2.25876	CDS_16038	31.5547	3.80425	2.37868e-07
WP_005051893	CDS_11591	0.95413	CDS_16265	13.1199	3.78143	0.000871697
ESW14166	CDS_32092	0.798167	CDS_452	10.9474	3.77775	0.00237432	protein kinase activity; ATP binding;
ESW04248	CDS_12026	7.65063	CDS_132	104.709	3.77466	0
ESW26219	CDS_7945	7.64958	CDS_16127	104.505	3.77204	0
ESW12628	CDS_36235	0.66943	CDS_1166	9.10939	3.76635	0.00560221	heme binding; oxidoreductase activity, acting on paired donors, with incorporation or reduction of molecular oxygen; monooxygenase activity; iron ion binding; electron carrier activity;
ESW20719	CDS_8261	7.8434	CDS_661	106.482	3.76299	0
ESW08824	CDS_17246	1.29702	CDS_1088	17.4092	3.74658	0.000131024
ESW17377	CDS_26570	2.5364	CDS_2652	33.6381	3.72924	1.09066e-07	exocyst;
ESW33505	CDS_9646	3.89793	CDS_3060	51.433	3.72192	5.22788e-11	metal ion binding; protein serine/threonine phosphatase activity;
NP_001235257	CDS_13328	1.59633	CDS_16186	20.9919	3.717	2.76923e-05	ATP binding; protein serine/threonine kinase activity;
ESW03795	CDS_15736	2.13209	CDS_23688	27.8578	3.70774	1.38096e-06	transporter activity;
AGV54666	CDS_8169	2.29084	CDS_660	29.9037	3.70637	5.71522e-07
ESW11761	CDS_30723	2.76698	CDS_24030	36.1036	3.70576	3.93546e-08	endoplasmic reticulum;
ESW30236	CDS_29486	1.4312	CDS_4397	18.6564	3.70438	7.80892e-05
ESW27752	CDS_10020	1.9862	CDS_1382	25.8167	3.70022	3.41324e-06	protein kinase activity; ATP binding;
ESW11663	CDS_27024	1.51846	CDS_1821	19.2492	3.66411	6.30421e-05	3-deoxy-8-phosphooctulonate synthase activity;
ACU22759	CDS_34556	1.13711	CDS_3046	14.1334	3.63565	0.000623994	heme binding; oxidoreductase activity, acting on paired donors, with incorporation or reduction of molecular oxygen; monooxygenase activity; iron ion binding; electron carrier activity;
AGV54843	CDS_994	29.2478	CDS_20076	363.353	3.63497	0
ESW12749	CDS_1730	11.3489	CDS_325	140.531	3.63026	0
ESW18887	CDS_11828	1.83881	CDS_2302	22.7332	3.62795	1.44105e-05
ESW20343	CDS_5723	1.17911	CDS_4235	14.4666	3.61695	0.000543549
XP_003536521	CDS_41	57.1683	CDS_140	701.396	3.61694	0	structural constituent of ribosome;
XP_003529088	CDS_11716	43.5799	CDS_23618	533.385	3.61344	0
ESW24976	CDS_20903	2.27423	CDS_839	27.7624	3.60968	1.67834e-06	spliceosomal complex;
ESW08332	CDS_25965	0.703469	CDS_4895	8.57163	3.60701	0.00779055
ESW13896	CDS_10413	4.15047	CDS_1186	50.567	3.60685	1.03935e-10	regulation of transcription, DNA-dependent;
ESW31739	CDS_8583	2.23143	CDS_931	27.1361	3.60417	2.21489e-06	pyridoxal phosphate binding; transaminase activity;
ESW24939	CDS_4162	2.34932	CDS_16812	28.4573	3.59848	1.27141e-06	zinc ion binding; nucleic acid binding;
ESW30796	CDS_21336	1.67696	CDS_896	20.2338	3.59285	4.46904e-05
ESW07598	CDS_5727	0.512403	CDS_4400	6.17678	3.5915	0.0239811
XP_003523156	CDS_2989	98.7001	CDS_46	1188.59	3.59006	0	metal ion binding;
ESW27066	CDS_22766	2.34755	CDS_16373	28.1823	3.58556	1.46835e-06
AFP44109	CDS_27337	1.27055	CDS_23799	15.2229	3.58272	0.000401973
ESW06010	CDS_5868	6.61787	CDS_538	78.7299	3.57247	8.88178e-16
ESW24835	CDS_22164	1.22073	CDS_339	14.5105	3.57129	0.000555047	serine-type endopeptidase activity;
ESW18555	CDS_4622	2.53464	CDS_2003	30.0225	3.56619	6.86734e-07	transferase activity, transferring glycosyl groups;
ESW21050	CDS_10510	47.1644	CDS_143	555.065	3.55689	0
ESW11635	CDS_31225	0.798167	CDS_4265	9.34883	3.55002	0.00566152
XP_004516872	CDS_167	14.0374	CDS_17864	163.733	3.544	0	protein folding; response to stress;
NP_001237239	CDS_12573	6.74451	CDS_16486	77.6397	3.52501	1.77636e-15	ATP synthesis coupled proton transport;
ESW32427	CDS_14717	1.18585	CDS_212	13.608	3.52046	0.000867009
ESW34416	CDS_39250	0.747832	CDS_4139	8.54074	3.51357	0.0083632
ESW09580	CDS_24995	2.21185	CDS_2100	25.0254	3.50007	6.4224e-06
ESW29495	CDS_26366	1.54868	CDS_4770	17.3522	3.486	0.00017557
AGV54603	CDS_25455	0.628859	CDS_1307	7.02372	3.48143	0.0170619
ESW23643	CDS_8173	4.87515	CDS_16284	53.434	3.45424	5.08816e-11
ESW21393	CDS_39259	0.902276	CDS_1335	9.8847	3.45356	0.00472447	cell redox homeostasis;
ESW16123	CDS_8811	7.63686	CDS_579	83.4259	3.44944	2.22045e-16
ESW32638	CDS_16181	0.93902	CDS_16820	10.2213	3.44427	0.00409771
ESW19595	CDS_17893	3.26657	CDS_16277	35.5508	3.44403	8.62228e-08	methyltransferase activity;
ACU23395	CDS_11203	16.1063	CDS_16919	175.077	3.4423	0
ESW33996	CDS_7268	1.90098	CDS_16712	20.6372	3.44043	4.52594e-05	metalloendopeptidase activity;
AGV54809	CDS_1470	162.869	CDS_38	1767.26	3.43973	0
ACF74355	CDS_4330	9.44972	CDS_365	100.85	3.4158	0	threonine-type endopeptidase activity;
ESW31657	CDS_25636	1.16915	CDS_1943	12.4686	3.41478	0.00155777	cell morphogenesis;
ESW13661	CDS_6300	21.6091	CDS_285	230.149	3.41286	0	electron carrier activity; isomerase activity; protein disulfide oxidoreductase activity;
XP_003548114	CDS_21130	2.92286	CDS_20500	31.1274	3.41273	5.76882e-07	DNA binding; chromatin binding;
ESW26170	CDS_18603	2.30582	CDS_1557	24.1615	3.38936	1.11123e-05
ESW10313	CDS_20798	1.97641	CDS_2597	20.6035	3.38193	5.01085e-05	hydrolase activity;
ESW04060	CDS_4087	4.65473	CDS_16016	48.4859	3.38079	4.86921e-10	metal ion binding;
ESW08437	CDS_5504	71.6231	CDS_23303	745.773	3.38024	0	translational elongation;
ESW17778	CDS_4124	16.7677	CDS_20906	173.878	3.37432	0
XP_003534929	CDS_2587	2.80437	CDS_16051	28.8978	3.36521	1.59659e-06	plasma membrane; chloroplast;
ESW15834	CDS_15422	0.798167	CDS_20454	8.20798	3.36227	0.0105891	pyruvate kinase activity; potassium ion binding; magnesium ion binding;
ESW28572	CDS_14182	0.943288	CDS_5043	9.67369	3.3583	0.00552514	triglyceride lipase activity;
ESW04040	CDS_8194	4.29359	CDS_2063	43.8873	3.35355	3.47081e-09	zinc ion binding;
ESW19143	CDS_16714	12.5479	CDS_73	128.146	3.35227	0	isomerase activity;
XP_002334250	CDS_24535	4.40201	CDS_20417	44.7297	3.345	2.53094e-09	ATP binding; transmembrane receptor protein serine/threonine kinase activity;
ESW03776	CDS_11418	7.4939	CDS_16172	76.0863	3.34385	7.77156e-15
ESW04595	CDS_4582	5.76454	CDS_1584	58.4233	3.34127	9.84546e-12
ACB30383	CDS_2157	1.22073	CDS_3811	12.3638	3.34032	0.00173943	starch synthase activity;
ESW10173	CDS_4359	2.99133	CDS_2536	30.2669	3.33888	9.58367e-07	copper ion binding; quinone binding;
ESW12081	CDS_24429	1.52591	CDS_16924	15.4204	3.3371	0.000473306	zinc ion binding;
XP_003549719	CDS_4345	34.622	CDS_15918	349.808	3.3368	0
ESW08627	CDS_546	5.14658	CDS_1485	51.6712	3.32768	1.60467e-10	biosynthetic process;
ESW30692	CDS_8057	5.84663	CDS_17084	58.5543	3.3241	1.00691e-11	mannosyl-oligosaccharide glucosidase activity;
XP_003547614	CDS_10788	3.80195	CDS_1013	37.9113	3.31782	4.39916e-08	hydro-lyase activity;
ESW19080	CDS_22024	3.50885	CDS_499	34.6011	3.30175	1.77027e-07
ESW08166	CDS_8253	5.54452	CDS_1339	54.2114	3.28946	6.55314e-11	vesicle-mediated transport; intracellular protein transport;
ESW08927	CDS_8666	0.610363	CDS_3863	5.93386	3.28123	0.0309092
XP_004513497	CDS_8902	2.30582	CDS_17090	22.3956	3.27987	2.75036e-05
ESW13958	CDS_26024	1.97641	CDS_5651	19.0683	3.27022	0.00011075	plant-type cell wall organization;
ESW14126	CDS_10633	1.68914	CDS_1568	16.1865	3.26042	0.00037157
NP_001061210	CDS_19360	1.36081	CDS_2324	13.0223	3.25845	0.00141358	photosynthesis;
WP_002430991	CDS_3886	2.90533	CDS_16087	27.7524	3.25584	3.20124e-06
ESW11028	CDS_39054	1.59633	CDS_16710	15.1058	3.24227	0.000598062
ESW32240	CDS_6243	10.7164	CDS_1052	101.003	3.23651	0	hydrogen ion transmembrane transporter activity;
CAA06793	CDS_31396	2.14679	CDS_16742	20.1654	3.23163	7.41849e-05
ESW20474	CDS_12269	2.55851	CDS_2284	24.0058	3.23001	1.53868e-05	integral to membrane;
ESW22800	CDS_1985	25.3475	CDS_19917	237.368	3.22721	0	structural constituent of ribosome;
ESW19746	CDS_8688	10.6618	CDS_2019	99.3948	3.22073	0
XP_005276384	CDS_22173	0.972766	CDS_28402	9.05503	3.21855	0.00794868	nucleic acid binding; exonuclease activity;
XP_003516404	CDS_7062	1.27055	CDS_23316	11.8223	3.21798	0.00244407
ESW18124	CDS_4546	1.05075	CDS_543	9.77342	3.21744	0.00587255
ESW15055	CDS_26516	2.2077	CDS_2653	20.5029	3.21521	6.63917e-05
ESW32089	CDS_37213	2.44145	CDS_95	22.5719	3.20872	2.86553e-05
ESW15377	CDS_1474	75.5978	CDS_17070	698.831	3.20853	0
ESW09632	CDS_17686	1.68262	CDS_3120	15.4352	3.19744	0.000545009	nucleus;
ESW22091	CDS_20745	9.68442	CDS_605	88.6618	3.19458	1.11022e-16
ESW31215	CDS_8072	2.9183	CDS_23297	26.5583	3.18596	5.93515e-06
ESW25111	CDS_8936	1.48231	CDS_1402	13.4805	3.18495	0.00125131	binding;
XP_003541181	CDS_5952	7021.02	CDS_19771	63751	3.1827	0
ESW05176	CDS_22472	2.6856	CDS_6263	24.228	3.17336	1.56144e-05
ESW14898	CDS_33482	1.84093	CDS_1367	16.5442	3.16782	0.000359452
AAS55853	CDS_18329	2.70683	CDS_6461	24.2612	3.16398	1.568e-05	heme binding; peroxidase activity;
ESW11043	CDS_12538	7.46231	CDS_137	66.8341	3.16289	7.55285e-13	1-(5-phosphoribosyl)-5-[(5-phosphoribosylamino)methylideneamino]imidazole-4-carboxamide isomerase activity;
AAD56038	CDS_27653	0.873783	CDS_925	7.77519	3.15353	0.014469	zinc ion binding; carbonate dehydratase activity;
ESW24785	CDS_23728	1.86771	CDS_3126	16.5688	3.14912	0.000364679	cholestenol delta-isomerase activity;
ESW10803	CDS_36321	0.568557	CDS_17980	5.01599	3.14116	0.0499541
ESW08068	CDS_4919	18.5731	CDS_742	163.598	3.13887	0	methyltransferase activity;
ESW31293	CDS_22436	1.05879	CDS_19898	9.28362	3.13227	0.00774288
YP_005090462	CDS_25788	1.88658	CDS_17628	16.5227	3.1306	0.000381641	structural constituent of ribosome; rRNA binding;
WP_002541200	CDS_529	1.7737	CDS_20097	15.4882	3.12633	0.000580653
ESW12075	CDS_21515	2.05243	CDS_5593	17.88	3.12294	0.000220241
ESW20688	CDS_16952	2.03454	CDS_2900	17.6985	3.12085	0.000237043
ESW27158	CDS_40468	0.883078	CDS_957	7.66258	3.11722	0.0156214
ESW30529	CDS_3282	13.4347	CDS_19811	116.156	3.11203	0
ESW11640	CDS_5827	15.4079	CDS_16170	133.123	3.11102	0
ACU17965	CDS_20321	2.28466	CDS_2917	19.7107	3.10893	0.000106943	response to stress;
ESW28313	CDS_3050	22.0556	CDS_19842	189.817	3.10539	0	translation;
ESW18102	CDS_10185	7.32112	CDS_15897	61.9475	3.08091	7.48557e-12
ESW33655	CDS_9114	0.864681	CDS_5003	7.31023	3.07968	0.0185866
ESW16066	CDS_21578	1.42139	CDS_5638	11.9499	3.07162	0.00265439
ESW12436	CDS_12591	12.1807	CDS_16106	102.258	3.06954	0	zinc ion binding;
ESW30122	CDS_30517	1.40218	CDS_2015	11.7329	3.06482	0.00292447
ESW12313	CDS_15601	1.93045	CDS_3307	16.1098	3.06093	0.000491669	DNA binding; chromatin binding;
ESW28590	CDS_15544	2.44145	CDS_16853	20.3738	3.0609	8.88965e-05	peptidyl-prolyl cis-trans isomerase activity;
ESW33903	CDS_3342	2.72162	CDS_4461	22.6985	3.06006	3.52019e-05
ESW25606	CDS_6837	11.2307	CDS_16198	93.2933	3.05433	0
NP_001241150	CDS_20606	3.91554	CDS_1589	32.5214	3.05411	7.52413e-07	sequence-specific DNA binding transcription factor activity; DNA binding;
ESW35677	CDS_5203	11.8585	CDS_992	98.3182	3.05154	0
ESW31251	CDS_10153	4.39461	CDS_770	36.2535	3.04431	1.79145e-07
ESW25248	CDS_2768	19.4632	CDS_16179	159.983	3.0391	0
XP_003521316	CDS_18985	2.44145	CDS_3325	20.0326	3.03654	0.000105872
ESW34401	CDS_30066	1.57613	CDS_4394	12.9243	3.03563	0.00185981
NP_001242819	CDS_17208	2.30582	CDS_2919	18.8765	3.03325	0.000169066	oxidoreductase activity; nucleotide binding; zinc ion binding;
ESW26216	CDS_6154	4.10723	CDS_16562	33.6138	3.03281	5.19778e-07	structural molecule activity;
ESW25435	CDS_27643	0.684143	CDS_6060	5.59748	3.03241	0.0402812
ESW35426	CDS_9152	2.22346	CDS_1881	18.1076	3.02571	0.000230688
ESW09338	CDS_24284	2.5673	CDS_2565	20.8608	3.02247	7.8296e-05
ESW17545	CDS_8801	5.49327	CDS_456	44.6013	3.02135	7.6583e-09	methyltransferase activity;
ESW32675	CDS_4754	1.69673	CDS_3391	13.7125	3.01466	0.00138025
XP_003536295	CDS_15039	1.77877	CDS_5637	14.3245	3.00953	0.001083
ESW03602	CDS_5675	38.2864	CDS_23305	307.623	3.00626	0	structural constituent of ribosome;
EAZ00730	CDS_35483	1.10679	CDS_65	8.82088	2.99454	0.0104707	metal ion binding;
ESW09577	CDS_28917	2.59404	CDS_16180	20.6322	2.99162	8.98425e-05	ATP binding; protein serine/threonine kinase activity;
ESW27774	CDS_22830	2.40773	CDS_16552	19.0802	2.98633	0.000167902	protein dimerization activity;
ESW32068	CDS_20116	2.81388	CDS_62	22.2193	2.98118	4.90365e-05	acid-amino acid ligase activity; ATP binding;
ESW19043	CDS_106	10.5115	CDS_16502	82.0355	2.96428	6.88338e-15
ESW15412	CDS_31203	0.830093	CDS_3272	6.47717	2.96402	0.0286587
ESW18855	CDS_23262	5.61534	CDS_1241	43.2425	2.945	1.70366e-08
ESW13721	CDS_15154	2.16815	CDS_734	16.657	2.94159	0.000466257	phosphatidylinositol binding;
ESW19725	CDS_13046	3.92333	CDS_1283	30.1381	2.94144	2.50194e-06
ESW29321	CDS_3293	22.9631	CDS_20001	174.58	2.9265	0
EOY18077	CDS_18537	1.95616	CDS_13642	14.8625	2.92558	0.000972607	ATP binding;
ESW20309	CDS_899	12.4413	CDS_307	93.3969	2.90823	2.22045e-16
ESW19327	CDS_233	18.3393	CDS_17112	137.447	2.90587	0
ESW31641	CDS_5940	3.33779	CDS_20271	24.9979	2.90484	1.96079e-05
ESW22666	CDS_5944	5.08	CDS_16407	38.0118	2.90355	1.41005e-07
ESW32249	CDS_29923	1.52912	CDS_2421	11.3945	2.89756	0.0039864	asparagine-tRNA ligase activity; nucleic acid binding; ATP binding;
ESW13657	CDS_6638	2.42111	CDS_5939	17.9003	2.88625	0.000311491
XP_003522623	CDS_28122	1.2523	CDS_813	9.24489	2.88408	0.00959275	cellulose synthase (UDP-forming) activity; zinc ion binding;
XP_003516508	CDS_16372	2.40773	CDS_2276	17.721	2.87971	0.000338563
ESW19853	CDS_30571	0.965225	CDS_5497	7.09924	2.87873	0.0234076
XP_003540651	CDS_40750	0.723919	CDS_1641	5.31653	2.87659	0.0493914
ESW19171	CDS_10003	4.56932	CDS_1996	33.5124	2.87464	8.39072e-07
BAJ22388	CDS_3221	79.4905	CDS_6717	580.905	2.86945	0	translation elongation factor activity;
ESW17029	CDS_14038	0.965225	CDS_17125	7.02712	2.864	0.0243293	ATP binding; protein serine/threonine kinase activity;
ESW04520	CDS_32517	2.34932	CDS_16922	17.0677	2.86095	0.000447651	hydrolase activity;
ESW34676	CDS_3925	2.96462	CDS_1566	21.5181	2.85963	8.08205e-05
ESW03856	CDS_1726	5.7581	CDS_16676	41.7821	2.85922	4.00919e-08
XP_003538408	CDS_2988	11.7658	CDS_22	85.0577	2.85384	4.88498e-15
ESW18711	CDS_14222	1.12175	CDS_21008	8.0832	2.84918	0.015854
ESW34918	CDS_7473	6.52216	CDS_1683	46.665	2.83892	7.04625e-09
XP_003546117	CDS_22631	1.83109	CDS_20759	13.0815	2.83675	0.00218172
XP_003524890	CDS_14478	1.64855	CDS_2762	11.7767	2.83666	0.00364241	mannosyl-oligosaccharide glucosidase activity;
ESW31511	CDS_34358	1.19725	CDS_17624	8.54747	2.83577	0.0132757
ESW17172	CDS_16190	3.63545	CDS_1894	25.9395	2.83495	1.60883e-05	transferase activity, transferring glycosyl groups;
ESW13398	CDS_11004	2.07523	CDS_1399	14.7208	2.82651	0.00117325
ESW23228	CDS_9016	13.206	CDS_79	93.6686	2.82637	2.22045e-16	structural constituent of ribosome;
ESW07813	CDS_11421	21.1986	CDS_39	148.562	2.80902	0	ATPase activity, coupled to transmembrane movement of substances;
XP_003527510	CDS_26459	3.09736	CDS_1477	21.6495	2.80522	8.61181e-05
ESW14543	CDS_19931	2.00829	CDS_1770	14.0312	2.8046	0.00157393
ESW09052	CDS_9761	5.24448	CDS_1676	36.473	2.79796	3.5183e-07	metal ion binding; protein serine/threonine phosphatase activity;
ESW24949	CDS_4776	8.85433	CDS_16230	61.243	2.79009	4.30069e-11	acid phosphatase activity;
ESW09658	CDS_9033	2.50028	CDS_1933	17.278	2.78877	0.000462524
ESW15580	CDS_44675	0.873783	CDS_4698	6.02949	2.78669	0.0384953
XP_003525821	CDS_33444	2.4029	CDS_5745	16.5662	2.78539	0.000607452	L-lactate dehydrogenase activity; nucleotide binding;
ESW07146	CDS_10775	4.48062	CDS_1906	30.8857	2.78517	2.87234e-06	endoplasmic reticulum;
ESW13818	CDS_10762	1.00415	CDS_3527	6.91721	2.78422	0.0266707
ESW10617	CDS_16706	2.41775	CDS_5265	16.6491	2.78371	0.0005939	pectinesterase activity; enzyme inhibitor activity;
ESW04136	CDS_16774	1.64375	CDS_1491	11.3157	2.78326	0.00460597
XP_004517235	CDS_1870	57.0399	CDS_16003	392.487	2.7826	0
ESW29072	CDS_7866	2.29368	CDS_783	15.7643	2.78093	0.000833101
ESW13401	CDS_6115	4.07995	CDS_16943	27.9696	2.77724	8.64789e-06
ESW25303	CDS_12071	1.92151	CDS_1194	13.167	2.77661	0.00226666
ESW17856	CDS_11667	4.45737	CDS_1373	30.4721	2.77323	3.48155e-06	methyltransferase activity;
ESW32681	CDS_9954	1.13711	CDS_1209	7.71022	2.76139	0.0198164
ESW27716	CDS_11370	1.70902	CDS_3121	11.5594	2.75783	0.0043371
ESW24013	CDS_8474	7.58571	CDS_606	51.1496	2.75337	2.00894e-09
XP_003536612	CDS_17508	2.08916	CDS_20282	14.0825	2.75291	0.00165369	oxidoreductase activity; nucleotide binding; zinc ion binding;
XP_002509528	CDS_34171	1.25772	CDS_18792	8.46448	2.75061	0.014801	structural constituent of ribosome;
ESW33337	CDS_12341	3.4071	CDS_357	22.8499	2.74557	6.2248e-05
ESW20913	CDS_21520	2.49028	CDS_4362	16.6624	2.74221	0.000630737
AGV54283	CDS_9834	10.8551	CDS_483	72.4183	2.73799	1.06315e-12
ESW18821	CDS_6084	5.3453	CDS_20198	35.6266	2.73661	5.90199e-07
ESW24848	CDS_13017	10.0211	CDS_16036	66.7021	2.73469	8.328e-12
ESW13393	CDS_6782	8.14241	CDS_20807	54.1468	2.73335	7.47329e-10
ESW09592	CDS_10914	4.61163	CDS_376	30.4721	2.72414	3.98718e-06
ESW20992	CDS_1987	4.70613	CDS_1799	31.0364	2.72135	3.28064e-06
ESW17057	CDS_14208	3.96509	CDS_16841	26.119	2.71967	1.98566e-05	glutamate-tRNA ligase activity; ATP binding;
ESW34731	CDS_11412	6.00726	CDS_1807	39.4427	2.71498	1.60377e-07	zinc ion binding;
ESW30120	CDS_7488	10.0728	CDS_940	65.8819	2.70942	1.29965e-11
ESW03689	CDS_34130	1.15291	CDS_6584	7.52398	2.70622	0.0222133
ESW35035	CDS_1133	134.827	CDS_19794	878.314	2.70362	0
ESW28991	CDS_15796	4.50051	CDS_20068	29.2788	2.7017	6.55122e-06	catalytic activity;
ESW23448	CDS_20012	3.79724	CDS_1435	24.6679	2.69961	3.53504e-05	proline dehydrogenase activity;
ESW15644	CDS_23027	3.3523	CDS_24789	21.7482	2.69767	0.00010294
ESW03641	CDS_1434	19.9222	CDS_16113	128.817	2.69287	0	nucleic acid binding; nucleotide binding;
ESW16823	CDS_7828	3.33946	CDS_16587	21.5062	2.68707	0.000115241
ESW15149	CDS_15105	2.4029	CDS_2558	15.4569	2.6854	0.00107833
ESW11516	CDS_20146	3.99816	CDS_3088	25.6264	2.68022	2.60948e-05	structural constituent of ribosome;
ESW27519	CDS_279	198.564	CDS_8	1264.75	2.67117	0	malate synthase activity;
ESW07545	CDS_3914	2.37421	CDS_16877	14.9803	2.65755	0.0013448	ATP binding; protein serine/threonine kinase activity;
ESW14596	CDS_19075	1.05075	CDS_5085	6.61884	2.65516	0.0331309
ESW19703	CDS_24166	2.15609	CDS_1029	13.5432	2.65108	0.00233957	intracellular protein transport;
XP_003523128	CDS_18534	0.950489	CDS_4025	5.96361	2.64944	0.0434451
ESW05377	CDS_19024	0.943288	CDS_3089	5.91692	2.64908	0.0439886
ESW08261	CDS_8691	14.8046	CDS_16248	92.8214	2.64841	1.55431e-15
ESW11183	CDS_23013	2.53077	CDS_4290	15.811	2.64328	0.00101445
ESW19689	CDS_4577	8.49511	CDS_19744	53.0326	2.64217	1.77432e-09
ESW33215	CDS_22730	1.36829	CDS_16220	8.52718	2.6397	0.015854
ESW07007	CDS_17209	2.1224	CDS_1140	13.2046	2.63727	0.00269242	nucleic acid binding; ATP binding; ATP-dependent helicase activity;
ESW10391	CDS_29411	1.84465	CDS_2678	11.468	2.63619	0.00514145
ESW18851	CDS_20580	2.45106	CDS_2134	15.2361	2.63601	0.00126494	ubiquitin-protein ligase activity;
AHA84177	CDS_17048	12.3938	CDS_252	77.0033	2.63531	4.31988e-13	sequence-specific DNA binding transcription factor activity; sequence-specific DNA binding;
ESW20910	CDS_24064	1.57613	CDS_1854	9.78885	2.63476	0.00982695	protein kinase activity; ATP binding; zinc ion binding;
ESW25224	CDS_1877	11.5097	CDS_14276	71.3317	2.63169	3.1839e-12
ESW13895	CDS_3850	6.78442	CDS_674	41.9081	2.62693	9.3264e-08
ESW32741	CDS_3722	1.98825	CDS_585	12.2718	2.62578	0.00388243
ESW10711	CDS_2473	17.7023	CDS_20318	108.712	2.61851	0	nucleosome assembly;
ESW27743	CDS_7073	12.7394	CDS_930	77.8732	2.61183	3.82583e-13	methyltransferase activity;
ESW04655	CDS_208	17.1926	CDS_16195	104.926	2.60951	0	riboflavin synthase activity; oxidoreductase activity;
ESW12034	CDS_14382	3.40202	CDS_2221	20.7492	2.60859	0.000178773
AAC28907	CDS_21427	2.70683	CDS_1043	16.5057	2.60829	0.00083355	protein dimerization activity;
ESW16570	CDS_2651	6.11978	CDS_20254	37.2437	2.60544	5.2438e-07	rRNA processing;
ESW07412	CDS_9714	3.14429	CDS_190	19.1092	2.60346	0.000325437
ESW25936	CDS_8140	1.42418	CDS_1282	8.60795	2.59554	0.0159262
ESW21658	CDS_40098	1.06422	CDS_9850	6.42133	2.59307	0.0374243	FMN binding; oxidoreductase activity, acting on NAD(P)H, quinone or similar compound as acceptor;
ESW30557	CDS_15376	2.04961	CDS_3846	12.312	2.58664	0.00401947	RNA processing;
ESW05784	CDS_377	113.236	CDS_101	678.427	2.58287	0	calcium ion binding; calcium-dependent phospholipid binding;
ESW12884	CDS_10868	7.476	CDS_960	44.411	2.57058	5.00719e-08
ESW29622	CDS_2149	135.755	CDS_68	804.831	2.56768	0	structural constituent of ribosome;
ESW07291	CDS_2236	40.1658	CDS_19775	237.137	2.56168	0
ESW12549	CDS_20996	2.53077	CDS_716	14.9402	2.56155	0.00158852
ESW06341	CDS_6961	3.74222	CDS_799	22.0763	2.56053	0.000123531
ESW15341	CDS_10244	9.0856	CDS_1414	53.429	2.55597	2.42536e-09	magnesium ion binding; intramolecular transferase activity, phosphotransferases;
ESW23742	CDS_10627	10.2236	CDS_1560	60.0071	2.55323	2.58554e-10	7S RNA binding;
ESW27013	CDS_14297	1.01231	CDS_24552	5.93999	2.55281	0.0466214
ESW19778	CDS_29466	1.57215	CDS_3975	9.14411	2.54011	0.0137887
ACU24227	CDS_36674	1.59633	CDS_17557	9.28362	2.53993	0.0131561
ESW32589	CDS_4718	8.30093	CDS_20832	48.2005	2.5377	1.58274e-08	oxidoreductase activity; FMN binding;
XP_004497466	CDS_31	91.7056	CDS_23179	531.913	2.53611	0	structural constituent of ribosome;
ESW11144	CDS_1600	62.8796	CDS_239	363.973	2.53317	0
ESW06082	CDS_23812	3.67489	CDS_2761	21.2553	2.53205	0.000175476
ESW29180	CDS_39317	1.35341	CDS_936	7.81337	2.52934	0.0230067
XP_003534225	CDS_41343	1.09223	CDS_4015	6.30458	2.52913	0.0412187
ESW14917	CDS_30652	1.34755	CDS_5608	7.75911	2.52555	0.023638	integral to membrane;
XP_003541702	CDS_28441	1.36829	CDS_17295	7.85987	2.52214	0.0228089	chloroplast;
ESW18597	CDS_18242	1.40218	CDS_2848	8.03408	2.51846	0.021399
ESW30968	CDS_8577	15.0524	CDS_195	86.2281	2.51817	4.77396e-14
ESW14346	CDS_20358	1.27055	CDS_20264	7.27648	2.51779	0.0284928
ESW06136	CDS_20078	4.11995	CDS_3496	23.4629	2.50969	8.61636e-05
ESW05224	CDS_20105	3.19267	CDS_560	18.1794	2.50947	0.000545888
XP_003540514	CDS_2608	16.8187	CDS_77	95.6063	2.50704	2.22045e-15	coenzyme binding; nucleotide binding; dTDP-glucose 4,6-dehydratase activity; dTDP-4-dehydrorhamnose reductase activity;
XP_003536605	CDS_8861	9.35958	CDS_16062	53.1035	2.50429	3.57943e-09	NAD binding; phosphoglycerate dehydrogenase activity; amino acid binding;
ESW26878	CDS_27303	1.14496	CDS_5550	6.48577	2.50199	0.0389052	DNA-3-methyladenine glycosylase activity;
ESW16952	CDS_10652	11.2323	CDS_16737	63.591	2.50117	1.07009e-10
ESW08537	CDS_3002	2.18446	CDS_2926	12.3562	2.49989	0.00440703
ESW31819	CDS_38363	1.19725	CDS_4092	6.77158	2.49977	0.0352918
ESW16348	CDS_24142	2.3945	CDS_1167	13.5432	2.49977	0.00288628
ESW06237	CDS_9591	3.6384	CDS_2125	20.5405	2.49709	0.00024566
XP_003538133	CDS_3406	8.80004	CDS_12291	49.6583	2.49645	1.18764e-08	ATP binding; unfolded protein binding;
ESW09422	CDS_7672	9.82321	CDS_268	55.1194	2.48829	1.97825e-09	aldehyde dehydrogenase [NAD(P)+] activity;
XP_003549598	CDS_16126	3.07938	CDS_3350	17.2349	2.48462	0.000802691	carbohydrate binding; ATP binding; protein serine/threonine kinase activity;
ESW33516	CDS_36403	1.27055	CDS_5071	7.11016	2.48443	0.0312714	flavin adenine dinucleotide binding; glutamate synthase (NADH) activity; iron-sulfur cluster binding; iron ion binding; FMN binding;
ESW19144	CDS_9363	2.85519	CDS_1224	15.9632	2.48309	0.00126357
ESW24538	CDS_30558	2.51543	CDS_3953	14.022	2.47881	0.00252968	DNA binding;
ESW30864	CDS_18059	1.07804	CDS_2225	6.00014	2.47658	0.0482861
ESW29668	CDS_19715	2.2077	CDS_20142	12.2847	2.47625	0.00472186	transmembrane transport;
ESW29700	CDS_1169	4.32962	CDS_1018	24.0155	2.47165	7.81305e-05
ESW24067	CDS_5008	7.42775	CDS_705	41.174	2.47074	2.33961e-07
ESW16313	CDS_26996	1.36829	CDS_6684	7.56824	2.46759	0.0267171
ESW17338	CDS_4943	2.26979	CDS_1099	12.545	2.46648	0.00435387
ESW20243	CDS_6756	1.97641	CDS_2183	10.8761	2.46021	0.00798427	proton-transporting ATPase activity, rotational mechanism;
ESW10409	CDS_15346	5.37119	CDS_1771	29.3502	2.45006	1.35107e-05
ESW30141	CDS_4962	5.45414	CDS_20165	29.7197	2.446	1.20458e-05
ESW35723	CDS_18351	1.96306	CDS_2227	10.6726	2.44274	0.00875566	2,3-dihydro-2,3-dihydroxybenzoate dehydrogenase activity; nucleotide binding;
ESW29207	CDS_7097	19.4305	CDS_15902	105.63	2.44263	2.22045e-16	calcium ion binding;
ESW05956	CDS_32676	4.36891	CDS_3147	23.7395	2.44194	9.29877e-05	structural constituent of ribosome;
AFR40585	CDS_9604	4.93293	CDS_550	26.7919	2.44128	3.296e-05
ESW32924	CDS_15238	3.67298	CDS_1942	19.8311	2.43274	0.000360414
ESW25063	CDS_11315	5.83659	CDS_144	31.4639	2.4305	7.11153e-06
ESW19784	CDS_17731	4.3234	CDS_1408	23.154	2.42102	0.000119536	guanylate kinase activity;
XP_003543069	CDS_1104	146.119	CDS_19858	780.923	2.41803	0	structural constituent of ribosome;
ESW13062	CDS_24979	1.82038	CDS_16622	9.70926	2.41512	0.0128112	transport;
ESW27282	CDS_8680	9.58441	CDS_679	51.0556	2.41331	1.1551e-08
ESW29492	CDS_1814	34.2049	CDS_18582	181.602	2.4085	0
AAT38954	CDS_15029	4.31484	CDS_2343	22.8541	2.40507	0.00013758	glutamate synthase (ferredoxin) activity;
ESW06741	CDS_17181	3.30151	CDS_2549	17.4617	2.403	0.000865141	calcium ion binding;
ESW16986	CDS_16315	1.96601	CDS_647	10.3177	2.39177	0.0106249
ESW14638	CDS_25253	2.64121	CDS_17763	13.851	2.39072	0.00306898
AFK48057	CDS_1751	9.74731	CDS_1710	51.1167	2.39072	1.29089e-08	NAD binding; UDP-glucose 6-dehydrogenase activity;
EOY03029	CDS_9963	3.54308	CDS_16658	18.5037	2.38474	0.000629383	translation release factor activity, codon specific;
ESW24296	CDS_15706	5.09489	CDS_20430	26.572	2.38279	4.20619e-05
ESW14528	CDS_5430	5.55775	CDS_15941	28.8837	2.37768	1.99821e-05
ACB30382	CDS_2120	45.4559	CDS_23346	235.695	2.37439	0	starch synthase activity;
ESW35086	CDS_4742	39.3871	CDS_15906	203.68	2.37051	0	methylenetetrahydrofolate dehydrogenase (NADP+) activity; hydrolase activity; nucleotide binding;
XP_003544588	CDS_12149	2.49028	CDS_16052	12.8535	2.36778	0.00450538
ESW30898	CDS_2154	6.98255	CDS_593	36.039	2.36773	1.95985e-06
ESW33143	CDS_22832	3.56681	CDS_17314	18.4082	2.36764	0.000675673	mitochondrial matrix;
ESW12691	CDS_5260	9.26803	CDS_16095	47.8284	2.36753	4.25633e-08	7S RNA binding;
ESW07671	CDS_1991	261.998	CDS_36	1345.35	2.36035	0
AAD27882	CDS_29345	1.80455	CDS_20666	9.26302	2.35984	0.0159807	photosynthesis, light harvesting;
ESW08399	CDS_1201	10.7736	CDS_1160	55.14	2.35561	4.29328e-09	protein kinase activity; ATP binding;
ESW33015	CDS_3676	3.01431	CDS_16599	15.3782	2.35099	0.00193521	metalloendopeptidase activity; ATP binding; nucleoside-triphosphatase activity;
ESW05383	CDS_16569	1.83881	CDS_5475	9.3462	2.3456	0.015791
ESW14574	CDS_30874	1.29702	CDS_5223	6.58348	2.34365	0.0430866	nucleotide-sugar transmembrane transporter activity; sugar:hydrogen symporter activity;
ESW24950	CDS_11034	1.42139	CDS_5628	7.20381	2.34146	0.0342737
ESW27431	CDS_32420	2.88957	CDS_929	14.5105	2.32818	0.00271907	hydrolase activity, acting on ester bonds;
ESW23121	CDS_31221	1.59633	CDS_2725	8.01583	2.32809	0.0258952	heme binding; metal ion binding; peroxidase activity;
ESW33144	CDS_10412	4.44003	CDS_486	22.2749	2.32678	0.000204857
ESW11667	CDS_1949	53.6411	CDS_435	268.445	2.32322	0
ESW08159	CDS_11986	3.13698	CDS_20669	15.6946	2.32282	0.00184871	response to stress;
ESW22260	CDS_8941	4.74339	CDS_15874	23.7262	2.32249	0.000127661	ATP binding; protein serine/threonine kinase activity;
ESW33058	CDS_8388	12.5014	CDS_16604	62.4657	2.32097	5.19923e-10	response to stress;
ESW06876	CDS_3733	8.70463	CDS_21186	43.3619	2.31657	2.30953e-07	zinc ion binding; nucleic acid binding;
ESW05025	CDS_8071	6.6899	CDS_2962	32.9922	2.30207	6.80957e-06
ESW28026	CDS_16859	2.62688	CDS_19887	12.9457	2.30105	0.00483271
ESW25434	CDS_905	3.93579	CDS_381	19.3723	2.29927	0.000570761	carbohydrate binding; hydrolase activity, hydrolyzing O-glycosyl compounds;
AGV54691	CDS_27794	1.39903	CDS_2685	6.86489	2.29481	0.0405194	transcription cofactor activity; zinc ion binding; histone acetyltransferase activity;
ESW09901	CDS_6760	2.54383	CDS_3367	12.474	2.29384	0.00572464
ESW35377	CDS_1269	5.6443	CDS_4550	27.6629	2.29309	3.88451e-05	triglyceride lipase activity; carboxylesterase activity;
ESW22828	CDS_554	2.02462	CDS_632	9.89693	2.28933	0.0138591
ESW13812	CDS_19496	1.36829	CDS_2563	6.64301	2.27947	0.0444865
ESW29237	CDS_20887	4.15047	CDS_20256	20.1433	2.27896	0.000463516	NAD-dependent histone deacetylase activity (H3-K18 specific); NAD-dependent histone deacetylase activity (H3-K14 specific); NAD-dependent histone deacetylase activity (H4-K16 specific); NAD-dependent histone deacetylase activity (H3-K9 specific);
ESW05812	CDS_12673	12.4845	CDS_23419	60.529	2.27749	1.29024e-09
XP_003534862	CDS_14599	1.69407	CDS_6473	8.21306	2.27743	0.025362	calcium ion binding;
ESW18722	CDS_21801	1.69407	CDS_1891	8.20798	2.27654	0.025362
ESW08519	CDS_11008	2.18446	CDS_331	10.5234	2.26826	0.0115154
ESW28720	CDS_19401	3.05655	CDS_3091	14.7075	2.26658	0.00283924
ESW31909	CDS_7225	2.62688	CDS_2554	12.6387	2.26643	0.00566466	transporter activity;
ESW24496	CDS_17774	1.38349	CDS_20962	6.65066	2.26519	0.044645
ESW22525	CDS_735	10.9261	CDS_16445	52.5143	2.26493	1.71952e-08
ESW27012	CDS_7368	10.2366	CDS_19787	49.1831	2.26443	4.86964e-08
ESW03928	CDS_1722	10.1858	CDS_2523	48.8058	2.2605	5.5859e-08	unfolded protein binding; calcium ion binding;
ESW07371	CDS_18726	3.06987	CDS_619	14.6099	2.2507	0.00301231	identical protein binding; serine-type endopeptidase activity;
ESW07122	CDS_10332	3.41494	CDS_30	16.2495	2.25047	0.00174987
ESW22610	CDS_11870	3.52931	CDS_2182	16.7729	2.24868	0.00148914	metalloendopeptidase activity; ATP binding; nucleoside-triphosphatase activity;
ABM53543	CDS_9400	6.44038	CDS_16091	30.5547	2.24618	1.819e-05
ESW28758	CDS_4037	15.6644	CDS_635	74.0642	2.24129	2.59872e-11
ESW13738	CDS_29036	2.11759	CDS_749	9.92387	2.22848	0.0149615	protein kinase activity; ATP binding;
ESW08280	CDS_39941	1.55643	CDS_2938	7.29248	2.22817	0.0370524
ESW04712	CDS_12329	17.0902	CDS_255	79.7653	2.2226	5.37559e-12
NP_001242846	CDS_11792	6.38533	CDS_4424	29.6999	2.21763	2.63984e-05	serine-type carboxypeptidase activity;
ESW21484	CDS_15537	6.65139	CDS_23608	30.9052	2.21612	1.80852e-05	structural constituent of ribosome;
NP_001235760	CDS_471	30.5655	CDS_267	141.862	2.21451	0	unfolded protein binding;
ESW08333	CDS_14347	2.67772	CDS_1968	12.4146	2.21296	0.00665426
ESW31489	CDS_32100	1.53091	CDS_2608	7.07159	2.20765	0.0406391
ESW27311	CDS_32154	1.58113	CDS_23342	7.25527	2.19807	0.0383372	nucleosome assembly;
AGV54214	CDS_8928	13	CDS_16591	59.5573	2.19576	3.07622e-09
ESW06581	CDS_11000	10.3084	CDS_112	47.1533	2.19355	1.35503e-07
ESW23966	CDS_9119	1.45399	CDS_1748	6.6366	2.19043	0.0478286	DNA binding; chromatin binding;
ESW18719	CDS_7218	4.15047	CDS_1250	18.8527	2.18343	0.000879252	RNA processing;
ESW06881	CDS_18643	3.6037	CDS_1301	16.3518	2.1819	0.00194789
ESW25758	CDS_7689	4.01658	CDS_104	18.2032	2.18015	0.00109182
ESW04483	CDS_2182	8.50788	CDS_508	38.5173	2.17863	2.0273e-06	flavin adenine dinucleotide binding; oxidoreductase activity;
ESW34912	CDS_7785	3.70859	CDS_657	16.6345	2.16524	0.00185374
ESW26906	CDS_8789	11.7296	CDS_19912	52.5344	2.16311	3.18732e-08	transporter activity;
ESW24851	CDS_33825	1.76616	CDS_4454	7.90842	2.16278	0.0319533	ATP binding; protein serine/threonine kinase activity;
ESW15891	CDS_6989	10.7997	CDS_782	48.3366	2.16213	1.12791e-07
ESW26762	CDS_15793	3.98155	CDS_4511	17.8172	2.16187	0.00127664
ACV72060	CDS_1717	26.9652	CDS_179	120.436	2.15909	0
ESW06156	CDS_1594	101.672	CDS_23506	453.952	2.15862	0	structural constituent of ribosome;
ESW29086	CDS_2824	2.55413	CDS_16872	11.3915	2.15705	0.010067
ESW05898	CDS_1113	98.1238	CDS_92	437.511	2.15664	0
ESW04341	CDS_20640	3.04368	CDS_82	13.5432	2.15368	0.00505404
ESW34893	CDS_1151	10.8448	CDS_900	48.1737	2.15125	1.26045e-07
AHA84240	CDS_1289	42.3052	CDS_164	187.776	2.1501	0	structural constituent of ribosome;
ESW34251	CDS_35618	1.82438	CDS_4568	8.07381	2.14584	0.0306404
XP_003522438	CDS_31048	1.69177	CDS_914	7.47782	2.14409	0.0375344	regulation of transcription, DNA-dependent;
ESW14604	CDS_10113	11.5291	CDS_615	50.9234	2.14305	5.84538e-08
ESW29116	CDS_2322	15.898	CDS_1172	70.2154	2.14294	1.90378e-10
ESW07421	CDS_16524	4.40987	CDS_16510	19.4683	2.14232	0.000798378
ESW10747	CDS_1771	10.3175	CDS_20041	45.5274	2.14164	2.94568e-07
ESW19887	CDS_2040	14.532	CDS_186	63.9291	2.13724	1.27642e-09	heme binding; oxidoreductase activity, acting on paired donors, with incorporation or reduction of molecular oxygen; monooxygenase activity; iron ion binding; electron carrier activity;
ESW27162	CDS_533	2.8866	CDS_16323	12.654	2.13215	0.00701549
ESW29959	CDS_21219	2.82986	CDS_1993	12.3381	2.12431	0.00781668
ESW09670	CDS_16724	2.2894	CDS_17805	9.94428	2.1189	0.0171203	galactosylgalactosylxylosylprotein 3-beta-glucuronosyltransferase activity;
ESW13840	CDS_879	5.29847	CDS_817	23	2.11799	0.000287673	mannose-1-phosphate guanylyltransferase (GDP) activity;
ESW32462	CDS_8920	5.59499	CDS_1616	24.0989	2.10676	0.000211731	enzyme regulator activity;
XP_003552822	CDS_17504	1.83649	CDS_4291	7.88922	2.10293	0.0343138	plasma membrane;
ESW31446	CDS_27093	2.45106	CDS_2459	10.5076	2.09996	0.0145761	ATP binding; protein serine/threonine kinase activity;
ESW28473	CDS_4202	6.42771	CDS_17778	27.5533	2.09985	7.70229e-05
XP_003526509	CDS_10119	2.33829	CDS_2397	10.0035	2.09697	0.0173067
XP_003544594	CDS_4639	90.9691	CDS_19	388.345	2.09389	0	ATP binding; unfolded protein binding;
ESW35006	CDS_22150	2.63522	CDS_2690	11.2481	2.09369	0.011659
XP_003533374	CDS_3511	2.47379	CDS_1630	10.5407	2.09117	0.0145926
ESW03789	CDS_27122	2.91039	CDS_1728	12.4002	2.09108	0.00809652	DNA binding;
ESW07638	CDS_15737	1.67358	CDS_5622	7.12091	2.08913	0.0447775
ESW23557	CDS_19983	5.36698	CDS_16275	22.8173	2.08794	0.000331758
ESW27823	CDS_23314	2.47052	CDS_1863	10.4798	2.08473	0.0150466	regulation of transcription, DNA-dependent;
ESW32549	CDS_9347	4.92681	CDS_16966	20.8791	2.08333	0.000604198	protein kinase activity; ATP binding;
ESW29073	CDS_10530	2.67772	CDS_2817	11.3441	2.08287	0.0115089	transferase activity, transferring alkyl or aryl (other than methyl) groups;
ESW26850	CDS_7642	3.26808	CDS_2709	13.8376	2.08207	0.005242
ESW19053	CDS_416	1040.38	CDS_15915	4400.26	2.08048	0	oxidoreductase activity; nucleotide binding;
ESW13693	CDS_6680	4.23238	CDS_2767	17.8695	2.07795	0.00152183
ESW34561	CDS_20290	1.86771	CDS_2434	7.86839	2.0748	0.0356034	flavin adenine dinucleotide binding; long-chain-alcohol oxidase activity;
ESW04843	CDS_12787	3.05181	CDS_892	12.8121	2.06977	0.00737207
ESW25990	CDS_8067	1.9156	CDS_16736	8.01468	2.06485	0.0344748
ESW17385	CDS_5112	22.3166	CDS_120	93.1093	2.06081	5.64659e-13	GTP binding;
ESW16022	CDS_3778	16.2638	CDS_20298	67.8385	2.06044	7.57744e-10
ESW26020	CDS_14167	2.93112	CDS_363	12.1626	2.05292	0.00929629
ESW17015	CDS_1786	18.0307	CDS_18825	74.7082	2.05081	1.16612e-10	integral to membrane;
ESW25417	CDS_33681	2.14679	CDS_20028	8.87738	2.04795	0.0264708
ESW09708	CDS_12061	2.51543	CDS_4150	10.3882	2.04607	0.0164324
ESW10464	CDS_17056	3.3909	CDS_482	13.9946	2.04513	0.0053564
ESW07965	CDS_1853	14.2378	CDS_552	58.629	2.04188	1.2211e-08	dolichyl-diphosphooligosaccharide-protein glycotransferase activity;
ESW25456	CDS_6265	14.5363	CDS_211	59.7104	2.03832	9.23012e-09	phosphotransferase activity, alcohol group as acceptor;
XP_003525564	CDS_15277	2.6978	CDS_3029	11.0785	2.03791	0.0133661
ESW17262	CDS_1216	16.6475	CDS_573	68.2801	2.03616	8.25046e-10
ESW35036	CDS_204	4.07021	CDS_5639	16.6854	2.03541	0.0024004
XP_003551169	CDS_26544	2.07523	CDS_2755	8.50702	2.03538	0.0303034
ESW26282	CDS_13786	2.38652	CDS_2535	9.75108	2.03065	0.0205448
ESW20500	CDS_16982	11.2555	CDS_16167	45.9722	2.03013	4.88424e-07
ESW04149	CDS_5074	10.4799	CDS_471	42.7799	2.02931	1.21646e-06
ESW10192	CDS_18817	2.47926	CDS_2216	10.1114	2.028	0.0183649
ESW28599	CDS_885	90.8252	CDS_15989	369.479	2.02433	0
ESW03285	CDS_4757	2.94306	CDS_2166	11.9499	2.0216	0.0104238	4 iron, 4 sulfur cluster binding; transferase activity;
ESW03562	CDS_25478	1.83109	CDS_3137	7.42926	2.02052	0.0434965	regulation of transcription, DNA-dependent;
ESW23424	CDS_20006	2.49028	CDS_1313	10.0923	2.01887	0.0187038
NP_001237737	CDS_16535	3.52398	CDS_2624	14.2802	2.01874	0.00513861	hydrolase activity;
ESW14953	CDS_9677	2.35567	CDS_17302	9.52254	2.01521	0.0225739	catalytic activity;
NP_001237547	CDS_1590	81.8063	CDS_18585	329.438	2.00972	0	peptide-methionine (R)-S-oxide reductase activity;
ESW07546	CDS_9375	14.9389	CDS_966	60.1399	2.00925	1.01568e-08
ESW12561	CDS_17137	2.62386	CDS_6151	10.496	2.00007	0.0168493
ESW19733	CDS_9765	4.34351	CDS_1643	17.3586	1.99872	0.00213232
ESW13333	CDS_28972	2.91261	CDS_1294	11.6084	1.99479	0.0120942
ESW10827	CDS_3023	38.5658	CDS_481	153.626	1.99403	0	nucleoside-triphosphatase activity; metalloendopeptidase activity; ATP binding;
NP_001239657	CDS_3566	52.3073	CDS_14026	207.522	1.98818	0	actin binding;
ESW33285	CDS_16338	4.84221	CDS_3343	19.1649	1.98473	0.00130249
ESW09565	CDS_6885	9.80425	CDS_1941	38.6266	1.97812	5.1357e-06	carbohydrate transport;
ESW19952	CDS_5788	3.15225	CDS_447	12.3588	1.97108	0.0100275
ESW14363	CDS_6379	32.8732	CDS_1116	128.69	1.96892	1.11022e-16	unfolded protein binding;
ESW05831	CDS_653	14.5266	CDS_16418	56.7939	1.96704	3.54257e-08
ESW11137	CDS_5973	11.909	CDS_2020	46.5546	1.96687	6.01948e-07
ESW08413	CDS_7470	5.55866	CDS_4391	21.699	1.96482	0.000659873	tRNA binding;
ESW20064	CDS_9213	13.6053	CDS_16105	52.8942	1.95894	1.10028e-07	mRNA processing;
ESW16730	CDS_7140	18.0647	CDS_218	70.0935	1.95611	1.00148e-09	ATP binding; serine-tRNA ligase activity;
ESW07432	CDS_17131	3.14863	CDS_1979	12.2168	1.95607	0.0107572
XP_003529291	CDS_18357	6.26486	CDS_16340	24.304	1.95584	0.000321463	structural molecule activity;
ESW04564	CDS_8819	2.51181	CDS_4587	9.70318	1.94973	0.0232464
AGV54478	CDS_4767	7.29574	CDS_16494	28.1555	1.94829	0.000111397	nucleic acid binding;
NP_001236874	CDS_11947	21.2464	CDS_1049	81.9577	1.94766	4.32936e-11	unfolded protein binding;
ESW13750	CDS_3919	13.9297	CDS_20087	53.6772	1.94615	9.63486e-08
ESW30614	CDS_1380	530.795	CDS_23309	2045.17	1.946	0
ESW24043	CDS_11242	7.5413	CDS_1567	29.0336	1.94484	8.81935e-05
ESW27685	CDS_7397	14.6927	CDS_19848	56.5427	1.94425	4.46314e-08
ESW06909	CDS_15914	3.55754	CDS_16257	13.6564	1.94063	0.00722163
ESW16615	CDS_10962	2.53806	CDS_185	9.71334	1.93624	0.0236925	isomerase activity;
ESW25376	CDS_17185	4.789	CDS_16458	18.3109	1.93491	0.00189455	rRNA (adenine-N6,N6-)-dimethyltransferase activity;
XP_003519880	CDS_13199	2.86239	CDS_607	10.9052	1.92972	0.0165734
ESW20409	CDS_14383	4.03518	CDS_23791	15.3563	1.92813	0.00451534	potassium ion transmembrane transporter activity;
ESW22068	CDS_11646	3.5401	CDS_2750	13.4632	1.92716	0.00785166
ESW29927	CDS_8420	4.86538	CDS_401	18.468	1.9244	0.00186285	GDP-mannose 4,6-dehydratase activity; coenzyme binding; nucleotide binding;
ESW08828	CDS_11490	2.23487	CDS_3330	8.46448	1.92123	0.0352092	sequence-specific DNA binding transcription factor activity; sequence-specific DNA binding;
ESW19520	CDS_4848	5.31732	CDS_2655	20.0518	1.91496	0.00121855
AFW90529	CDS_5880	20.1915	CDS_16342	76.0392	1.913	3.02253e-10	zinc ion binding;
ESW31594	CDS_7357	19.5226	CDS_23944	73.4842	1.91229	6.03217e-10
ESW35794	CDS_11647	4.34929	CDS_2744	16.3709	1.91228	0.00348764
ESW11493	CDS_13123	14.0218	CDS_20488	52.617	1.90785	1.67324e-07
ESW05803	CDS_21707	2.20101	CDS_1727	8.25462	1.90704	0.0383372
ESW34186	CDS_31934	2.09855	CDS_4711	7.85987	1.90511	0.043368
ESW33963	CDS_4363	7.28005	CDS_2012	27.2645	1.905	0.000167902	methyltransferase activity;
ESW34319	CDS_4896	12.2202	CDS_16241	45.7148	1.90339	1.11072e-06	ATP binding;
ESW27640	CDS_15444	2.62863	CDS_17806	9.8111	1.9001	0.0241755
XP_003554838	CDS_8841	5.25726	CDS_2613	19.5489	1.89471	0.00148189	diacylglycerol kinase activity;
ESW17370	CDS_7657	5.44631	CDS_1391	20.2239	1.89271	0.00123717	calcium ion binding; ATP binding; protein serine/threonine kinase activity;
ESW32620	CDS_8300	5.81907	CDS_15983	21.5643	1.88978	0.000856785
NP_001239720	CDS_17649	14.9271	CDS_372	55.1489	1.8854	1.00206e-07
ESW07028	CDS_7166	7.66053	CDS_16356	28.2882	1.88469	0.000136416
ESW30893	CDS_9124	4.48699	CDS_16326	16.5589	1.88379	0.00353394
ESW17143	CDS_4580	9.05303	CDS_16874	33.4035	1.88352	3.41612e-05	sequence-specific DNA binding transcription factor activity; sequence-specific DNA binding;
ESW17198	CDS_5672	5.2684	CDS_16422	19.4107	1.88142	0.00159631	metal ion binding;
NP_001238374	CDS_1120	83.2688	CDS_23344	306.544	1.88025	0	structural constituent of ribosome;
ESW29827	CDS_3302	22.0663	CDS_23491	81.2328	1.88021	1.07668e-10	nucleic acid binding; nucleotide binding;
AGV54525	CDS_11586	10.9619	CDS_451	40.3428	1.87981	5.37721e-06	peptidyl-prolyl cis-trans isomerase activity;
ESW29565	CDS_7161	2.35085	CDS_2295	8.63377	1.87681	0.0354992
NP_001242172	CDS_1693	55.9457	CDS_7718	205.408	1.87639	0	fructose-bisphosphate aldolase activity;
ESW03736	CDS_23779	4.38248	CDS_2149	15.9132	1.86041	0.00446331	sequence-specific DNA binding transcription factor activity; sequence-specific DNA binding;
ESW15264	CDS_5181	2.47052	CDS_1999	8.96732	1.85986	0.0327653
ESW16599	CDS_15851	2.57393	CDS_2861	9.30163	1.85351	0.0299354
ESW05935	CDS_4536	3.49105	CDS_3724	12.6103	1.85288	0.0115219	transferase activity, transferring acyl groups other than amino-acyl groups;
ESW34622	CDS_2174	15.5439	CDS_1017	55.785	1.84353	1.15325e-07	oxidoreductase activity; nucleotide binding; zinc ion binding;
ESW29362	CDS_9274	4.50051	CDS_16371	16.1379	1.84229	0.0043659
ESW21460	CDS_3611	15.014	CDS_235	53.8163	1.84173	1.943e-07
ESW26373	CDS_1563	2.66989	CDS_686	9.56854	1.84152	0.0282131
ESW10111	CDS_11935	5.38555	CDS_17115	19.299	1.84136	0.00183867	ubiquitin-protein ligase activity;
ESW13617	CDS_12231	18.1402	CDS_509	64.9156	1.83938	1.11481e-08
ESW09637	CDS_5283	3.38254	CDS_3475	12.0921	1.83789	0.0137186
ESW29814	CDS_5168	7.41155	CDS_16384	26.4671	1.83635	0.000267395	nucleic acid binding; nucleotide binding;
ESW10773	CDS_1490	7.51545	CDS_1914	26.8042	1.83453	0.000247896	DNA-directed RNA polymerase activity; DNA binding;
ESW09855	CDS_1442	6.64881	CDS_16414	23.673	1.83208	0.000577233	RNA binding; methyltransferase activity;
ESW06924	CDS_3327	99.6387	CDS_19797	353.828	1.82827	0
ESW13838	CDS_23477	2.59404	CDS_20116	9.20698	1.82753	0.0318417	mitochondrial matrix;
ESW32277	CDS_14707	3.04963	CDS_3777	10.8023	1.82463	0.0203106	phosphotransferase activity, alcohol group as acceptor; kinase activity; ATP binding;
NP_001237373	CDS_4136	22.3907	CDS_23658	79.0761	1.82034	3.53528e-10
ESW15985	CDS_259	34.3971	CDS_544	121.442	1.81991	7.77156e-15
ESW06509	CDS_22299	5.43514	CDS_16452	19.1614	1.81781	0.00203799
XP_003540457	CDS_3834	21.2728	CDS_21347	74.9711	1.81733	1.03862e-09	GTP binding;
ESW11741	CDS_1719	70.9885	CDS_4947	249.973	1.81612	0
NP_001239894	CDS_13712	4.80847	CDS_16000	16.929	1.81584	0.00374602	sterol 24-C-methyltransferase activity;
ESW18591	CDS_12739	3.07684	CDS_1912	10.8206	1.81425	0.0205684
XP_006227711	CDS_29095	2.21627	CDS_21270	7.78732	1.81299	0.0495388
XP_003534595	CDS_18767	2.41306	CDS_2053	8.46448	1.81056	0.0406631	intracellular protein transport;
ESW17459	CDS_11134	3.9189	CDS_6537	13.7093	1.80664	0.0092599
XP_003534049	CDS_5970	19.8161	CDS_463	68.9887	1.79968	5.64886e-09
ESW35720	CDS_17086	3.04556	CDS_16969	10.595	1.7986	0.0225609
XP_003616767	CDS_4946	50.8685	CDS_16023	176.405	1.79404	0	P-P-bond-hydrolysis-driven protein transmembrane transporter activity;
ESW23120	CDS_15545	5.04262	CDS_242	17.4707	1.79269	0.00341747	hydrolase activity;
ESW15051	CDS_20318	4.27254	CDS_4300	14.8022	1.79265	0.00705466	endoplasmic reticulum;
ESW08599	CDS_21497	2.69012	CDS_15958	9.31093	1.79126	0.032708
ESW29299	CDS_13553	4.47076	CDS_513	15.4696	1.79084	0.00590522
ESW16000	CDS_8909	5.89555	CDS_954	20.3638	1.78831	0.00160587
ESW25836	CDS_1518	26.0908	CDS_377	89.9908	1.78624	3.32937e-11	voltage-gated anion channel activity;
ESW35278	CDS_8392	3.1683	CDS_2607	10.9269	1.7861	0.0208534
ESW29943	CDS_16085	5.94855	CDS_1112	20.4195	1.77933	0.00161813
ESW30186	CDS_7170	5.96078	CDS_3151	20.4558	1.77894	0.00159891
ESW13103	CDS_7855	6.06772	CDS_16327	20.7355	1.77287	0.00151523	protein kinase activity; nucleotide binding;
ESW10372	CDS_4967	2.88227	CDS_3230	9.84958	1.77286	0.0287754	transferase activity, transferring glycosyl groups;
ESW16836	CDS_13175	2.41306	CDS_20561	8.22716	1.76953	0.0457711	metal ion binding; phosphoribosylaminoimidazole carboxylase activity; ATP binding; 5-(carboxyamino)imidazole ribonucleotide mutase activity;
ESW17568	CDS_21212	7.34596	CDS_671	24.9958	1.76666	0.00050911	glutathione transferase activity;
ESW09902	CDS_24733	2.70149	CDS_19686	9.18567	1.76563	0.0350241	sequence-specific DNA binding; sequence-specific DNA binding transcription factor activity; protein heterodimerization activity;
ESW11459	CDS_14449	2.74087	CDS_5374	9.27958	1.75942	0.034495	calcium ion binding;
ESW27727	CDS_18674	2.45751	CDS_5499	8.31598	1.75869	0.0454194	hydrolase activity, acting on ester bonds;
ESW18355	CDS_14792	4.71188	CDS_856	15.9199	1.75646	0.00565838	transferase activity, transferring glycosyl groups;
ESW24021	CDS_25336	2.89172	CDS_2089	9.76196	1.75524	0.0303386	chromatin binding;
ESW32278	CDS_13419	5.7342	CDS_743	19.3474	1.75447	0.00229404	phosphogluconate dehydrogenase (decarboxylating) activity; coenzyme binding; nucleotide binding;
ESW26660	CDS_17688	4.15047	CDS_16404	13.9989	1.75397	0.00952308
ESW27533	CDS_15113	2.48319	CDS_20523	8.36937	1.75293	0.0449637
ESW09712	CDS_14027	4.09586	CDS_1817	13.7664	1.74892	0.0102668
ESW09455	CDS_5006	10.457	CDS_1456	35.1308	1.74826	4.13804e-05
NP_001235125	CDS_3667	341.969	CDS_16201	1148.84	1.74825	0	structural constituent of ribosome;
ESW31956	CDS_18662	2.76698	CDS_3585	9.25612	1.7421	0.0356452	endoplasmic reticulum signal peptide binding; signal recognition particle binding; 7S RNA binding;
ESW33318	CDS_9191	3.357	CDS_2431	11.2154	1.74024	0.0208056
ESW17311	CDS_6987	28.0628	CDS_16124	93.6864	1.73918	2.40338e-11	zinc ion binding; DNA binding;
ESW04156	CDS_9177	8.14473	CDS_17667	27.1889	1.73908	0.000319751
ESW12190	CDS_7603	11.8308	CDS_1555	39.4745	1.73838	1.46544e-05
ESW25723	CDS_17159	3.61738	CDS_1154	11.9969	1.72964	0.0171594	cysteine synthase activity; transferase activity;
ESW35618	CDS_9437	3.49758	CDS_1230	11.5995	1.72963	0.0191255
ESW05957	CDS_15689	3.03948	CDS_801	10.0798	1.72957	0.0289262
ESW30325	CDS_2118	9.98578	CDS_20338	33.1055	1.72913	7.5371e-05	metal ion binding; metalloendopeptidase activity;
ESW09914	CDS_27487	2.70683	CDS_6070	8.9709	1.72865	0.0394589
ESW14410	CDS_5794	17.063	CDS_16154	56.4299	1.72558	2.4209e-07
ESW14226	CDS_3340	46.0728	CDS_23466	152.259	1.72454	0
ESW29120	CDS_29168	3.40202	CDS_3282	11.2419	1.72442	0.0212155
ESW17869	CDS_2083	6.99517	CDS_15938	23.0494	1.7203	0.000987424
ESW17554	CDS_2653	129.427	CDS_19734	425.332	1.71645	0
ESW34963	CDS_4457	4.59461	CDS_2350	15.0852	1.71512	0.00773424	ATP binding; protein serine/threonine kinase activity;
ESW10408	CDS_2241	10.0162	CDS_710	32.8694	1.71441	8.57996e-05
ESW33625	CDS_3589	51.046	CDS_93	166.707	1.70745	0	protein dimerization activity;
NP_001242314	CDS_8830	7.57258	CDS_16576	24.6717	1.704	0.00069074	oxidoreductase activity; nucleotide binding; zinc ion binding;
ESW27310	CDS_6210	4.39177	CDS_15894	14.2838	1.70151	0.00989335	zinc ion binding;
ESW10129	CDS_15367	10.7549	CDS_16267	34.9234	1.6992	5.53925e-05
ESW06280	CDS_8282	7.98769	CDS_2314	25.9262	1.69856	0.000515153
ESW03765	CDS_7241	10.6175	CDS_1012	34.4468	1.69793	6.28094e-05	RNA binding;
ESW24807	CDS_5397	19.5154	CDS_1675	63.3097	1.69781	5.79732e-08
ESW34638	CDS_6326	9.43829	CDS_251	30.5909	1.69651	0.000163586
ESW19870	CDS_6845	9.04292	CDS_16314	29.2469	1.69342	0.000229952	ATP binding; protein serine/threonine kinase activity;
ESW34879	CDS_2497	13.9584	CDS_523	45.1439	1.6934	4.76375e-06	zinc ion binding; DNA binding;
ESW12464	CDS_7916	3.19267	CDS_2698	10.3161	1.69206	0.0286753	mitochondrial matrix;
XP_003541015	CDS_16798	5.09707	CDS_20691	16.4453	1.68993	0.00580133	actin binding;
ESW22103	CDS_7005	8.48959	CDS_889	27.3773	1.68921	0.000372166	zinc ion binding;
ESW09308	CDS_7679	24.3772	CDS_69	78.4119	1.68554	1.78987e-09
ESW04023	CDS_2539	138.56	CDS_1070	443.763	1.67928	0	response to stress;
ESW16523	CDS_14885	2.64627	CDS_4736	8.46448	1.67746	0.0488646
ESW04632	CDS_1893	3.01244	CDS_2380	9.63437	1.67726	0.0354161
ESW18144	CDS_10640	10.6875	CDS_20458	34.1119	1.67436	7.67383e-05	Mo-molybdopterin cofactor biosynthetic process;
ESW21869	CDS_7305	2.88787	CDS_16362	9.20344	1.67217	0.04021
XP_003519708	CDS_19042	4.61163	CDS_1178	14.6931	1.67179	0.00949642
XP_003519462	CDS_10266	4.53957	CDS_1417	14.4602	1.67145	0.0100896	zinc ion binding;
ADR30064	CDS_24	2578.69	CDS_19700	8201.1	1.66918	0	nutrient reservoir activity;
ESW09120	CDS_2424	42.4744	CDS_16337	135.073	1.66907	3.88578e-15
ESW13856	CDS_8137	3.04368	CDS_1125	9.64863	1.66451	0.0358547
ESW31181	CDS_6066	5.14521	CDS_659	16.302	1.66374	0.00645028	zinc ion binding;
ESW33614	CDS_4227	13.6674	CDS_2556	43.3025	1.66371	8.94238e-06	carbohydrate binding; alpha-mannosidase activity; zinc ion binding;
ESW28565	CDS_5288	6.26285	CDS_16297	19.8267	1.66255	0.00265004	transition metal ion binding; acyl-[acyl-carrier-protein] desaturase activity;
NP_001235898	CDS_828	8.80402	CDS_2896	27.8677	1.66236	0.000366831
ESW11789	CDS_6027	9.2994	CDS_2023	29.4141	1.6613	0.000254457	metalloendopeptidase activity;
ESW25327	CDS_2983	12.9069	CDS_16410	40.7407	1.65832	1.69993e-05
ESW12269	CDS_4402	19.9796	CDS_16796	63.0517	1.65801	8.77048e-08	oxidoreductase activity, acting on paired donors, with incorporation or reduction of molecular oxygen, 2-oxoglutarate as one donor, and incorporation of one atom each of oxygen into both donors;
ESW19165	CDS_3205	20.9936	CDS_1411	66.1544	1.65589	4.31601e-08	protein transporter activity;
ESW28594	CDS_3341	2.74865	CDS_1842	8.66133	1.65586	0.0475732
ESW20041	CDS_8879	16.4798	CDS_746	51.8996	1.65502	1.23365e-06
XP_003526843	CDS_18563	2.9183	CDS_2057	9.11559	1.64321	0.0427819
ESW08504	CDS_5201	2.97751	CDS_3375	9.29433	1.64225	0.041073
ESW27806	CDS_26238	3.42699	CDS_1176	10.6841	1.64044	0.0285756	ubiquitin-protein ligase activity;
XP_003545859	CDS_5511	17.4683	CDS_1150	54.0425	1.62935	9.10338e-07	protein transport;
ESW14236	CDS_9877	4.73695	CDS_791	14.6536	1.62922	0.010601	oxidation-reduction process;
AGV54519	CDS_11565	5.16691	CDS_1985	15.9091	1.62248	0.00786043	Golgi vesicle transport;
ESW07933	CDS_4184	14.1231	CDS_3259	43.3954	1.61948	1.1455e-05	zinc ion binding; DNA binding;
ESW16632	CDS_821	3.40592	CDS_5040	10.45	1.61738	0.031546
ESW12651	CDS_3064	4.25115	CDS_20481	13.0326	1.6162	0.0163299	thiolester hydrolase activity;
ESW04400	CDS_16718	18.2284	CDS_16260	55.7907	1.61384	6.87091e-07	heme binding; oxidoreductase activity, acting on paired donors, with incorporation or reduction of molecular oxygen; monooxygenase activity; iron ion binding; electron carrier activity;
ESW09195	CDS_7832	7.23123	CDS_1034	22.1144	1.61267	0.00178059	tocopherol cyclase activity;
ESW30361	CDS_7013	5.40298	CDS_6749	16.4949	1.61019	0.00700378
ESW18966	CDS_18030	4.30419	CDS_611	13.0785	1.60338	0.0165074	catalytic activity;
ESW16862	CDS_9043	5.98625	CDS_16072	18.1382	1.5993	0.00483806	metal ion binding; ATP binding; ligase activity;
ESW11556	CDS_212	32.414	CDS_916	98.0222	1.59649	5.92231e-11
ESW20289	CDS_3245	18.3109	CDS_19732	55.3278	1.5953	8.8333e-07
AAB82745	CDS_244	485.86	CDS_15922	1463.84	1.59115	0
ESW17917	CDS_614	30.9508	CDS_52	93.0656	1.58827	1.99863e-10
ESW05848	CDS_13379	3.04697	CDS_17320	9.15418	1.58706	0.0463178	oxidoreductase activity;
ESW21857	CDS_2558	5.76257	CDS_1147	17.3052	1.58642	0.006095	mRNA splicing, via spliceosome;
ESW12724	CDS_8655	3.05181	CDS_3509	9.13956	1.58246	0.046566
ESW23329	CDS_1266	3.36889	CDS_20661	10.0768	1.58069	0.0367707
ESW22788	CDS_8141	8.22095	CDS_16549	24.5375	1.57761	0.00113149
ESW29385	CDS_4023	4.3234	CDS_5393	12.8716	1.57395	0.0185018	ATP binding; protein serine/threonine kinase activity;
NP_001237813	CDS_1631	69.3216	CDS_993	206.322	1.57352	0	mitochondrial respiratory chain complex I;
ESW29901	CDS_9928	5.32111	CDS_16206	15.8004	1.57016	0.00916186
ESW09180	CDS_12624	3.28579	CDS_20591	9.75255	1.56954	0.0408555
XP_003541372	CDS_17943	4.82125	CDS_5013	14.3062	1.56916	0.0131561	transferase activity, transferring glycosyl groups;
ESW27786	CDS_8808	3.36524	CDS_2478	9.97599	1.56775	0.0386088
ESW23215	CDS_3572	3.04621	CDS_16984	9.00807	1.5642	0.0496571	ubiquitin protein ligase binding;
ESW07315	CDS_17903	3.77315	CDS_19660	11.1375	1.56158	0.0290441	pyruvate dehydrogenase (acetyl-transferring) activity;
ESW07727	CDS_8597	8.20972	CDS_2781	24.1991	1.55955	0.00131098	3-isopropylmalate dehydratase activity;
ESW19063	CDS_5	3158.03	CDS_15879	9305.7	1.55909	0	nutrient reservoir activity; aspartic-type endopeptidase activity;
ESW28118	CDS_4302	5.78462	CDS_1620	17.0263	1.55747	0.00703113
ESW21287	CDS_973	69.3468	CDS_16079	204.013	1.55676	0	GTPase activity; GTP binding;
ESW26672	CDS_3954	5.84289	CDS_4231	17.1691	1.55506	0.00686101	protein kinase binding;
ESW20763	CDS_505	13.8869	CDS_20279	40.79	1.55449	3.11717e-05
ESW16875	CDS_7345	16.2734	CDS_19988	47.7926	1.55427	6.53071e-06	endocytosis;
ESW08645	CDS_3476	16.3757	CDS_16144	47.9435	1.54978	6.55122e-06	serine-type endopeptidase inhibitor activity;
ESW22190	CDS_21370	3.10579	CDS_16987	9.08818	1.54903	0.0498053
ESW23282	CDS_412	23.945	CDS_269	70.0436	1.54853	5.13537e-08	nucleic acid binding; ATP binding; ATP-dependent helicase activity;
AGV54587	CDS_12608	5.7938	CDS_20689	16.929	1.54691	0.00741328	rRNA processing;
ESW13552	CDS_3781	21.0245	CDS_967	61.4217	1.54668	3.42658e-07	organic cyclic compound binding; heterocyclic compound binding;
ESW24898	CDS_3229	5.53647	CDS_2107	16.1689	1.54618	0.00893387	oligosaccharyl transferase activity;
ESW20467	CDS_14800	8.08533	CDS_1197	23.5838	1.54442	0.00160413
ESW04175	CDS_6293	8.78703	CDS_752	25.6222	1.54395	0.00100627
ESW18764	CDS_7399	4.03518	CDS_2088	11.7523	1.54224	0.0260907
ACV52592	CDS_10497	10.8121	CDS_1729	31.4395	1.53993	0.000273162	electron carrier activity; protein disulfide oxidoreductase activity;
ESW23285	CDS_5428	6.64075	CDS_20176	19.2506	1.53549	0.00446331
ESW26633	CDS_5773	14.4364	CDS_887	41.8164	1.53436	2.80293e-05	nucleosome assembly;
ESW16604	CDS_2046	27.9506	CDS_320	80.6702	1.52916	6.31541e-09
ESW20258	CDS_4463	13.5846	CDS_1236	39.1014	1.52525	5.37227e-05	zinc ion binding;
ESW27138	CDS_8155	5.12507	CDS_2206	14.6988	1.52005	0.0134876	zinc ion binding;
ESW27300	CDS_1093	17.235	CDS_932	49.4289	1.52002	5.81241e-06	nucleotide binding; L-malate dehydrogenase activity;
ESW32426	CDS_3593	8.08533	CDS_1022	23.183	1.51969	0.00191946
NP_001242650	CDS_13294	4.41948	CDS_6003	12.6457	1.5167	0.0219973	oxidoreductase activity; nucleotide binding;
ESW20277	CDS_19969	9.15544	CDS_1348	26.1753	1.5155	0.000991699
ESW20549	CDS_6777	8.91474	CDS_266	25.4816	1.51519	0.00115624
ESW30833	CDS_5170	8.51843	CDS_2110	24.3265	1.51387	0.00150785	zinc ion binding; nucleic acid binding;
ESW19487	CDS_5137	3.28	CDS_244	9.36294	1.51326	0.0491272
ESW23462	CDS_1941	7.13029	CDS_17042	20.349	1.51292	0.00371729
NP_001241952	CDS_19822	4.15047	CDS_20134	11.8353	1.51175	0.0269346	nucleic acid binding; nucleotide binding; zinc ion binding;
ESW26941	CDS_315	47.8129	CDS_16132	136.231	1.51059	6.37268e-14
ESW14858	CDS_7883	10.5911	CDS_1284	30.1704	1.51028	0.000416651	retrograde vesicle-mediated transport, Golgi to ER; intracellular protein transport;
ESW10080	CDS_6109	11.6637	CDS_643	33.2231	1.51016	0.000212635	membrane;
ESW20186	CDS_2719	20.4219	CDS_834	58.1159	1.50882	9.76454e-07	structural molecule activity;
ESW12470	CDS_2090	15.449	CDS_698	43.8742	1.50586	2.1484e-05
ESW34385	CDS_13167	5.7611	CDS_908	16.3452	1.50445	0.00950174	nucleotidyltransferase activity; translation elongation factor activity; GTPase activity; GTP binding;
ESW22002	CDS_1756	9.06549	CDS_24406	25.7069	1.5037	0.00115436	metal ion binding; heat shock protein binding; ATP binding; unfolded protein binding;
AAT76445	CDS_4695	5.88203	CDS_3337	16.6672	1.50262	0.00886909	hydrolase activity, hydrolyzing O-glycosyl compounds; cation binding; 1,4-alpha-glucan branching enzyme activity;
ESW07218	CDS_10761	9.07537	CDS_3000	25.7069	1.50213	0.00116188	transmembrane transport;
ESW28082	CDS_1427	8.6202	CDS_172	24.4052	1.5014	0.00155018	structural constituent of ribosome;
ESW14924	CDS_3612	6.57421	CDS_991	18.6089	1.50111	0.00570879
ESW30484	CDS_19621	6.44935	CDS_119	18.2177	1.49811	0.00631201	copper ion binding; ATP binding; copper-transporting ATPase activity;
ESW30465	CDS_9568	5.89803	CDS_583	16.6381	1.49618	0.00911068	protein homooligomerization;
XP_003543572	CDS_2546	54.6647	CDS_6879	153.872	1.49305	2.33147e-15	structural constituent of ribosome;
ESW35322	CDS_15732	5.95859	CDS_16100	16.7605	1.49202	0.00896393
AEA77156	CDS_13283	7.23671	CDS_3440	20.2322	1.48324	0.00420987	glutamate-cysteine ligase activity;
ESW16144	CDS_12798	8.27623	CDS_16482	23.1319	1.48284	0.00221409	nucleic acid binding; nucleotide binding;
ESW34330	CDS_7757	13.3841	CDS_16764	37.3942	1.4823	9.97728e-05	zinc ion binding;
ESW30883	CDS_8922	4.40201	CDS_403	12.2735	1.47931	0.0259702	RNA binding;
ESW35352	CDS_3854	9.20321	CDS_3036	25.6033	1.47612	0.00131454
ESW08921	CDS_9767	18.9975	CDS_784	52.8314	1.47558	3.96023e-06
ESW15601	CDS_17129	9.18546	CDS_461	25.5322	1.47489	0.00134772
ESW32429	CDS_24589	3.86347	CDS_3881	10.7354	1.47441	0.0374462	signal transducer activity;
ESW10762	CDS_15145	3.90215	CDS_21262	10.8421	1.47431	0.036663
BAB64531	CDS_2699	12.9001	CDS_154	35.5959	1.46433	0.000161599	calcium ion binding;
XP_004504631	CDS_132	92.4888	CDS_668	254.352	1.45948	0
XP_003554541	CDS_7195	4.69864	CDS_3485	12.8427	1.45063	0.0242173	unfolded protein binding;
ESW11581	CDS_4523	9.78324	CDS_20477	26.6278	1.44455	0.00119504	sequence-specific DNA binding transcription factor activity; transcription regulatory region sequence-specific DNA binding;
XP_003531230	CDS_3084	56.0063	CDS_15947	152.045	1.44084	1.07692e-14	zinc ion binding;
ESW27539	CDS_11384	4.53108	CDS_19890	12.2952	1.44017	0.0278876
AGV54619	CDS_3087	64.7235	CDS_20109	175.511	1.4392	1.11022e-16	response to stress;
ESW11193	CDS_391	52.9349	CDS_735	143.301	1.43676	6.70575e-14	GTP binding; translation initiation factor activity;
ESW10429	CDS_7951	5.77456	CDS_17353	15.6041	1.43414	0.0134876
AGV54501	CDS_2808	158.655	CDS_19954	428.139	1.43219	0
ESW34843	CDS_8317	22.5284	CDS_16032	60.7904	1.4321	1.10554e-06	phosphopyruvate hydratase activity; magnesium ion binding; acetyl-CoA C-acyltransferase activity;
CAP08583	CDS_23692	4.64605	CDS_17286	12.5366	1.43207	0.0269658	inositol-1,4,5-trisphosphate 3-kinase activity;
ESW30799	CDS_2126	23.4205	CDS_945	63.1883	1.43189	6.79997e-07
ESW17543	CDS_1378	5.949	CDS_1393	16.0312	1.43016	0.0124263
ESW26798	CDS_18661	6.32693	CDS_17011	17.0368	1.42908	0.0099882
NP_001242421	CDS_4940	9.71386	CDS_2252	26.0798	1.42481	0.00145638
ESW13362	CDS_117	76.7727	CDS_123	205.689	1.4218	0
ESW34432	CDS_12076	4.58022	CDS_20301	12.2512	1.41944	0.0295034
ESW18176	CDS_8460	6.23303	CDS_20506	16.6644	1.41877	0.011139
ESW04303	CDS_8973	4.27561	CDS_107	11.4301	1.41864	0.0356452	ATP binding; ATPase activity;
NP_001234944	CDS_6241	9.95265	CDS_20193	26.6027	1.41842	0.00134261
ESW05958	CDS_1993	6.16641	CDS_2573	16.3966	1.41089	0.012067	phosphoserine phosphatase activity;
ESW09077	CDS_14106	9.18757	CDS_609	24.3714	1.40744	0.00224328
AAQ09002	CDS_831	307.928	CDS_19929	815.7	1.40544	0
ESW22024	CDS_1203	176.395	CDS_110	466.883	1.40425	0
ESW26520	CDS_6916	4.3843	CDS_20124	11.583	1.40159	0.0354576
ESW06298	CDS_1103	15.3552	CDS_911	40.5374	1.40052	8.44484e-05
ESW19543	CDS_12973	4.65662	CDS_1521	12.2442	1.39474	0.0311986
ESW04842	CDS_12224	3.92064	CDS_16708	10.3046	1.39413	0.0480568	ATP binding; protein serine/threonine kinase activity;
ESW09771	CDS_2662	11.5842	CDS_15934	30.3479	1.38943	0.000702735
XP_003542926	CDS_18617	4.40201	CDS_305	11.4989	1.38526	0.0372926
ESW31621	CDS_13780	8.72391	CDS_404	22.7507	1.38286	0.00343064
ESW03710	CDS_6213	4.08661	CDS_2373	10.6453	1.38124	0.0455003	nucleus;
ESW11308	CDS_2921	15.5643	CDS_1626	40.5185	1.38034	9.56847e-05
XP_002338787	CDS_955	109.691	CDS_16042	284.971	1.37737	0	structural constituent of ribosome;
ESW05824	CDS_19006	4.10486	CDS_17045	10.6501	1.37547	0.0457982
ESW04036	CDS_22425	4.77487	CDS_3705	12.3766	1.37408	0.0313627
ESW33813	CDS_273	30.4886	CDS_16029	78.9736	1.3731	5.63802e-08
ESW07787	CDS_8435	9.19949	CDS_840	23.7613	1.36899	0.00294376
ESW14244	CDS_5859	16.8357	CDS_265	43.3805	1.36552	6.01793e-05
ESW16644	CDS_183	509.309	CDS_3	1312.07	1.36523	0	nutrient reservoir activity;
ESW34783	CDS_6736	13.5688	CDS_19845	34.8117	1.35927	0.000336399
ESW16563	CDS_7687	6.76982	CDS_16499	17.3668	1.35914	0.0113097
ESW22031	CDS_15146	4.43254	CDS_20229	11.3574	1.35743	0.0405673
ESW30281	CDS_1160	4.35403	CDS_3022	11.0914	1.34902	0.0437289	nucleic acid binding; nucleotide binding;
XP_003521511	CDS_2865	11.571	CDS_1453	29.4616	1.34832	0.0010216	translation initiation factor activity;
ESW17598	CDS_6195	6.04437	CDS_754	15.3822	1.34759	0.0176355
ESW04053	CDS_6126	19.4252	CDS_16728	49.3461	1.34501	2.18711e-05
XP_003540945	CDS_9091	4.51865	CDS_1005	11.4385	1.33993	0.0413894	iron-sulfur cluster binding; metal ion binding; amidophosphoribosyltransferase activity;
XP_003555656	CDS_6883	10.2448	CDS_3743	25.9064	1.33842	0.00214749
ESW26836	CDS_5281	7.13362	CDS_2601	17.9056	1.32771	0.0110578
ESW27760	CDS_9306	5.17085	CDS_1265	12.9755	1.32732	0.0305869	zinc ion binding;
AEO44997	CDS_16	160.136	CDS_23314	401.482	1.32604	0	nutrient reservoir activity;
XP_003605139	CDS_11489	23.2145	CDS_428	58.1794	1.32548	4.78869e-06	3-phosphoshikimate 1-carboxyvinyltransferase activity;
ESW23584	CDS_1332	27.0981	CDS_219	67.8581	1.32433	7.94558e-07
ESW03700	CDS_2692	10.3377	CDS_1207	25.7817	1.31843	0.00240565
ESW24849	CDS_7393	23.037	CDS_1349	57.3892	1.31683	6.01632e-06	zinc ion binding;
ESW23519	CDS_6791	8.08989	CDS_23854	20.0475	1.30923	0.00765269	oxidoreductase activity; molybdenum ion binding; electron carrier activity;
ESW28529	CDS_3075	9.90144	CDS_1648	24.5067	1.30746	0.0032084	peptidyl-prolyl cis-trans isomerase activity;
ESW08426	CDS_15100	8.6687	CDS_16578	21.3223	1.29848	0.00619393	hydrolase activity;
ESW13273	CDS_10977	7.36373	CDS_3207	18.1023	1.29766	0.011659
NP_001237722	CDS_3853	68.4352	CDS_19084	168.202	1.29739	1.5099e-14	nucleic acid binding;
ESW03502	CDS_13874	5.05506	CDS_706	12.4212	1.29701	0.0369005
ESW27372	CDS_1895	20.3716	CDS_16169	49.9807	1.29482	2.84451e-05	zinc ion binding;
ESW04030	CDS_8505	4.64197	CDS_5395	11.3808	1.29379	0.0458526
ESW21109	CDS_17977	10.424	CDS_973	25.5161	1.2915	0.00281139	zinc ion binding;
ESW07378	CDS_14420	4.51138	CDS_1014	11.0295	1.28972	0.0497163
ACU19007	CDS_3563	75.0159	CDS_61	182.365	1.28156	1.88738e-15	DNA binding; protein heterodimerization activity;
ESW18383	CDS_1925	24.3614	CDS_1064	59.1981	1.28095	5.93205e-06	regulation of transcription, DNA-dependent;
ESW11113	CDS_5561	4.65597	CDS_23915	11.286	1.27738	0.0483724	catalytic activity;
ESW25269	CDS_2829	11.6828	CDS_1546	28.165	1.26952	0.00188221	carbon-carbon lyase activity;
ESW04012	CDS_1523	24.7679	CDS_20221	59.5696	1.2661	6.36893e-06
ESW07921	CDS_10430	6.21158	CDS_20352	14.9169	1.26392	0.0239673	zinc ion binding; sequence-specific DNA binding; sequence-specific DNA binding transcription factor activity;
XP_003546711	CDS_3433	5.12403	CDS_16629	12.3024	1.26359	0.0404001
XP_003544040	CDS_1777	13.6696	CDS_20353	32.7074	1.25864	0.0008554
ESW30051	CDS_1010	5.35544	CDS_2786	12.8111	1.25832	0.0370742
ESW23418	CDS_6979	7.9492	CDS_1991	18.97	1.25484	0.0112525
ESW18630	CDS_767	7.52351	CDS_20148	17.9488	1.25441	0.0136566
ESW29659	CDS_10844	9.6727	CDS_3169	23.0725	1.25419	0.00519004	peptidyl-prolyl cis-trans isomerase activity;
ESW33643	CDS_5965	4.79702	CDS_825	11.4345	1.25318	0.0494209
ESW25493	CDS_17155	6.86873	CDS_20654	16.3297	1.24938	0.018973
ESW32486	CDS_10311	15.1332	CDS_431	35.9566	1.24853	0.000499374	ATP binding; unfolded protein binding;
ESW06083	CDS_6282	9.09063	CDS_16084	21.5883	1.2478	0.00701158
XP_003539809	CDS_9501	25.3779	CDS_905	60.1692	1.24545	6.92805e-06
ESW17930	CDS_11860	8.04682	CDS_63	19.0656	1.24448	0.011412
XP_003521684	CDS_3899	17.93	CDS_20949	42.4736	1.24419	0.000159976
ESW32995	CDS_5133	15.1719	CDS_130	35.8221	1.23945	0.000540349
ESW20662	CDS_8892	7.35347	CDS_2518	17.3289	1.23668	0.0162003
ESW31073	CDS_1835	22.7396	CDS_4124	53.5559	1.23584	2.399e-05
ESW08946	CDS_5755	7.19414	CDS_27	16.929	1.2346	0.0175752
ESW03278	CDS_2636	15.15	CDS_3353	35.6399	1.23418	0.000575067
XP_003540860	CDS_17631	16.8755	CDS_177	39.6903	1.23385	0.000280997	identical protein binding; serine-type endopeptidase activity;
XP_002530341	CDS_642	57.6619	CDS_23530	135.432	1.23188	2.01512e-11	structural constituent of ribosome;
ESW10496	CDS_3289	68.2312	CDS_15952	159.777	1.22756	3.62599e-13
ESW07672	CDS_6230	14.9377	CDS_11745	34.968	1.22708	0.000674947	GTP binding;
ESW08820	CDS_4152	36.3514	CDS_1959	84.6448	1.21941	1.35713e-07
ESW28286	CDS_11213	6.37393	CDS_205	14.8128	1.21659	0.0276141
ESW07439	CDS_3977	9.68678	CDS_1333	22.4824	1.21471	0.0067287
ESW14991	CDS_7874	5.34854	CDS_50	12.3712	1.20976	0.0448838	oxidoreductase activity;
ESW29765	CDS_8151	27.4087	CDS_20290	63.3229	1.20809	5.749e-06
AAO40252	CDS_3896	14.5686	CDS_19786	33.3488	1.19478	0.00106962	phosphoribosylaminoimidazolecarboxamide formyltransferase activity; IMP cyclohydrolase activity;
ESW25507	CDS_1413	17.1707	CDS_1074	39.2638	1.19325	0.00038948
ESW28294	CDS_6028	10.1925	CDS_794	23.2954	1.19253	0.00628402	calcium ion binding;
ESW32338	CDS_1651	6.91745	CDS_958	15.8004	1.19165	0.0245692
ESW32377	CDS_943	91.7014	CDS_17184	209.141	1.18946	2.22045e-16	structural constituent of ribosome;
ESW11708	CDS_1365	15.244	CDS_1097	34.6939	1.18644	0.000886872
ESW30629	CDS_6364	5.96474	CDS_21108	13.5432	1.18303	0.0380676
ESW33206	CDS_545	26.6697	CDS_281	60.5322	1.1825	1.17344e-05
ESW33932	CDS_3477	23.2934	CDS_972	52.8598	1.18225	4.21285e-05	snoRNA binding; pseudouridine synthase activity;
ESW03599	CDS_3570	10.7567	CDS_2154	24.3911	1.18112	0.00544312	protein transport; cellular protein modification process;
ESW09811	CDS_1504	173.978	CDS_19739	393.286	1.17667	0	defense response;
ESW34663	CDS_12379	10.7753	CDS_2002	24.3242	1.17467	0.00566466
ESW22908	CDS_5881	11.8449	CDS_1276	26.7069	1.17294	0.00373985	protein transporter activity;
ESW18632	CDS_18626	8.23757	CDS_16588	18.5585	1.17179	0.0157641
ESW15604	CDS_5094	8.35916	CDS_5492	18.8231	1.17108	0.0150894
ESW25691	CDS_4789	5.90114	CDS_2325	13.2393	1.16576	0.0419555
ESW13514	CDS_8375	25.4853	CDS_16522	57.1724	1.16565	2.39019e-05
ESW14228	CDS_3888	9.5278	CDS_151	21.1916	1.15328	0.0105653
ACW84415	CDS_878	9.90309	CDS_816	22.0005	1.15159	0.00920817	mannose-1-phosphate guanylyltransferase (GDP) activity;
ESW19340	CDS_11933	6.6943	CDS_16516	14.8706	1.15146	0.032253	signal transduction;
ESW14628	CDS_13366	6.12569	CDS_3768	13.6065	1.15135	0.0406631
ESW07702	CDS_5243	13.0728	CDS_83	28.9574	1.14737	0.0028658
ESW13604	CDS_23507	8.83515	CDS_2511	19.5101	1.14289	0.014659
ESW27321	CDS_6411	9.26137	CDS_170	20.3415	1.13513	0.0130008
ESW23056	CDS_38200	180.249	CDS_226	394.843	1.13129	0	NAD binding; oxidoreductase activity, acting on the CH-OH group of donors, NAD or NADP as acceptor;
ESW33524	CDS_2444	14.2469	CDS_302	31.1683	1.12943	0.00217341	transferase activity, transferring phosphorus-containing groups;
ESW26591	CDS_116	33.6754	CDS_20231	73.0559	1.11731	3.08171e-06
ESW35030	CDS_8108	6.56953	CDS_1995	14.2357	1.11565	0.039552
ESW07496	CDS_4677	16.1583	CDS_564	34.9041	1.11112	0.00130814	integral to membrane;
XP_003531217	CDS_234	10.6543	CDS_16487	23.0136	1.11105	0.00903953	adenosylhomocysteinase activity; nucleotide binding;
XP_003553753	CDS_6737	13.1228	CDS_2291	28.3301	1.11026	0.00378538	transferase activity, transferring hexosyl groups;
ESW21399	CDS_12356	11.1662	CDS_17374	23.851	1.09491	0.00841479
XP_003543579	CDS_4573	16.7785	CDS_1299	35.833	1.09468	0.00123851	integral to membrane;
ESW30374	CDS_13324	10.1792	CDS_16165	21.7277	1.09392	0.0119182	integral to membrane;
ESW14618	CDS_3443	29.9112	CDS_20049	63.6119	1.08861	1.78121e-05
XP_003528324	CDS_13724	7.39124	CDS_1899	15.6148	1.07903	0.0344546
ESW11190	CDS_8352	9.64085	CDS_16207	20.2322	1.06942	0.0165922
O48920	CDS_974	167.509	CDS_16121	351.092	1.06761	0	GTP binding;
ESW08635	CDS_6394	7.49023	CDS_16988	15.6465	1.06276	0.0357079
ESW08688	CDS_4894	8.7529	CDS_1431	18.2515	1.06018	0.0235293
ESW06442	CDS_2931	18.3231	CDS_1416	38.1396	1.05762	0.00107716	structural constituent of ribosome;
ESW29063	CDS_5118	8.05048	CDS_1165	16.7047	1.05311	0.0309632	intracellular protein transport;
XP_003538267	CDS_3068	12.7587	CDS_1668	26.3608	1.04692	0.00689546	protein kinase activity; ATP binding; zinc ion binding;
AGV54572	CDS_8958	7.64103	CDS_16350	15.7747	1.04578	0.0367491
WP_016798453	CDS_1761	142.192	CDS_15994	293.435	1.0452	0
A47298	CDS_407	13.8749	CDS_1595	28.5876	1.04291	0.00496814	NADPH-hemoprotein reductase activity; iron ion binding; FMN binding;
XP_003555880	CDS_1681	34.9924	CDS_31176	72.0513	1.04198	8.35439e-06	vesicle-mediated transport;
ESW27335	CDS_1465	34.9319	CDS_1293	71.6733	1.03689	9.34913e-06	sequence-specific DNA binding transcription factor activity; transcription regulatory region sequence-specific DNA binding;
ESW35419	CDS_9830	10.6042	CDS_996	21.7297	1.03503	0.0147507	metal ion binding;
XP_004505741	CDS_200	176.196	CDS_19827	359.56	1.02905	0
ESW33923	CDS_14316	8.07035	CDS_20371	16.4236	1.02507	0.0350857
ESW13205	CDS_426	91.2165	CDS_16535	184.086	1.01301	2.38454e-12	cytochrome-c oxidase activity;
ESW35664	CDS_901	45.5437	CDS_19823	91.6001	1.0081	8.15452e-07	sequence-specific DNA binding;
ESW14014	CDS_7330	18.2773	CDS_229	36.5582	1.00014	0.00192679	zinc ion binding; nucleic acid binding;
ESW30380	CDS_6204	9.578	CDS_17021	19.1327	0.998246	0.0250562
ESW07659	CDS_6238	7.77357	CDS_2473	15.5182	0.997314	0.043548
XP_003522738	CDS_2785	8.60463	CDS_1861	17.111	0.991739	0.0346366
ABA55727	CDS_2703	12.2386	CDS_361	24.3311	0.991368	0.0118245	digalactosyldiacylglycerol synthase activity;
ESW07909	CDS_1535	94.3288	CDS_141	187.214	0.988921	3.08797e-12
ESW06155	CDS_690	33.9432	CDS_18406	67.129	0.983813	3.12374e-05	protein folding;
ESW11194	CDS_761	20.721	CDS_20075	40.8541	0.979384	0.00119633	translation initiation factor activity;
ESW04690	CDS_3737	10.6681	CDS_4693	21.0153	0.978137	0.0202061
ESW10771	CDS_8534	10.0919	CDS_2197	19.8477	0.975779	0.0241755
ESW22671	CDS_7406	17.9854	CDS_16469	35.3054	0.973065	0.00269242
ESW23425	CDS_7723	15.0314	CDS_616	29.5035	0.972904	0.00609161
XP_003551305	CDS_8956	15.6225	CDS_18592	30.6113	0.970433	0.00526526	thylakoid; chloroplast envelope;
ESW16588	CDS_9034	8.05456	CDS_536	15.6447	0.957796	0.0476865
ESW18502	CDS_1392	56.9016	CDS_20304	110.273	0.954544	1.55157e-07
ESW34895	CDS_861	14.4278	CDS_1242	27.8912	0.950955	0.00847617
ESW15651	CDS_6739	9.23625	CDS_759	17.8463	0.950245	0.0352918
NP_001237774	CDS_12509	12.0653	CDS_2104	23.3001	0.949469	0.0162372	integral to membrane;
ESW25119	CDS_5305	9.26803	CDS_666	17.7481	0.93733	0.0372488
ESW12263	CDS_1217	161.886	CDS_19793	309.04	0.932813	0
ESW10716	CDS_2513	57.5259	CDS_13	109.644	0.930537	2.52325e-07	translation initiation factor activity;
ESW30412	CDS_3542	18.7126	CDS_385	35.5795	0.927038	0.00337272
ESW28603	CDS_2226	16.7139	CDS_1304	31.7582	0.926078	0.00563335
ESW24853	CDS_47	7015.06	CDS_20808	13328.1	0.925947	0	oxidoreductase activity;
ESW16517	CDS_6700	22.9776	CDS_19025	43.6351	0.925257	0.00118409	structural constituent of ribosome;
ESW22067	CDS_7700	17.2319	CDS_23749	32.7141	0.924834	0.00500675
ESW07374	CDS_806	85.9826	CDS_161	162.692	0.920023	4.34355e-10	sequence-specific DNA binding transcription factor activity; DNA binding;
XP_003532955	CDS_6706	19.6665	CDS_138	37.1992	0.919533	0.00285483	nucleic acid binding;
XP_003550538	CDS_3808	16.5327	CDS_16197	31.1849	0.915527	0.00643596
ESW13238	CDS_7529	9.13625	CDS_3459	17.1935	0.912187	0.0436254
ESW30936	CDS_16596	9.87571	CDS_2791	18.5317	0.908039	0.0366414	catalytic activity;
AGV54429	CDS_1150	18.6508	CDS_519	34.8737	0.902898	0.0042542	oxidoreductase activity;
ESW16312	CDS_13234	11.435	CDS_1751	21.3764	0.902567	0.0251431
ESW08422	CDS_7079	8.91376	CDS_2462	16.632	0.899853	0.0487193
ESW16174	CDS_679	55.0524	CDS_128	102.691	0.899436	9.81539e-07	structural constituent of ribosome; RNA binding;
ESW06244	CDS_3067	14.7071	CDS_201	27.3599	0.895553	0.0117315	structural constituent of ribosome; RNA binding;
CBJ93268	CDS_326	1517.94	CDS_7084	2819.46	0.893307	0	peptidyl-prolyl cis-trans isomerase activity;
ESW34138	CDS_3234	184.13	CDS_16141	341.042	0.889224	0
ESW19260	CDS_2189	10.5463	CDS_20084	19.5334	0.889211	0.034014
ESW19190	CDS_6273	28.4279	CDS_987	52.62	0.888305	0.000502868
ESW08547	CDS_11914	9.67099	CDS_3775	17.844	0.883706	0.0433937
ESW07186	CDS_6320	50.7604	CDS_19839	93.4152	0.879954	3.99343e-06	sequence-specific DNA binding transcription factor activity; sequence-specific DNA binding;
ESW15415	CDS_1543	9.34304	CDS_2233	17.1192	0.873649	0.0492151
XP_003552311	CDS_1368	11.8036	CDS_40	21.4523	0.861909	0.028943
AGV54219	CDS_7790	11.6986	CDS_20311	21.2442	0.86073	0.0299354
XP_002522429	CDS_1665	33.7225	CDS_16096	61.2264	0.860441	0.000227151	structural constituent of ribosome;
ESW28657	CDS_16743	10.8509	CDS_3467	19.6878	0.859484	0.036663
ESW32644	CDS_5783	12.4979	CDS_546	22.6588	0.858383	0.0251431	ATP binding; unfolded protein binding;
ESW22755	CDS_12524	12.0364	CDS_836	21.8169	0.858048	0.0280336
ESW03472	CDS_1846	14.0755	CDS_19844	25.4397	0.853895	0.0180221
ABG02262	CDS_15125	8477.63	CDS_19699	15291.9	0.851034	0	metal ion binding; nutrient reservoir activity;
ESW24346	CDS_4423	14.6969	CDS_16138	26.4515	0.847833	0.016302	oxidoreductase activity; nucleotide binding; zinc ion binding;
ESW31610	CDS_4091	18.7731	CDS_1869	33.6797	0.843216	0.00686865	nucleic acid binding;
ESW14020	CDS_2145	70.465	CDS_19840	126.254	0.841354	1.73402e-07	translation initiation factor activity;
ESW31088	CDS_8946	15.3022	CDS_20965	27.3685	0.838774	0.0151151	structural constituent of ribosome;
ESW21176	CDS_3129	11.462	CDS_702	20.493	0.838263	0.0356243
ESW30794	CDS_4054	15.9348	CDS_1415	28.4165	0.834544	0.0135412
ESW26893	CDS_9371	15.2912	CDS_531	27.2391	0.832977	0.015773
ESW21110	CDS_12527	10.327	CDS_588	18.3818	0.831859	0.0476298	nucleoside-triphosphatase activity; ATP binding;
ESW03833	CDS_4843	14.8553	CDS_1223	26.3666	0.827737	0.0179707	ATP binding; protein serine/threonine kinase activity;
AFK40432	CDS_2709	20.9211	CDS_142	37.0321	0.823821	0.00515855	structural constituent of ribosome;
XP_003528743	CDS_5093	19.4858	CDS_1206	34.4849	0.823545	0.0069882
ESW16844	CDS_3833	16.4862	CDS_19991	29.1251	0.821006	0.0132982
ESW21301	CDS_20267	14.3023	CDS_113	25.0593	0.809101	0.0227303
XP_003525334	CDS_3428	13.4548	CDS_1438	23.5595	0.808185	0.0272642
ESW13625	CDS_415	12.5726	CDS_649	21.7989	0.793977	0.0355409
ESW14642	CDS_5116	17.2267	CDS_286	29.6908	0.785372	0.0148094
ESW21638	CDS_5344	31.1285	CDS_1161	53.5851	0.783594	0.00107193	structural molecule activity;
ESW08110	CDS_1249	54.9221	CDS_16773	94.3986	0.781377	1.46237e-05
ESW03995	CDS_9102	12.5953	CDS_20462	21.6147	0.779119	0.0385407	cytochrome complex assembly; protein-heme linkage;
ESW04435	CDS_2115	79.3231	CDS_19937	135.984	0.777621	2.12933e-07	protein heterodimerization activity; sequence-specific DNA binding;
XP_003547334	CDS_7881	61.1907	CDS_1378	104.841	0.776816	5.3047e-06	triose-phosphate isomerase activity;
ESW35740	CDS_8360	27.9038	CDS_184	47.7762	0.775831	0.00212767	GTPase activity; GTP binding;
ESW04509	CDS_2758	38.1411	CDS_680	65.2899	0.775511	0.000331758	hydrolase activity;
XP_003622019	CDS_4763	42.3304	CDS_16411	72.341	0.773121	0.000162374	ATP binding;
ESW04214	CDS_7624	12.7707	CDS_16590	21.7915	0.770934	0.0387909	ribonucleoprotein complex;
ESW26743	CDS_3174	26.177	CDS_876	44.6395	0.770023	0.00312159
ESW10643	CDS_10205	13.8744	CDS_642	23.6186	0.767498	0.031786
ESW03462	CDS_5129	20.1479	CDS_20368	34.1999	0.763363	0.0100444
ESW29797	CDS_4167	11.8192	CDS_594	20.0528	0.762667	0.0488646	zinc ion binding;
XP_003521912	CDS_8493	24.1754	CDS_490	40.962	0.760748	0.00493256
ESW18291	CDS_9337	17.4421	CDS_1422	29.4763	0.756978	0.0173265	oxidoreductase activity;
XP_004499436	CDS_747	47.7695	CDS_15901	80.5572	0.753922	8.71265e-05
ESW24943	CDS_4101	43.101	CDS_20329	72.2182	0.744641	0.000224744	protein transporter activity;
ESW33943	CDS_12160	17.0054	CDS_19803	28.3432	0.73701	0.0216338
ESW31357	CDS_14425	16.0359	CDS_24333	26.6815	0.734535	0.0261209	zinc ion binding;
ESW28722	CDS_6499	17.2026	CDS_16642	28.4747	0.727052	0.0222901
ESW21731	CDS_4196	16.1176	CDS_2486	26.6306	0.724441	0.0274227
ESW35061	CDS_1889	15.7564	CDS_19966	25.9696	0.720883	0.0298658
ESW15538	CDS_1567	100.758	CDS_16279	165.596	0.716773	4.54913e-08
ESW19956	CDS_5529	59.2782	CDS_421	97.0378	0.711045	3.08779e-05
ESW21701	CDS_3895	21.3587	CDS_20344	34.8537	0.706487	0.0128547
ESW26292	CDS_168	20.0145	CDS_17253	32.5036	0.699556	0.0168493
ESW27652	CDS_6407	32.6721	CDS_730	52.8769	0.694579	0.00239516
ESW13847	CDS_13922	14.3191	CDS_1071	23.1504	0.693092	0.0448306	protein dephosphorylation;
ESW10638	CDS_460	35.6723	CDS_20168	57.5585	0.690223	0.00159631
ESW19159	CDS_1950	80.9792	CDS_8990	130.247	0.685628	2.24158e-06
XP_003552692	CDS_2905	18.9786	CDS_20514	30.498	0.684337	0.0222261	ATP binding;
ESW08040	CDS_4830	31.4721	CDS_20147	50.4819	0.681692	0.0033304	ATP binding; catalytic activity;
ESW32253	CDS_5668	34.0425	CDS_20284	54.484	0.678494	0.00235495	zinc ion binding; nucleic acid binding;
ESW19290	CDS_459	21.9783	CDS_16831	35.1511	0.677488	0.014659	triglyceride lipase activity;
ESW34886	CDS_1109	213.505	CDS_2799	337.009	0.658521	1.00697e-13
ESW11795	CDS_6235	26.9106	CDS_16002	42.4763	0.658486	0.00825178
ESW11818	CDS_3960	21.6806	CDS_16473	34.1432	0.655198	0.0182187
ESW05766	CDS_4491	59.148	CDS_316	93.0142	0.65312	0.000100143	electron carrier activity; protein disulfide oxidoreductase activity;
ESW22397	CDS_2956	16.8939	CDS_1248	26.5181	0.650478	0.0381124	oxidoreductase activity; nucleotide binding;
NP_001237229	CDS_1716	39.3058	CDS_16347	61.6618	0.649636	0.00158939	structural constituent of ribosome;
ESW08033	CDS_32	723.994	CDS_15990	1131.5	0.644186	0	electron carrier activity; protein disulfide oxidoreductase activity;
XP_003611830	CDS_5947	20.511	CDS_493	31.9917	0.641299	0.0238983
ESW16423	CDS_811	20.227	CDS_5974	31.264	0.628221	0.0273433
ESW21594	CDS_7984	19.9582	CDS_17066	30.8483	0.628208	0.0283279
ESW17939	CDS_96	16.1345	CDS_810	24.8856	0.625158	0.0493326	methylenetetrahydrofolate reductase (NADPH) activity;
ESW08731	CDS_4029	17.2223	CDS_1657	26.2691	0.609088	0.0465937	nucleotide binding;
ESW20571	CDS_10842	17.0227	CDS_19859	25.9117	0.606146	0.0487483	GTP binding; hydrolase activity;
P52424	CDS_2581	82.8489	CDS_16280	125.181	0.595463	1.79434e-05	ATP binding; phosphoribosylformylglycinamidine cyclo-ligase activity;
AAB03843	CDS_693	482.724	CDS_15886	728.684	0.594093	0	aspartic-type endopeptidase activity;
ESW28230	CDS_4428	39.4938	CDS_491	59.6116	0.593966	0.00311646	nucleic acid binding; nucleotide binding;
ESW29760	CDS_4472	68.0639	CDS_1420	102.616	0.592288	0.000107625
XP_003518640	CDS_6254	39.1305	CDS_19950	58.8666	0.589157	0.00344953	serine-type endopeptidase activity;
ESW28558	CDS_668	120.003	CDS_19713	179.955	0.584569	3.56232e-07
ESW15982	CDS_618	31.193	CDS_480	46.7562	0.583937	0.00948046
ESW09140	CDS_265	2542.57	CDS_15892	3790	0.575912	0	membrane; lipid particle;
ESW20438	CDS_1942	116.908	CDS_15991	172.935	0.564858	9.67368e-07	pyridoxal phosphate binding; carboxy-lyase activity;
NP_001236701	CDS_3065	77.3496	CDS_19838	113.666	0.555333	8.31186e-05	structural constituent of ribosome;
ESW16804	CDS_1963	127.847	CDS_23322	186.836	0.547363	5.56315e-07	structural constituent of ribosome; nucleotide binding;
ESW33563	CDS_5609	22.0143	CDS_1983	32.1421	0.546025	0.03809
NP_001235670	CDS_3211	36.427	CDS_20413	53.0954	0.543579	0.0078429	peptidyl-prolyl cis-trans isomerase activity;
ESW34824	CDS_314	48.6164	CDS_15946	70.6648	0.539547	0.00225802
ESW19295	CDS_487	34.572	CDS_16066	49.1779	0.508406	0.0135412
ESW17834	CDS_1724	29.6462	CDS_16318	41.5205	0.485977	0.0267791	protein dimerization activity;
ESW25748	CDS_5044	29.1613	CDS_1253	40.3294	0.467777	0.0323283
ESW07907	CDS_1660	29.1654	CDS_312	39.0734	0.421927	0.0457982	arginine catabolic process; spermidine biosynthetic process; putrescine biosynthetic process;
ESW32871	CDS_4206	52.7805	CDS_694	69.4772	0.396535	0.00977745
ESW10949	CDS_6951	37.6136	CDS_16557	49.1998	0.387397	0.0316012	response to biotic stimulus; defense response;
AGV54319	CDS_2839	62.0039	CDS_19733	80.6894	0.38002	0.00639318
ESW34148	CDS_254	142.672	CDS_20210	185.169	0.376135	3.95888e-05
ESW28122	CDS_2742	38.0689	CDS_26264	48.7405	0.356511	0.0399031	structural constituent of ribosome; RNA binding;
ESW22480	CDS_37	354.452	CDS_15919	451.05	0.347699	6.51749e-10	iron ion binding; lipoxygenase activity;
ESW07756	CDS_1326	110.017	CDS_20212	138.952	0.336853	0.000730892
ESW24134	CDS_1029	281.2	CDS_15957	351	0.319875	1.58563e-07	oxidoreductase activity, acting on NAD(P)H;
ESW34825	CDS_51	3098.72	CDS_19722	3852.75	0.314214	0
ESW14122	CDS_1045	120.073	CDS_15997	147.402	0.295839	0.00103773
ESW14861	CDS_251	1545.11	CDS_15976	1895.12	0.29458	0	negative regulation of nucleotide metabolic process; negative regulation of catalytic activity;
ESW22667	CDS_672	63.2784	CDS_19945	77.1037	0.285088	0.0196244	intracellular transport;
NP_001242764	CDS_1551	169.717	CDS_15999	196.664	0.212606	0.000939072	nucleotide binding; coenzyme binding; catalytic activity;
ESW32878	CDS_2517	116.175	CDS_48	133.043	0.195594	0.00831659	hydrolase activity;
ESW04789	CDS_571	123.637	CDS_94	140.858	0.188125	0.00741328	binding;
NP_001236144	CDS_726	94.4061	CDS_19909	106.708	0.176715	0.0225739
AGV54397	CDS_2271	82.5915	CDS_19835	92.9749	0.170848	0.0353332	nucleoside diphosphate kinase activity; metal ion binding; ATP binding;
ESW16031	CDS_3029	85.3676	CDS_20251	94.0498	0.139737	0.0468992	structural constituent of ribosome;
ESW21570	CDS_207	350.763	CDS_19738	368.389	0.070734	0.000799669
CAB64363	CDS_91	194.4	CDS_108	202.31	0.0575428	0.0163485	galactinol-raffinose galactosyltransferase activity;
ESW17638	CDS_3098	171.81	CDS_19864	178.443	0.0546494	0.0252596
ESW33118	CDS_245	1173.69	CDS_15903	1143.69	-0.0373612	2.18367e-05
XP_003534069	CDS_122	1919.27	CDS_81	1770	-0.116804	0.000214112
ESW21036	CDS_610	762.059	CDS_204	698.031	-0.126611	0.0278069
ESW17518	CDS_468	1085.44	CDS_19914	972.932	-0.157876	0.0336382	identical protein binding; serine-type endopeptidase activity;
ABW23574	CDS_58	7150.98	CDS_19737	5421.87	-0.399353	4.4974e-05	nutrient reservoir activity;
ESW19382	CDS_171	3588.63	CDS_19760	2639.82	-0.442995	4.97136e-05
ESW26864	CDS_276	860.18	CDS_15877	621.338	-0.46926	0.0200217	ATP binding;
ESW10980	CDS_53	1892.04	CDS_15873	1249.8	-0.598244	4.54758e-09	integral to membrane;
AFU81504	CDS_146	4051.06	CDS_23299	2604.46	-0.637319	0
ESW35453	CDS_348	894.371	CDS_15885	573.067	-0.64217	4.66045e-06
XP_003536182	CDS_803	1058.7	CDS_15985	669.894	-0.660284	1.72776e-07	transporter activity;
ABY81906	CDS_560	209.745	CDS_291	132.201	-0.665902	0.0183021	adenosylmethionine decarboxylase activity;
AAD03598	CDS_446	142.623	CDS_16145	88.877	-0.682328	0.0427819	phosphorelay sensor kinase activity; ATP binding;
ESW19671	CDS_2018	206.522	CDS_7243	126.624	-0.705747	0.0100107	structural molecule activity;
BAC66692	CDS_551	272.058	CDS_260	164.541	-0.725465	0.0020181	glucose-1-phosphate adenylyltransferase activity;
ESW22903	CDS_1070	109.517	CDS_16135	63.9624	-0.775854	0.0300226	phosphotransferase activity, alcohol group as acceptor; kinase activity; ATP binding;
BAN86004	CDS_2842	103.489	CDS_23539	58.8912	-0.813349	0.0238845
ESW06380	CDS_902	162.826	CDS_16536	89.4429	-0.864293	0.00203355
ESW27920	CDS_191	96.8442	CDS_1775	53.0542	-0.868201	0.016668	sequence-specific DNA binding transcription factor activity; sequence-specific DNA binding;
ESW14697	CDS_1897	166.506	CDS_19962	90.9596	-0.872275	0.0015825
XP_003518783	CDS_2965	78.8832	CDS_3237	42.5699	-0.889883	0.0255089	nucleic acid binding; nucleotide binding;
AGV54338	CDS_4489	67.4781	CDS_10846	35.8586	-0.9121	0.0327653	zinc ion binding;
ESW24176	CDS_25	58.0857	CDS_2204	30.4361	-0.932399	0.0414628	vesicle-mediated transport;
ESW12168	CDS_1862	62.6985	CDS_3524	32.7773	-0.935733	0.0333446
ESW32113	CDS_669	449.28	CDS_15954	233.175	-0.946203	7.46776e-09
ESW32119	CDS_478	70.7218	CDS_16390	36.6794	-0.947184	0.0216711
ESW20693	CDS_1262	93.4295	CDS_545	47.672	-0.970737	0.00645387
YP_007822170	CDS_2617	132.635	CDS_683	66.5563	-0.994808	0.000819738
ESW22862	CDS_2665	88.1974	CDS_20649	43.5316	-1.01867	0.00494075
ESW27673	CDS_3693	55.9499	CDS_5980	27.5511	-1.02203	0.0245833	structural constituent of ribosome;
ESW27235	CDS_4281	65.5774	CDS_19938	32.2758	-1.02275	0.0148852
NP_001237139	CDS_3251	145.005	CDS_388	71.0634	-1.02893	0.000263291	mitochondrial electron transport, ubiquinol to cytochrome c;
ESW21032	CDS_3069	41.8084	CDS_1544	20.4222	-1.03365	0.0487773	RNA splicing;
AGV54596	CDS_2074	50.3821	CDS_1183	24.1737	-1.05947	0.0258354	metal ion binding; 2 iron, 2 sulfur cluster binding; chlorophyllide a oxygenase [overall] activity;
ESW04432	CDS_3309	66.2736	CDS_16653	31.785	-1.06009	0.0105357	metal ion binding; electron carrier activity; 2 iron, 2 sulfur cluster binding;
XP_003540114	CDS_3528	59.2924	CDS_1494	28.2437	-1.06992	0.0144362
ESW14862	CDS_1491	123.567	CDS_1961	58.7979	-1.07145	0.00040478	DNA binding; chromatin binding;
ESW35518	CDS_444	194.963	CDS_1121	92.4582	-1.07633	7.94524e-06
NP_001240248	CDS_8433	37.2571	CDS_17059	17.5318	-1.08754	0.047971	methyltransferase activity;
AGV54349	CDS_2071	46.351	CDS_16306	21.6902	-1.09556	0.026136
ESW08520	CDS_3035	70.1286	CDS_16440	32.6676	-1.10214	0.00586929	calcium ion binding;
ESW12642	CDS_1275	35.3296	CDS_17012	16.2162	-1.12344	0.0456084
ESW11473	CDS_535	169.22	CDS_644	77.4782	-1.12704	1.11941e-05
XP_003528819	CDS_656	74.8515	CDS_19834	34.0272	-1.13734	0.00315776	translation initiation factor activity;
AFW90517	CDS_7114	56.6366	CDS_20171	25.5815	-1.14663	0.00951774
ACU22671	CDS_3522	40.196	CDS_21137	17.9954	-1.15943	0.0270127
ESW05187	CDS_1353	115.955	CDS_24	51.6293	-1.1673	0.000153564
ESW20610	CDS_445	32.044	CDS_21212	14.256	-1.16849	0.0464555	RNA binding; nucleotide binding;
ESW20091	CDS_438	184.624	CDS_678	81.726	-1.17572	1.46911e-06	translation elongation factor activity;
ESW03590	CDS_5319	85.0846	CDS_19325	37.5786	-1.17899	0.00104167
ESW17405	CDS_1865	38.7841	CDS_20480	16.929	-1.19597	0.0244842
ESW24933	CDS_3710	47.0259	CDS_20057	20.5011	-1.19775	0.0130524
ESW16845	CDS_4051	39.7072	CDS_17284	17.278	-1.20046	0.0222389
Q84XA3	CDS_4180	72.4678	CDS_578	31.3186	-1.21032	0.0018287	metal ion binding; nucleotide binding; IMP dehydrogenase activity;
ESW20371	CDS_390	615.159	CDS_29673	263.255	-1.2245	0
ESW25483	CDS_342	161.031	CDS_23499	68.8223	-1.22639	2.42243e-06	intramolecular transferase activity;
ESW27577	CDS_2240	28.8308	CDS_1122	12.2936	-1.2297	0.0453386	coenzyme binding; nucleotide binding; racemase and epimerase activity, acting on carbohydrates and derivatives;
XP_003543327	CDS_7204	41.5047	CDS_1080	17.5028	-1.24569	0.0149021
ESW27408	CDS_494	30.6191	CDS_1175	12.8111	-1.25704	0.0346569	ATP binding; protein serine/threonine kinase activity;
ESW26305	CDS_2939	48.0108	CDS_16683	20.0812	-1.25751	0.00815097
ESW31070	CDS_231	42.5766	CDS_2797	17.7754	-1.26018	0.012532	GTPase activity; GTP binding;
ESW32009	CDS_2509	41.0777	CDS_1372	17.0633	-1.26746	0.0135488
ESW06297	CDS_1102	33.1657	CDS_566	13.7298	-1.27238	0.0259102
ESW26221	CDS_850	72.4685	CDS_20517	29.8746	-1.27843	0.000934018
ESW16303	CDS_2580	66.5506	CDS_20436	27.4249	-1.27896	0.00150867
ESW21339	CDS_324	67.2953	CDS_17025	27.7019	-1.28052	0.00139909
ESW05197	CDS_3003	32.1731	CDS_20356	13.2258	-1.2825	0.0270283
ESW14269	CDS_6168	40.6067	CDS_23	16.6848	-1.28319	0.0128474
ESW33073	CDS_3953	50.1844	CDS_3069	20.6092	-1.28395	0.00567723	glutathione peroxidase activity;
ESW28964	CDS_1331	29.207	CDS_2642	11.9499	-1.28932	0.0339941	transferase activity;
ESW27647	CDS_2035	63.1745	CDS_1148	25.8288	-1.29036	0.00180989
NP_001237965	CDS_1021	276.314	CDS_16374	112.955	-1.29056	6.70222e-11
ESW28196	CDS_2426	40.9753	CDS_16580	16.6634	-1.29807	0.0113992	metal ion binding; protein serine/threonine phosphatase activity;
ESW10108	CDS_1836	46.9658	CDS_16677	19.0674	-1.30051	0.00666908
NP_001236408	CDS_3102	80.2424	CDS_3899	32.5557	-1.30145	0.000387816	fatty-acyl-CoA binding;
XP_003517559	CDS_938	42.448	CDS_196	17.1213	-1.3099	0.00933806
ESW09496	CDS_5280	25.8684	CDS_1667	10.4273	-1.31083	0.042354	intracellular protein transport;
ESW16598	CDS_2051	25.4263	CDS_2887	10.1307	-1.32758	0.0412674
ESW11460	CDS_242	562.619	CDS_75	223.876	-1.32946	0	transferase activity, transferring acyl groups other than amino-acyl groups;
ESW24544	CDS_8385	23.1539	CDS_4700	9.09838	-1.34758	0.0480854
ESW05261	CDS_2059	63.9479	CDS_17245	25.0799	-1.35036	0.000988491
AAF40306	CDS_1933	42.0286	CDS_1233	16.4763	-1.35098	0.0075678	ATP-dependent helicase activity; RNA binding; ATP binding;
ESW14103	CDS_56	79.6058	CDS_16852	31.1372	-1.35423	0.000228122
XP_003546395	CDS_4214	23.8201	CDS_1699	9.30393	-1.35627	0.043368	nucleic acid binding; ATP binding; ATP-dependent helicase activity;
NP_001236251	CDS_3908	77.9724	CDS_3702	30.284	-1.36441	0.000236538
ESW29743	CDS_1143	30.6359	CDS_17288	11.8503	-1.3703	0.0206156
ESW25426	CDS_3164	31.0493	CDS_173	11.9607	-1.37626	0.0192463
ESW06507	CDS_890	61.4721	CDS_580	23.5712	-1.3829	0.000934522	metal ion binding; heat shock protein binding; ATP binding; unfolded protein binding;
ESW11391	CDS_5096	21.6363	CDS_3087	8.28887	-1.38421	0.0493326	transferase activity, transferring hexosyl groups;
ESW35641	CDS_5424	32.263	CDS_282	12.3426	-1.38623	0.016228
ESW28699	CDS_687	111.624	CDS_1395	42.5869	-1.39016	7.35736e-06
ESW11543	CDS_4825	27.4716	CDS_16601	10.4748	-1.39102	0.0259702	ATP binding; protein serine/threonine kinase activity;
ESW08785	CDS_450	32.2084	CDS_2665	12.2265	-1.39743	0.0154888
ESW28869	CDS_4980	21.7597	CDS_2913	8.24367	-1.4003	0.0460162
ESW32420	CDS_4813	46.8298	CDS_16618	17.72	-1.40205	0.00339502	ubiquitin-dependent protein catabolic process;
ESW17755	CDS_1149	256.804	CDS_16082	96.8686	-1.40657	5.88951e-12	sucrose-phosphate phosphatase activity; magnesium ion binding;
AGV54204	CDS_4698	50.9604	CDS_17142	19.1297	-1.41356	0.00206145
ESW31523	CDS_7382	22.9084	CDS_5200	8.5575	-1.42062	0.037889
ESW13293	CDS_8899	23.1484	CDS_20111	8.64458	-1.42105	0.0366845
ESW31556	CDS_1914	25.8578	CDS_87	9.61128	-1.4278	0.0265629	calcium ion binding;
ESW08017	CDS_169	43.5577	CDS_16055	16.1516	-1.43125	0.00391031	ATP binding; protein serine/threonine kinase activity;
ESW31549	CDS_3863	28.8624	CDS_534	10.7022	-1.43128	0.0188541
ESW27395	CDS_7628	20.6402	CDS_4190	7.64534	-1.4328	0.046955
ESW13126	CDS_1226	77.9667	CDS_4188	28.8788	-1.43285	0.000111575
ESW22298	CDS_1425	77.5661	CDS_20052	28.7237	-1.43318	0.000115425	nucleic acid binding; nucleotide binding;
ESW35724	CDS_1401	24.7875	CDS_874	9.17645	-1.43361	0.0293153
ESW26747	CDS_6128	22.3781	CDS_20939	8.28438	-1.43362	0.0382246
AGV54384	CDS_1077	26.2378	CDS_1028	9.70318	-1.43512	0.0246971	nucleotide binding; coenzyme binding; catalytic activity;
ESW16942	CDS_5523	33.0964	CDS_3447	12.141	-1.44679	0.0110082
ESW13985	CDS_267	344.792	CDS_20321	125.894	-1.45352	2.22045e-16
ESW08097	CDS_1268	23.2723	CDS_3503	8.46448	-1.45912	0.0315276	metal ion binding;
ESW18955	CDS_214	19.9445	CDS_2048	7.22736	-1.46445	0.0459616
ESW14617	CDS_2490	29.3536	CDS_290	10.6175	-1.4671	0.0152531
ESW19408	CDS_2666	57.7487	CDS_3130	20.8477	-1.4699	0.00064792	structural molecule activity;
NP_001237444	CDS_3798	40.1619	CDS_23866	14.448	-1.47496	0.00432277
ESW22076	CDS_339	293.326	CDS_19730	105.046	-1.48148	9.32587e-15	zinc ion binding; DNA binding;
ESW26060	CDS_2003	33.0825	CDS_16011	11.7718	-1.49073	0.00884926
XP_003542949	CDS_1675	1019.14	CDS_23621	362.001	-1.49328	0
ESW15864	CDS_1841	34.4129	CDS_1286	12.2223	-1.49344	0.0074797	DNA photolyase activity;
ESW35253	CDS_6266	37.6969	CDS_16646	13.37	-1.49544	0.00505963	peptidyl-prolyl cis-trans isomerase activity;
XP_002317630	CDS_6175	69.1745	CDS_16871	24.5297	-1.49571	0.000146396	DNA-directed RNA polymerase activity; DNA binding;
XP_003541848	CDS_833	60.8876	CDS_1739	21.5459	-1.49873	0.000357726	electron carrier activity; protein disulfide oxidoreductase activity;
AEL13846	CDS_1366	91.546	CDS_16282	32.2411	-1.5056	1.0962e-05	ketol-acid reductoisomerase activity; metal ion binding; coenzyme binding; nucleotide binding;
ESW34511	CDS_4318	19.749	CDS_1919	6.95151	-1.50639	0.0409762
ADD83021	CDS_44	154.695	CDS_20073	54.4145	-1.50737	1.04752e-08	pyridoxal phosphate binding; glycogen phosphorylase activity;
ESW18645	CDS_2713	48.2424	CDS_23586	16.929	-1.51081	0.00136389
ESW11108	CDS_4586	20.2925	CDS_2043	7.11301	-1.51242	0.0375564	ATP binding; protein serine/threonine kinase activity;
ESW25907	CDS_1358	18.2477	CDS_4938	6.38829	-1.51422	0.0484012	oxidoreductase activity, acting on the CH-OH group of donors, NAD or NADP as acceptor; nucleotide binding;
ESW15320	CDS_2729	38.312	CDS_16010	13.3824	-1.51746	0.00415226	sulfate adenylyltransferase (ATP) activity;
XP_003524552	CDS_1257	32.8246	CDS_16143	11.3702	-1.52952	0.00752152	metal ion binding; sirohydrochlorin cobaltochelatase activity;
ESW31559	CDS_1337	42.2525	CDS_1701	14.5971	-1.53335	0.00236914	Rab GDP-dissociation inhibitor activity;
XP_003555827	CDS_8290	18.4719	CDS_3275	6.36427	-1.53726	0.0437807
ESW18046	CDS_2633	53.2309	CDS_3516	18.3141	-1.53931	0.000612697	apoptotic process;
ESW33091	CDS_269	87.7894	CDS_3179	29.9375	-1.55209	9.27117e-06
AGV54188	CDS_2947	23.689	CDS_3945	8.07722	-1.55229	0.0212887
ESW23524	CDS_2623	112.705	CDS_19989	38.4157	-1.55278	5.03074e-07	structural constituent of ribosome;
ESW10124	CDS_111	35.2067	CDS_600	11.9607	-1.55755	0.00483538
ESW27636	CDS_496	873.176	CDS_23351	295.048	-1.56532	0
ESW12426	CDS_1152	35.8933	CDS_16957	12.1034	-1.5683	0.00418904
ESW13479	CDS_723	152.102	CDS_1908	51.1188	-1.57312	3.39849e-09
ESW25246	CDS_102	18.2863	CDS_296	6.14237	-1.57389	0.0401863
ESW08493	CDS_599	21.5188	CDS_17583	7.21562	-1.5764	0.0259552	fatty-acyl-CoA binding;
ESW31365	CDS_473	79.748	CDS_1749	26.6456	-1.58155	1.69637e-05	ATP binding; protein serine/threonine kinase activity;
ESW33997	CDS_2080	27.7075	CDS_2675	9.19598	-1.5912	0.0107814
ESW31686	CDS_210	125.934	CDS_19882	41.7788	-1.59183	5.36557e-08	hydrolase activity, hydrolyzing O-glycosyl compounds;
XP_003517177	CDS_4819	19.5887	CDS_3155	6.49798	-1.59195	0.0319533
ESW06689	CDS_3677	23.5741	CDS_1820	7.81337	-1.59319	0.0185018
ESW31184	CDS_5235	45.352	CDS_1110	15.0197	-1.59431	0.00108066	nucleotide binding; L-malate dehydrogenase activity;
XP_003534266	CDS_2856	30.4347	CDS_439	10.0734	-1.59516	0.00737618	phosphoenolpyruvate carboxykinase (ATP) activity; ATP binding;
ESW18846	CDS_2857	63.6608	CDS_2844	21.0057	-1.59962	0.000102668	translation initiation factor activity;
ESW25937	CDS_3410	32.8579	CDS_744	10.7873	-1.60691	0.00506804
ESW32070	CDS_5650	19.6324	CDS_6470	6.42872	-1.61063	0.0299702	oxidoreductase activity; nucleotide binding;
ESW28753	CDS_322	147.135	CDS_16244	48.1741	-1.61081	2.7646e-09	DNA binding; chromatin binding;
ESW34591	CDS_577	52.451	CDS_16721	17.1388	-1.6137	0.000377984
ESW19653	CDS_4544	20.2594	CDS_5310	6.60642	-1.61665	0.0269346	fumarylacetoacetase activity;
ESW29795	CDS_1503	201.897	CDS_20314	65.5661	-1.6226	2.36633e-12	vesicle-mediated transport;
ESW04500	CDS_320	715.062	CDS_19724	231.497	-1.62707	0	metal ion binding; heat shock protein binding; ATP binding; unfolded protein binding;
ESW22601	CDS_729	45.2671	CDS_2674	14.6054	-1.63196	0.000846683	zinc ion binding; chromatin binding; DNA binding;
ESW14448	CDS_420	27.3652	CDS_5347	8.79642	-1.63736	0.00924953
XP_004502059	CDS_5369	16.8108	CDS_2531	5.40286	-1.63759	0.0412431
ESW13725	CDS_5969	21.6375	CDS_4697	6.95297	-1.63783	0.0205448
ESW16255	CDS_260	89.7764	CDS_1664	28.8283	-1.63885	2.37496e-06
ESW34710	CDS_3193	26.067	CDS_1208	8.3625	-1.64022	0.0109095	structural constituent of ribosome;
ESW09698	CDS_2486	32.76	CDS_4784	10.4675	-1.64601	0.00421916	structural constituent of ribosome;
ESW32154	CDS_2671	56.3278	CDS_477	17.9966	-1.64613	0.000175104	nucleoside diphosphate kinase activity; ATP binding;
ESW32424	CDS_1208	34.5271	CDS_17128	11.0038	-1.64972	0.00322605	zinc ion binding;
ESW21717	CDS_3926	18.6581	CDS_5711	5.93386	-1.65276	0.0300575	GTP binding;
ESW08060	CDS_4084	18.2892	CDS_21535	5.80422	-1.65582	0.0314542
ESW16378	CDS_5479	16.6833	CDS_284	5.2903	-1.65698	0.0399502
ESW10299	CDS_2355	16.0203	CDS_20590	5.07869	-1.65738	0.0440668
ESW16682	CDS_2219	15.62	CDS_17430	4.93077	-1.66351	0.0459616	single-stranded DNA binding;
ESW14788	CDS_9188	31.1285	CDS_16572	9.82406	-1.66385	0.00482471	zinc ion binding;
ESW32966	CDS_4661	21.5791	CDS_1392	6.80181	-1.66564	0.0188433
ESW21299	CDS_2727	23.5951	CDS_1964	7.36042	-1.68063	0.0132832	NAD binding; oxidoreductase activity, acting on the aldehyde or oxo group of donors, NAD or NADP as acceptor; NADP binding;
ESW35197	CDS_3317	35.2598	CDS_17544	10.9951	-1.68116	0.00247904	iron ion binding; iron-sulfur cluster binding;
ESW14298	CDS_5408	22.7606	CDS_16675	7.04698	-1.69146	0.0145019	dihydrolipoyllysine-residue succinyltransferase activity;
CBI21094	CDS_6049	27.3845	CDS_3009	8.46448	-1.69387	0.00722565
XP_002285647	CDS_8642	18.367	CDS_9412	5.64299	-1.70259	0.0270283	oxidation-reduction process; response to oxidative stress;
ESW10825	CDS_21	25.1615	CDS_4525	7.73012	-1.70265	0.00970096	potassium ion transmembrane transporter activity;
ESW16300	CDS_774	485.023	CDS_23337	148.403	-1.70853	0	protein tyrosine/serine/threonine phosphatase activity;
ESW26107	CDS_4902	22.2413	CDS_6082	6.80181	-1.70925	0.0146673	small protein activating enzyme activity; acid-amino acid ligase activity; ATP binding;
ESW27390	CDS_1107	43.7629	CDS_16970	13.3725	-1.71044	0.000614015
ESW27089	CDS_2161	36.13	CDS_17304	11.0372	-1.71082	0.00185778	iron-sulfur cluster assembly;
ESW16443	CDS_1655	31.537	CDS_16891	9.62627	-1.712	0.00362045
ESW27445	CDS_1558	15.2792	CDS_6587	4.6616	-1.71267	0.0426808
ESW09667	CDS_4655	16.6973	CDS_20501	5.08538	-1.71519	0.034014	NADP binding; glutamyl-tRNA reductase activity;
ESW29632	CDS_224	41.6095	CDS_4928	12.6481	-1.71799	0.000800532
ESW16728	CDS_1597	55.4255	CDS_1486	16.78	-1.7238	0.000103652	calcium ion binding; GTPase activity; GTP binding;
AGZ15392	CDS_4135	26.3851	CDS_2313	7.97236	-1.72665	0.00729036	nucleic acid binding; nucleotide binding;
EMP42703	CDS_1114	17.5001	CDS_16603	5.28637	-1.72702	0.0289935
ESW29430	CDS_10128	15.3284	CDS_4062	4.63014	-1.72708	0.0408555
CAA67728	CDS_4102	25.0427	CDS_709	7.564	-1.72717	0.00894388
ESW12057	CDS_1146	129.008	CDS_20743	38.957	-1.7275	2.97676e-09	hydrolase activity, hydrolyzing O-glycosyl compounds;
ESW21214	CDS_1581	53.7181	CDS_6534	16.1732	-1.7318	0.000124188	ATP binding;
ESW22861	CDS_1791	17.0088	CDS_4712	5.11806	-1.73261	0.0308014
ESW17861	CDS_3161	15.3476	CDS_4126	4.60468	-1.73684	0.0395753	NAD binding; NADH dehydrogenase (ubiquinone) activity; FMN binding; 4 iron, 4 sulfur cluster binding;
XP_003544651	CDS_1806	167.065	CDS_20092	50.0665	-1.73849	1.12311e-11	zinc ion binding; nucleic acid binding; nucleotide binding;
ESW20402	CDS_5764	25.3282	CDS_2212	7.57348	-1.74171	0.00806943
ESW18009	CDS_2248	43.8583	CDS_1645	13.0917	-1.7442	0.000483824
XP_003547586	CDS_1055	109.777	CDS_23663	32.6312	-1.75025	3.0728e-08	ubiquinol-cytochrome-c reductase activity;
AGV54513	CDS_2025	36.2972	CDS_3419	10.7881	-1.75042	0.00145244	nucleic acid binding; nucleotide binding;
ESW15858	CDS_3703	16.7172	CDS_2662	4.96583	-1.75122	0.0307118
XP_003552672	CDS_9753	19.5732	CDS_3890	5.81399	-1.75128	0.0192904	beta-N-acetylhexosaminidase activity;
ESW22860	CDS_5853	14.1696	CDS_5405	4.20458	-1.75277	0.0462079
ESW06536	CDS_483	26.1279	CDS_2086	7.72487	-1.75801	0.00666167
ESW28985	CDS_3269	69.2429	CDS_16389	20.4636	-1.75861	1.00442e-05	RNA binding; nucleotide binding;
ESW06873	CDS_4041	23.1051	CDS_23833	6.82619	-1.75906	0.010739
ESW07045	CDS_10463	88.0402	CDS_2268	25.9919	-1.7601	6.24855e-07
ESW21633	CDS_4926	29.0252	CDS_17122	8.55358	-1.76271	0.00415226	ARF GTPase activator activity; zinc ion binding;
ESW34744	CDS_10754	14.3851	CDS_6705	4.23224	-1.76509	0.0432911	diaminopimelate decarboxylase activity;
ESW23343	CDS_4295	22.9368	CDS_1063	6.74613	-1.76553	0.0107814
ESW31744	CDS_3276	16.4838	CDS_16574	4.83685	-1.76891	0.0304625
ESW13747	CDS_1516	48.6281	CDS_652	14.2642	-1.76939	0.000197997	structural molecule activity;
ESW13831	CDS_3014	16.0089	CDS_2087	4.69562	-1.76949	0.0328803	transmembrane transport;
ESW09031	CDS_538	50.1432	CDS_2170	14.698	-1.77043	0.000157195
ESW28166	CDS_3185	22.3408	CDS_17415	6.5247	-1.7757	0.0113799	ubiquitin-dependent protein catabolic process;
ESW26965	CDS_10951	18.5143	CDS_5575	5.40286	-1.77685	0.0212034	regulation of transcription from RNA polymerase II promoter;
ESW08716	CDS_3445	28.7532	CDS_4213	8.37443	-1.77966	0.00402611
EPS58184	CDS_2068	32.9596	CDS_465	9.5961	-1.78018	0.00208064
ESW32876	CDS_4086	24.7474	CDS_5893	7.19814	-1.78158	0.0075847	binding;
ESW21011	CDS_1237	19.4183	CDS_3780	5.64299	-1.78288	0.0178889
ESW29233	CDS_6157	34.9606	CDS_453	10.1574	-1.7832	0.00149562	metal ion binding; catalytic activity;
ESW19772	CDS_4514	30.3221	CDS_6482	8.80306	-1.78429	0.00307572
ESW07225	CDS_112	109.865	CDS_7067	31.8663	-1.78563	1.73018e-08
ESW05635	CDS_838	321.155	CDS_15959	92.9307	-1.78904	0	cysteine-type endopeptidase inhibitor activity;
ESW35241	CDS_8344	16.7195	CDS_1704	4.83685	-1.78939	0.0276461	proline-tRNA ligase activity; ATP binding;
ESW11511	CDS_1656	24.3217	CDS_2013	7.03541	-1.78954	0.00790884	oxidoreductase activity, acting on the CH-CH group of donors;
ESW20226	CDS_1409	76.8156	CDS_16134	22.19	-1.79149	2.2745e-06	oxidoreductase activity; nucleotide binding; zinc ion binding;
XP_003536799	CDS_1864	16.0397	CDS_21280	4.63319	-1.79157	0.0306761
ESW26398	CDS_3219	39.2698	CDS_1830	11.3159	-1.79507	0.000712252	ATP binding; galactokinase activity;
ESW04332	CDS_3142	40.1822	CDS_1011	11.5425	-1.7996	0.000597741	metal ion binding; superoxide dismutase activity;
ESW15808	CDS_1811	182.975	CDS_20592	52.5111	-1.80095	2.32037e-13	metal ion binding;
AGV54487	CDS_6043	20.1079	CDS_17605	5.76566	-1.8022	0.015098
Q01390	CDS_359	295.482	CDS_289	84.6162	-1.80407	0	sucrose synthase activity;
ESW03759	CDS_1310	13.145	CDS_2912	3.76199	-1.80495	0.0488646
ESW25903	CDS_133	21.7405	CDS_563	6.2188	-1.80568	0.0113543	translation elongation factor activity;
ESW19016	CDS_2721	15.6597	CDS_18092	4.46856	-1.80918	0.031381	serine-type endopeptidase activity;
ESW26012	CDS_2218	16.7637	CDS_1564	4.77484	-1.81182	0.0256865
ESW22603	CDS_1757	21.3655	CDS_7343	6.08385	-1.81223	0.0117447	NAD binding; metal ion binding; malate dehydrogenase (oxaloacetate-decarboxylating) activity;
ESW08132	CDS_4114	42.4654	CDS_6695	12.0697	-1.8149	0.000378389
ESW34991	CDS_5486	41.2715	CDS_4010	11.72	-1.81617	0.000454904
ESW35448	CDS_3660	29.611	CDS_16744	8.40529	-1.81677	0.00298437	zinc ion binding;
ESW14693	CDS_2925	224.226	CDS_356	63.5606	-1.81875	2.22045e-16
ESW10243	CDS_4347	29.4465	CDS_16157	8.31138	-1.82494	0.0029341	nucleoside-triphosphatase activity; ATP binding;
ESW30066	CDS_4827	41.889	CDS_2681	11.8219	-1.82511	0.000388647
ESW26628	CDS_408	25.0757	CDS_4338	7.05373	-1.82983	0.00592162
ESW05834	CDS_4468	47.5542	CDS_4992	13.365	-1.83112	0.000150256	threonine-type endopeptidase activity;
ESW21823	CDS_399	189.203	CDS_2794	53.1641	-1.83141	3.9968e-14	transporter activity;
ESW06611	CDS_10053	17.2244	CDS_25255	4.83685	-1.83232	0.0225739
XP_004491678	CDS_6314	55.6436	CDS_25733	15.6098	-1.83376	4.05173e-05
ESW19717	CDS_2766	27.8385	CDS_2741	7.763	-1.84239	0.00354561	metal ion binding; lactoylglutathione lyase activity;
BAB86920	CDS_5420	29.3015	CDS_3128	8.16218	-1.84395	0.00275955	transferase activity, transferring hexosyl groups;
ESW31541	CDS_4181	17.9738	CDS_653	5.00643	-1.84404	0.0191584
ESW19446	CDS_1459	67.1605	CDS_303	18.6924	-1.84516	5.78817e-06	oxidoreductase activity; iron ion binding;
ESW04039	CDS_1932	20.894	CDS_4055	5.7985	-1.84934	0.0113224
ESW35372	CDS_1759	93.8694	CDS_16911	26.0151	-1.8513	7.68451e-08	hydrolase activity;
ESW03538	CDS_1461	12.8345	CDS_1723	3.55508	-1.85207	0.0470948	nucleotide binding; coenzyme binding; catalytic activity;
WP_005514638	CDS_2667	15.6621	CDS_16395	4.33066	-1.85462	0.0278876
ESW21573	CDS_4534	18.8658	CDS_6474	5.20891	-1.85672	0.0156926
ESW07694	CDS_1242	18.1583	CDS_370	5.01186	-1.85721	0.0177263
ESW09668	CDS_7168	61.4221	CDS_2463	16.929	-1.85927	1.28074e-05
ESW29228	CDS_17729	14.6487	CDS_25061	4.02063	-1.86528	0.0325746
ESW21790	CDS_658	102.197	CDS_1519	27.9765	-1.86907	1.57137e-08
ESW06843	CDS_3318	12.7066	CDS_17340	3.47648	-1.86988	0.0461805	oxidoreductase activity;
ESW09733	CDS_6727	14.7517	CDS_3521	4.02272	-1.87463	0.031235
ESW24800	CDS_5664	62.124	CDS_790	16.929	-1.87566	9.83605e-06
ESW22204	CDS_5637	14.9933	CDS_5196	4.07927	-1.87794	0.0297445	iron ion binding; 4-hydroxy-3-methylbut-2-en-1-yl diphosphate synthase activity;
ESW30227	CDS_15	28.0281	CDS_5940	7.62449	-1.87816	0.00293571	DNA binding;
AAN65367	CDS_6917	21.7289	CDS_3312	5.90545	-1.8795	0.0088443
ESW11084	CDS_1532	91.6562	CDS_2066	24.8804	-1.88122	7.28657e-08
ESW09662	CDS_7411	23.4409	CDS_16932	6.34836	-1.88457	0.00641097
AGV54421	CDS_5175	28.52	CDS_3310	7.72198	-1.88493	0.00262551	cysteine-type endopeptidase activity;
ESW34156	CDS_625	212.621	CDS_16400	57.298	-1.89173	2.22045e-16
ESW35735	CDS_4948	26.8808	CDS_2415	7.2197	-1.89657	0.00333223	ubiquitin-protein ligase activity;
ESW27037	CDS_2966	27.6166	CDS_16864	7.4165	-1.89672	0.00292928
ESW20521	CDS_5270	12.0751	CDS_6095	3.24172	-1.89721	0.0488937
XP_003526929	CDS_2803	19.6381	CDS_35831	5.27129	-1.89743	0.0120534	nucleoside-triphosphatase activity; ATP binding;
ESW10960	CDS_853	19.6558	CDS_4254	5.26679	-1.89996	0.0119518	protein transporter activity;
ESW29049	CDS_2430	66.913	CDS_20705	17.9248	-1.90033	3.49246e-06
XP_003534635	CDS_7849	13.1629	CDS_1944	3.51988	-1.90288	0.0394822	ATP binding; protein serine/threonine kinase activity;
ESW09841	CDS_4126	32.6672	CDS_587	8.73462	-1.90302	0.00116818
ESR37016	CDS_5457	6424.06	CDS_16611	1709.53	-1.90989	0
ESW09257	CDS_177	12.236	CDS_1971	3.25036	-1.91247	0.0460162
ESW16297	CDS_1530	16.7467	CDS_3012	4.43915	-1.91552	0.0194678
ESW15435	CDS_710	1140.61	CDS_19824	301.738	-1.91844	0
ESW28646	CDS_5997	63.1897	CDS_21310	16.6905	-1.92066	5.41385e-06
ESW24989	CDS_670	16.3369	CDS_5846	4.30919	-1.92265	0.0206274	DNA binding; protein dimerization activity;
XP_003516323	CDS_10346	24.5569	CDS_4414	6.44037	-1.93092	0.00439732	6-phosphofructokinase activity; ATP binding;
ESW17260	CDS_3999	21.0112	CDS_5307	5.50701	-1.93182	0.00843834	chromatin binding; UMP kinase activity;
ESW27753	CDS_1176	36.3166	CDS_5382	9.50095	-1.93449	0.000522669
ESW28772	CDS_6221	20.7523	CDS_21404	5.41727	-1.93764	0.00868735
ESW29823	CDS_7441	16.8795	CDS_7923	4.39713	-1.94064	0.0177972
ESW26257	CDS_2642	15.1505	CDS_1024	3.94113	-1.94268	0.024555
ESW05847	CDS_3047	19.2467	CDS_4590	4.99916	-1.94486	0.0112082
ESW31644	CDS_5432	17.8009	CDS_5671	4.61699	-1.94693	0.0146923
Q41709	CDS_779	320.387	CDS_20007	83.0869	-1.94712	0	ferric iron binding; ferroxidase activity;
ESW16917	CDS_2265	16.7802	CDS_17491	4.34076	-1.95074	0.0175953
ESW09182	CDS_6922	26.4361	CDS_4524	6.82849	-1.95287	0.00286109
ESW21602	CDS_4019	17.963	CDS_17941	4.63319	-1.95495	0.0138591
ESW32857	CDS_998	32.0718	CDS_4013	8.26763	-1.95576	0.00100953	zinc ion binding;
ESW15915	CDS_6676	13.5436	CDS_8139	3.49051	-1.95611	0.0325936
ESW30208	CDS_4930	19.6529	CDS_20855	5.04505	-1.9618	0.00991002
ESW20257	CDS_11230	58.6609	CDS_2331	15.0215	-1.96537	7.98273e-06
ESW21418	CDS_2804	19.2496	CDS_5318	4.92479	-1.96669	0.0104414	oxidoreductase activity; nucleotide binding; zinc ion binding;
ESW29847	CDS_4075	12.7907	CDS_1259	3.26341	-1.97065	0.0365341
AHA84133	CDS_5751	31.651	CDS_4146	8.06141	-1.97315	0.000998686	photosynthesis;
ESW27917	CDS_4908	21.7924	CDS_3406	5.50701	-1.98449	0.00610855
ESW07802	CDS_3051	11.3841	CDS_2474	2.87473	-1.98553	0.0471788
ESW07651	CDS_3379	16.4977	CDS_25475	4.16286	-1.98662	0.0168397
ESW07648	CDS_8068	15.4117	CDS_4732	3.88534	-1.98791	0.0209855	intracellular protein transport;
ESW10903	CDS_5826	20.7523	CDS_6190	5.20891	-1.99422	0.00721359	heat shock protein binding;
AAK84890	CDS_3685	14.5845	CDS_21460	3.66032	-1.99439	0.0242873	sequence-specific DNA binding transcription factor activity; sequence-specific DNA binding;
ESW29599	CDS_5577	13.3225	CDS_6329	3.33636	-1.99751	0.0312168
ESW34776	CDS_6773	20.1551	CDS_3627	5.0284	-2.00298	0.00786043
AAO61994	CDS_466	25.3249	CDS_1767	6.31678	-2.0033	0.00290054
ESW10848	CDS_5979	20.6703	CDS_2686	5.15229	-2.00427	0.00707039	phosphoglycolate phosphatase activity;
ESW35190	CDS_9778	31.7565	CDS_6928	7.90018	-2.00709	0.000831306	nucleic acid binding; nucleotide binding;
ESW27517	CDS_232	34.6136	CDS_1523	8.58805	-2.01094	0.000477127
ESW27509	CDS_1115	30.2145	CDS_279	7.453	-2.01935	0.00105412
ESW23197	CDS_3580	11.6893	CDS_2500	2.87682	-2.02264	0.0414628
XP_003539816	CDS_3405	39.3782	CDS_17099	9.6889	-2.02299	0.00018078	ATP binding; unfolded protein binding;
ESW30073	CDS_685	13.3181	CDS_21641	3.27657	-2.02313	0.0294862	vesicle-mediated transport; intracellular protein transport;
ESW12459	CDS_7365	14.4968	CDS_3541	3.56399	-2.02417	0.022901
ESW23048	CDS_3490	13.5467	CDS_6217	3.32533	-2.02637	0.0279524	metal ion binding; protein farnesyltransferase activity;
ESW15325	CDS_4716	22.5205	CDS_412	5.52292	-2.02773	0.00454284
ESW24705	CDS_6270	11.7064	CDS_12919	2.86932	-2.02852	0.0407111
ESW19320	CDS_222	511.216	CDS_19751	125.244	-2.02919	0
ESW16610	CDS_1708	19.9774	CDS_4997	4.89059	-2.03029	0.0074672
ESW25663	CDS_15506	14.4818	CDS_798	3.54327	-2.03109	0.022665
ESW35027	CDS_3332	44.4565	CDS_1784	10.8731	-2.03164	6.52098e-05	catalytic activity;
ESW10932	CDS_2597	61.159	CDS_786	14.9416	-2.03323	2.78973e-06	flavin adenine dinucleotide binding; transferase activity, transferring phosphorus-containing groups; acyl-CoA dehydrogenase activity;
ESW32267	CDS_2934	29.1996	CDS_2414	7.11786	-2.03643	0.00119116
CAA69914	CDS_2704	11.1053	CDS_6464	2.6907	-2.0452	0.044751	oxidoreductase activity; nucleotide binding; zinc ion binding;
ESW28171	CDS_8643	38.046	CDS_20355	9.21688	-2.04539	0.000205075
ESW30150	CDS_4170	19.654	CDS_3988	4.75402	-2.0476	0.00755094
AAL26865	CDS_1421	19.3688	CDS_3048	4.68474	-2.0477	0.00797535	flavin adenine dinucleotide binding; glutamate synthase (NADH) activity; iron-sulfur cluster binding; iron ion binding; FMN binding;
ESW20345	CDS_159	45.7297	CDS_5191	11.0406	-2.05031	4.53311e-05
ESW16106	CDS_1588	13.4515	CDS_16497	3.23642	-2.0553	0.0267946
AGZ15395	CDS_6185	22.5727	CDS_3652	5.42595	-2.05663	0.00409546	sequence-specific DNA binding; protein heterodimerization activity;
ESW23873	CDS_9252	10.8373	CDS_6786	2.60446	-2.05696	0.0462903
ESW09007	CDS_3306	28.8368	CDS_2640	6.89698	-2.06388	0.00113394	1-phosphatidylinositol binding; clathrin binding;
ESW26066	CDS_10108	21.8446	CDS_6553	5.20891	-2.06822	0.00455288
ESW35207	CDS_11123	37.3207	CDS_19861	8.8877	-2.07009	0.00020595
ESW35813	CDS_2483	161.868	CDS_19983	38.3632	-2.07702	9.10383e-15	nucleic acid binding; nucleotide binding;
ESW35298	CDS_5379	15.3337	CDS_6817	3.62763	-2.0796	0.0170133	hydrolase activity, acting on ester bonds;
ESW07437	CDS_5228	24.1993	CDS_1989	5.71097	-2.08316	0.00266312	ATP binding; hydrolase activity, acting on acid anhydrides, in phosphorus-containing anhydrides;
ESW18779	CDS_1522	66.1239	CDS_1144	15.5939	-2.08419	6.77532e-07
ESW08975	CDS_6008	14.8725	CDS_3620	3.50254	-2.08617	0.0183754
ESW15754	CDS_2442	11.7143	CDS_18014	2.75268	-2.08937	0.0361715
ESW28944	CDS_101	193.578	CDS_1044	45.4726	-2.08985	0
ESW17773	CDS_7518	27.5844	CDS_17441	6.44913	-2.09668	0.00127112
ESW03524	CDS_2614	13.7937	CDS_6160	3.22456	-2.09684	0.0225739	substrate-specific transmembrane transporter activity;
ESW24288	CDS_3209	51.0527	CDS_371	11.9253	-2.09796	1.15514e-05	heme binding;
ESW13978	CDS_1926	30.2058	CDS_2890	7.04987	-2.09916	0.000734441	catalytic activity;
ESW19381	CDS_1800	37.108	CDS_6722	8.61563	-2.1067	0.00017585
XP_003537911	CDS_8929	15.1937	CDS_5609	3.52687	-2.10701	0.0164137
ESW22659	CDS_1403	18.8219	CDS_17767	4.36876	-2.10711	0.00753832	ATP binding;
XP_003516788	CDS_301	75.0796	CDS_2333	17.3907	-2.11011	9.09333e-08	P-P-bond-hydrolysis-driven protein transmembrane transporter activity;
ESW11796	CDS_11556	14.7843	CDS_1847	3.42181	-2.11124	0.0176758
ESW09436	CDS_4936	20.9006	CDS_6680	4.83685	-2.1114	0.00480608
ESW16211	CDS_1108	19.614	CDS_1455	4.53216	-2.11361	0.00623881	protein transport;
ESW30719	CDS_225	15.8856	CDS_4493	3.66991	-2.1139	0.0138121
ESW14076	CDS_6164	13.6858	CDS_26704	3.15625	-2.1164	0.0222516	snRNA binding; nucleotide binding;
ESW15781	CDS_7159	10.0617	CDS_2666	2.31659	-2.1188	0.0499243
NP_001236129	CDS_2369	185.973	CDS_2218	42.7255	-2.12192	0	NAD binding; oxidoreductase activity, acting on the aldehyde or oxo group of donors, NAD or NADP as acceptor; NADP binding;
ESW19458	CDS_1127	15.7735	CDS_8276	3.59099	-2.13505	0.0134647
ESW35067	CDS_1273	54.1043	CDS_1930	12.2936	-2.13783	4.60003e-06
ESW33362	CDS_12901	16.676	CDS_631	3.78536	-2.13927	0.0109587
ESW35366	CDS_556	32.08	CDS_3553	7.27864	-2.13994	0.000414871	aspartic-type endopeptidase activity;
XP_003554088	CDS_11308	14.1417	CDS_6938	3.20759	-2.14039	0.0191037	alpha-N-arabinofuranosidase activity;
ESW05863	CDS_6617	10.5854	CDS_8098	2.39938	-2.14134	0.0423791
ESW17020	CDS_9795	48.8895	CDS_1387	11.0785	-2.14176	1.29288e-05	proteolysis;
ESW09685	CDS_7053	23.1468	CDS_19120	5.24278	-2.14241	0.00267334	carbamoyl phosphate biosynthetic process; glutamine catabolic process;
ESW29457	CDS_1965	22.3624	CDS_17916	5.06287	-2.14305	0.00316122
ESW17287	CDS_956	77.0172	CDS_16470	17.4182	-2.14458	4.26072e-08
ESW08004	CDS_14239	10.4619	CDS_6351	2.36218	-2.14696	0.0431887
ESW35458	CDS_4444	43.9134	CDS_16268	9.90524	-2.1484	3.4432e-05
ESW15284	CDS_55	1280.91	CDS_19707	288.598	-2.15004	0	nutrient reservoir activity;
ESW29801	CDS_7400	13.9177	CDS_6409	3.13499	-2.15039	0.0194678
ESW34644	CDS_6458	16.0498	CDS_1672	3.60781	-2.15336	0.0121216
ESW31245	CDS_1218	38.1394	CDS_5482	8.56898	-2.15409	0.000109292
ESW07578	CDS_6956	17.3801	CDS_3558	3.90132	-2.1554	0.00896393
ESW19922	CDS_6296	15.8791	CDS_364	3.56399	-2.15556	0.0124404
ESW06753	CDS_337	1925.52	CDS_23310	431.185	-2.15887	0
ESW18862	CDS_5193	9.82825	CDS_21241	2.19449	-2.16305	0.0485455
ESW08709	CDS_937	50.7453	CDS_398	11.3304	-2.16308	7.55225e-06	binding;
ESW31086	CDS_2979	10.9667	CDS_4864	2.44756	-2.16371	0.0374023
ESW26453	CDS_3056	10.0214	CDS_21575	2.22749	-2.16959	0.0462903	ATP binding; protein serine/threonine kinase activity;
ESW33183	CDS_2537	16.7724	CDS_2598	3.72748	-2.16982	0.00992115
ESW35699	CDS_2177	38.1973	CDS_16069	8.46448	-2.17398	9.60909e-05	oxidoreductase activity; nucleotide binding;
ESW17609	CDS_5905	20.1196	CDS_20622	4.45499	-2.17511	0.0046187	oxidoreductase activity;
ESW31126	CDS_5939	30.3599	CDS_771	6.70105	-2.17971	0.000495639	oxidoreductase activity;
EPS61418	CDS_3241	16.3503	CDS_19818	3.60524	-2.18115	0.010607
ESW31656	CDS_1179	98.6668	CDS_20708	21.7461	-2.18181	3.32286e-10	structural constituent of ribosome;
ESW19000	CDS_2013	95.3276	CDS_23917	20.9688	-2.18465	6.32985e-10	structural constituent of ribosome;
ESW26105	CDS_89	5623.95	CDS_19705	1236.71	-2.18507	0	oxidoreductase activity; nucleotide binding;
ESW22212	CDS_427	133.178	CDS_1540	29.2559	-2.18655	2.64455e-13
ESW24840	CDS_5371	17.1981	CDS_1255	3.77754	-2.18673	0.00860994	3-hydroxyacyl-CoA dehydrogenase activity; nucleotide binding; coenzyme binding;
ESW33521	CDS_12047	13.2166	CDS_4219	2.90211	-2.18718	0.0211547
XP_003529300	CDS_8251	21.4376	CDS_24115	4.70249	-2.18864	0.00331763
ESW33044	CDS_16237	9.85736	CDS_9141	2.16114	-2.18941	0.0463453
ESW17695	CDS_9193	9.6687	CDS_6855	2.11612	-2.1919	0.0486034
ESW06440	CDS_8022	23.7622	CDS_253	5.19411	-2.19372	0.00195533	hydrolase activity;
ESW32027	CDS_3857	15.675	CDS_3143	3.42383	-2.19478	0.0118111
ESW13782	CDS_441	38.8714	CDS_1375	8.46448	-2.19922	7.24409e-05
ESW23505	CDS_2507	106.841	CDS_2948	23.2281	-2.20152	4.64095e-11
ESW06910	CDS_1204	21.5338	CDS_1474	4.67955	-2.20216	0.00312673
ESW14155	CDS_6771	23.03	CDS_1381	5.00174	-2.20301	0.00222742
ESW27556	CDS_3111	13.7602	CDS_6199	2.9812	-2.20653	0.0179502
ESW26417	CDS_2360	9.97554	CDS_24548	2.16114	-2.2066	0.0437807
ESW03389	CDS_6930	40.0735	CDS_17523	8.67093	-2.20839	5.33554e-05	DNA-directed RNA polymerase activity; DNA binding;
ESW04343	CDS_1313	99.7333	CDS_18190	21.5761	-2.20864	1.84055e-10
ESW23465	CDS_6396	14.7956	CDS_5626	3.19414	-2.21167	0.0138906	glucan endo-1,4-beta-glucanase activity, C-3 substituted reducing group; glucan endo-1,3-beta-glucanase activity, C-3 substituted reducing group;
ESW33977	CDS_145	465.498	CDS_20023	100.123	-2.21701	0
ESW21356	CDS_5619	42.6325	CDS_20479	9.16156	-2.21829	2.89583e-05
ESW28544	CDS_2811	33.3805	CDS_1218	7.16991	-2.21898	0.000215026	oxidoreductase activity; nucleotide binding; zinc ion binding;
ESW34019	CDS_2359	13.799	CDS_3936	2.96257	-2.21965	0.0172575
ESW28388	CDS_8877	9.75152	CDS_27552	2.09	-2.22213	0.0452848
XP_003555882	CDS_8759	14.8503	CDS_21387	3.17418	-2.22604	0.0132982
ESW10084	CDS_3967	18.5116	CDS_528	3.95009	-2.22847	0.00570247
ESW11494	CDS_826	33.4624	CDS_17752	7.12798	-2.23098	0.000199796	NAD binding; UDP-glucose 6-dehydrogenase activity;
NP_001241450	CDS_357	14.4019	CDS_16074	3.04721	-2.2407	0.0144117	cysteine-type peptidase activity;
ESW16231	CDS_4458	17.3625	CDS_6315	3.66503	-2.24408	0.00716553	pullulanase activity; cation binding;
ESW15413	CDS_3928	11.035	CDS_2394	2.32358	-2.24766	0.031675
ESW03346	CDS_10562	44.1824	CDS_20502	9.29901	-2.24832	1.71967e-05
ESW24248	CDS_1673	26.2647	CDS_1490	5.51175	-2.25254	0.000903775
ESW12030	CDS_3265	11.2669	CDS_21617	2.36218	-2.2539	0.0295377	zinc ion binding;
ESW32408	CDS_626	283.53	CDS_22775	59.4354	-2.25411	0	intracellular protein transport;
ESW33605	CDS_1469	83.5474	CDS_16415	17.4472	-2.2596	2.97829e-09
XP_003516949	CDS_8446	25.6153	CDS_5508	5.34599	-2.26048	0.00101775	catalytic activity; starch binding;
ESW31019	CDS_6656	15.2466	CDS_3850	3.17418	-2.26403	0.0110765	ATP binding; protein serine/threonine kinase activity;
ESW08665	CDS_5871	29.6283	CDS_586	6.16488	-2.26483	0.000399186
ESW32895	CDS_14656	15.1092	CDS_5539	3.12818	-2.27203	0.0113224
XP_004486586	CDS_3497	9.73566	CDS_27907	2.01535	-2.27225	0.0421294	zinc ion binding;
ESW23004	CDS_4456	10.4649	CDS_976	2.16533	-2.27289	0.0352299	binding; oxidoreductase activity;
ESW07363	CDS_3935	27.2812	CDS_3603	5.64299	-2.27337	0.000659164	cellular metabolic process;
EMJ10963	CDS_7997	80.9792	CDS_22151	16.745	-2.27383	4.39596e-09	structural constituent of ribosome;
ESW08278	CDS_4401	45.9744	CDS_3208	9.49048	-2.27628	9.67267e-06	nucleic acid binding; nucleotide binding;
ESW11685	CDS_6670	62.4359	CDS_23661	12.7908	-2.28727	2.28339e-07	fatty acid biosynthetic process;
ESW26652	CDS_3690	55.9767	CDS_2969	11.457	-2.2886	9.53402e-07
ESW29313	CDS_229	499.924	CDS_20281	102.087	-2.29191	0	aminomethyltransferase activity;
ESW23019	CDS_13461	12.5436	CDS_25719	2.55531	-2.29538	0.0202061
ESW18531	CDS_15206	9.43288	CDS_23985	1.91978	-2.29676	0.0437548
ESW28734	CDS_6650	15.1291	CDS_21248	3.07799	-2.29727	0.0106369
ESW04317	CDS_10595	9.16668	CDS_3100	1.86374	-2.2982	0.0464004	protein transport;
ESW05850	CDS_1618	10.3275	CDS_7326	2.09972	-2.29822	0.0346975	nucleic acid binding; nucleotide binding;
ESW04886	CDS_2770	19.1201	CDS_16533	3.88534	-2.29898	0.0040752
ESW28980	CDS_3408	14.8767	CDS_8190	3.01704	-2.30185	0.0111893
ESW24878	CDS_184	322.841	CDS_581	65.2483	-2.30681	0
ESW08699	CDS_2522	18.6161	CDS_7407	3.76199	-2.30698	0.00445593
ESW15680	CDS_380	20.679	CDS_3848	4.17867	-2.30705	0.00273699
ESW16040	CDS_764	14.3896	CDS_5413	2.90211	-2.30985	0.0123355	phosphatidate cytidylyltransferase activity;
XP_003534267	CDS_6162	19.3716	CDS_5567	3.90668	-2.30993	0.00371729	transmembrane transport;
ESW30262	CDS_3823	11.7597	CDS_4103	2.36866	-2.3117	0.0236925	vesicle-mediated transport; intracellular protein transport;
ESW11383	CDS_896	28.3518	CDS_3728	5.70639	-2.31279	0.000442643	phosphotransferase activity, alcohol group as acceptor;
ESW07767	CDS_5534	11.7868	CDS_3076	2.37221	-2.31287	0.0233537
ESW30420	CDS_5123	15.3037	CDS_3812	3.07799	-2.31382	0.00983798	pyridoxal phosphate binding; catalytic activity;
BAM74439	CDS_398	182.931	CDS_16187	36.738	-2.31595	0
CBX25010	CDS_137	10.7695	CDS_3887	2.16273	-2.31603	0.03004	ATPase activity, coupled to transmembrane movement of substances; ATP binding;
ESW18204	CDS_6187	26.4361	CDS_17437	5.30099	-2.31818	0.000673859
ESW30260	CDS_1979	19.3472	CDS_5174	3.86948	-2.32192	0.00359665
XP_003554610	CDS_624	33.8735	CDS_16716	6.77158	-2.32259	0.000116655	nucleotide binding;
ESW09521	CDS_893	30.0316	CDS_3250	5.98593	-2.32683	0.000281898
NP_001239795	CDS_3897	14.0383	CDS_1239	2.79561	-2.32814	0.0130229	methylenetetrahydrofolate dehydrogenase (NADP+) activity; nucleotide binding;
ESW22417	CDS_7577	28.1725	CDS_2007	5.58975	-2.33343	0.000423398	protein prenyltransferase activity;
ESW23185	CDS_455	82.3147	CDS_1754	16.2651	-2.33937	1.58086e-09
XP_003531009	CDS_4603	9.37202	CDS_4065	1.8468	-2.34334	0.0415854	ATP binding; unfolded protein binding;
ESW24602	CDS_387	127.092	CDS_2277	25.0324	-2.34401	5.81757e-14	pyridoxal phosphate binding; glutamate decarboxylase activity;
ACR38393	CDS_6899	17.0999	CDS_17912	3.3654	-2.34514	0.00587581	hydrolase activity;
XP_003537316	CDS_2122	55.9195	CDS_755	10.9707	-2.34969	5.99455e-07
ESW22001	CDS_3525	11.0726	CDS_21840	2.17038	-2.35097	0.0263181
ESW14809	CDS_12571	9.62789	CDS_27213	1.881	-2.35572	0.0379335
ESW34024	CDS_3729	13.9679	CDS_27376	2.70863	-2.36648	0.0121833
ESW24191	CDS_11500	9.59517	CDS_880	1.86033	-2.36675	0.0376006
ESW34448	CDS_2464	66.9031	CDS_160	12.969	-2.36701	4.08431e-08
ESW15632	CDS_5226	17.7211	CDS_5453	3.43486	-2.36714	0.00471404	zinc ion binding;
ESW07293	CDS_2590	35.2654	CDS_20424	6.83371	-2.36751	6.7168e-05
ESW03281	CDS_6155	11.5882	CDS_2924	2.24225	-2.36964	0.0222005	phosphoric ester hydrolase activity;
ESW26966	CDS_11487	8.75489	CDS_6761	1.6929	-2.3706	0.0468435
ESW14497	CDS_18756	8.6836	CDS_3321	1.67613	-2.37316	0.0479425	sequence-specific DNA binding transcription factor activity; sequence-specific DNA binding;
ESW35755	CDS_194	542.111	CDS_19944	104.515	-2.37488	0
ESW03775	CDS_5088	17.1655	CDS_1978	3.30796	-2.3755	0.00532978	structural molecule activity;
ESW28652	CDS_2382	17.7205	CDS_280	3.40852	-2.3782	0.0046136
XP_003538451	CDS_3652	13.9021	CDS_21919	2.67299	-2.37877	0.0120398
XP_003547418	CDS_10565	10.4915	CDS_5570	2.01535	-2.38011	0.0293324	copper ion binding; ATP binding; copper-transporting ATPase activity;
ESW30764	CDS_43	17.3343	CDS_7426	3.32533	-2.38206	0.00505963	RNA binding;
ESW17965	CDS_10249	16.1885	CDS_3788	3.10149	-2.38394	0.00665796	heme binding;
AGV54207	CDS_5186	40.5281	CDS_3384	7.75911	-2.38496	1.75891e-05
ESW21142	CDS_1832	16.9247	CDS_4904	3.23949	-2.38529	0.0055374
ESW09673	CDS_3333	29.766	CDS_926	5.69725	-2.38533	0.000233532
ADO17551	CDS_1371	61.9319	CDS_3880	11.8503	-2.38576	1.10427e-07	oxidoreductase activity, acting on paired donors, with oxidation of a pair of donors resulting in the reduction of molecular oxygen to two molecules of water;
ESW17320	CDS_456	107.438	CDS_16916	20.5264	-2.38796	2.62967e-12
ESW27385	CDS_7685	9.84762	CDS_7227	1.881	-2.38828	0.0340538	mannosyl-oligosaccharide 1,2-alpha-mannosidase activity; calcium ion binding;
ESW20624	CDS_7873	13.9958	CDS_3206	2.67299	-2.38846	0.0114894
ESW08895	CDS_3591	20.4651	CDS_7651	3.90668	-2.38915	0.00225555
ESW10363	CDS_8371	9.46155	CDS_6467	1.80095	-2.39332	0.0375564
ESW08368	CDS_11117	21.317	CDS_6096	4.05341	-2.3948	0.00178253
P32646	CDS_1784	52.7749	CDS_17152	10.032	-2.39525	8.92551e-07	copper ion binding; cytochrome-c oxidase activity;
ESW30690	CDS_3991	17.0513	CDS_1065	3.22456	-2.4027	0.00510179
ESW06590	CDS_3538	21.1263	CDS_3162	3.99447	-2.40296	0.00182174
XP_003542381	CDS_1083	51.8808	CDS_3102	9.80098	-2.4042	1.03495e-06	translation initiation factor activity; ribosome binding;
ESW27003	CDS_2599	39.4294	CDS_4527	7.44874	-2.4042	2.06108e-05	structural constituent of ribosome;
ESW14151	CDS_9659	22.1275	CDS_17602	4.17426	-2.40625	0.00140517	transferase activity, transferring hexosyl groups;
ESW26013	CDS_3462	146.797	CDS_2021	27.6752	-2.40716	2.22045e-16	cysteine-type endopeptidase inhibitor activity;
ESW28931	CDS_1328	16.9702	CDS_20108	3.19769	-2.4079	0.00517857	flavin adenine dinucleotide binding; oxidoreductase activity, acting on the CH-CH group of donors;
ESW12587	CDS_3060	9.30156	CDS_8356	1.75127	-2.40907	0.0383146
ESW33009	CDS_2807	21.2785	CDS_3043	4.0047	-2.40963	0.00171969	ATP binding;
ESW30963	CDS_682	13.4998	CDS_6305	2.52671	-2.4176	0.0124193
ESW07548	CDS_639	35.279	CDS_24460	6.5898	-2.4205	5.19387e-05
ESW12398	CDS_4351	8.32579	CDS_5319	1.55312	-2.42242	0.0488937	zinc ion binding;
ESW19456	CDS_4221	16.5715	CDS_18146	3.07799	-2.42864	0.00545519
ESW06108	CDS_393	9.73623	CDS_30427	1.80795	-2.42901	0.0331116
ESW19643	CDS_9075	19.5597	CDS_5713	3.62763	-2.43078	0.00251864
BAB96578	CDS_596	61.7368	CDS_603	11.4367	-2.43246	7.83676e-08	DNA binding;
ESW20995	CDS_1460	34.7968	CDS_16612	6.4358	-2.43476	5.47531e-05	nucleic acid binding; nucleotide binding;
ESW09830	CDS_2588	33.1328	CDS_2715	6.12667	-2.43508	8.26363e-05
ESW28632	CDS_2244	46.9503	CDS_24843	8.68152	-2.43512	2.76081e-06
ESW28610	CDS_567	324.255	CDS_19933	59.8784	-2.43702	0
ESW15615	CDS_2954	11.7102	CDS_7130	2.16114	-2.4379	0.0191146
ESW03885	CDS_347	370.318	CDS_9685	68.1734	-2.44149	0
ESW29267	CDS_2501	95.3201	CDS_17244	17.5209	-2.4437	2.15454e-11	structural constituent of ribosome;
XP_003555907	CDS_6064	10.0559	CDS_4329	1.8468	-2.44495	0.0296581
XP_003518717	CDS_285	20.292	CDS_4876	3.71611	-2.44905	0.00198755	nucleic acid binding; ATP binding; ATP-dependent helicase activity;
ESW06443	CDS_1512	15.232	CDS_16526	2.78578	-2.45095	0.00736796	GTP binding;
ESW35417	CDS_1520	13.5015	CDS_13668	2.46881	-2.45124	0.0115935	zinc ion binding;
ESW28147	CDS_2063	36.0435	CDS_17325	6.5898	-2.45143	3.70271e-05
ESW27419	CDS_134	34.7267	CDS_1295	6.33471	-2.4547	5.01879e-05
ESW07622	CDS_1744	13.4998	CDS_7650	2.46239	-2.4548	0.0114636
ESW20653	CDS_12947	9.12603	CDS_2710	1.6597	-2.45906	0.0374243
ESW03665	CDS_1118	33.8485	CDS_17348	6.13907	-2.463	6.05299e-05	zinc ion binding;
ESW03352	CDS_10102	8.08249	CDS_8175	1.463	-2.46587	0.0497163
ESW29241	CDS_4314	21.0531	CDS_3495	3.79715	-2.47104	0.00153094
ESW34387	CDS_1938	15.1207	CDS_17118	2.7242	-2.47262	0.00716154
ESW16766	CDS_1004	20.8244	CDS_1576	3.74657	-2.47463	0.00161024	regulation of primary metabolic process; RNA metabolic process; regulation of cellular metabolic process; regulation of macromolecule metabolic process; gene expression;
ESW09360	CDS_4693	10.661	CDS_5881	1.91649	-2.47581	0.0240088	phospholipid binding;
ESW33765	CDS_5768	54.011	CDS_5905	9.69568	-2.47784	3.65959e-07	transporter activity;
ESW32701	CDS_4904	22.8343	CDS_5325	4.09117	-2.48062	0.000933514
ESW33487	CDS_386	24.2547	CDS_4882	4.34076	-2.48225	0.000643753
XP_003521047	CDS_7293	59.3074	CDS_449	10.5806	-2.48679	9.11685e-08	proton-transporting ATPase activity, rotational mechanism; proton-transporting ATP synthase activity, rotational mechanism;
ESW12597	CDS_3887	23.8681	CDS_3977	4.25642	-2.48737	0.000700847
ESW15076	CDS_2695	28.4858	CDS_1585	5.07869	-2.48771	0.000212183
ESW16222	CDS_7223	50.2696	CDS_17251	8.96239	-2.48773	8.60692e-07	hydrolase activity;
ESW29852	CDS_10402	28.7145	CDS_4667	5.11806	-2.48811	0.000200649	nucleic acid binding; nucleotide binding;
ESW26276	CDS_1398	35.9048	CDS_4739	6.39835	-2.48841	3.20702e-05
ESW26701	CDS_728	16.2458	CDS_6253	2.89292	-2.48947	0.00510743
ESW21463	CDS_876	9.9655	CDS_3484	1.77164	-2.49186	0.0281804
ESW35719	CDS_318	280.825	CDS_16541	49.8464	-2.49411	0	NAD binding; oxidoreductase activity, acting on the aldehyde or oxo group of donors, NAD or NADP as acceptor; NADP binding;
ADP68585	CDS_6900	56.1082	CDS_18156	9.95821	-2.49425	1.91705e-07	hydrolase activity;
ESW05185	CDS_4392	8.30093	CDS_6397	1.47208	-2.49541	0.0450171
ESW23659	CDS_2010	19.7745	CDS_5813	3.50254	-2.49716	0.0019746	structural constituent of ribosome;
XP_003517705	CDS_3346	24.8901	CDS_3438	4.40617	-2.49797	0.000519315
ESW16441	CDS_90	33.529	CDS_17145	5.92514	-2.50049	5.55389e-05
ESW32725	CDS_7182	67.0075	CDS_181	11.7562	-2.5109	1.09491e-08	structural constituent of ribosome;
ESW25930	CDS_218	22.3205	CDS_21411	3.90668	-2.51435	0.000964242	nucleic acid binding; nucleotide binding;
AGV54357	CDS_1346	65.7469	CDS_3556	11.4976	-2.51559	1.43971e-08
ESW09129	CDS_344	23.3263	CDS_16789	4.07549	-2.51691	0.000733256
ESW17725	CDS_1803	110.059	CDS_20357	19.228	-2.517	2.18603e-13	transcription, DNA-dependent;
ESW18610	CDS_149	91.2138	CDS_1743	15.884	-2.52168	2.26281e-11	serine O-acetyltransferase activity;
ESW30694	CDS_5696	20.4993	CDS_2874	3.55508	-2.52762	0.0015054	ubiquitin-protein ligase activity;
ESW13447	CDS_6179	12.4769	CDS_7001	2.15873	-2.531	0.0131635	oxidoreductase activity;
ESW30184	CDS_4678	24.196	CDS_24015	4.17999	-2.53319	0.000550005
ESW25726	CDS_59	73.0843	CDS_549	12.6198	-2.53388	1.91531e-09
ESW18189	CDS_2887	28.0399	CDS_1433	4.83685	-2.53535	0.000199159	protein kinase activity; ATP binding;
ESW30964	CDS_3296	20.3052	CDS_2111	3.50254	-2.53538	0.0015351
ESW12146	CDS_5131	12.7834	CDS_7665	2.20214	-2.5373	0.0119384
ESW17955	CDS_94	46.2795	CDS_4566	7.96657	-2.53834	1.72347e-06
NP_001235846	CDS_11774	14.312	CDS_23890	2.46239	-2.53909	0.00777752	protein phosphatase inhibitor activity;
ESW25895	CDS_3423	23.5433	CDS_4969	4.0381	-2.54357	0.000635843
XP_003552668	CDS_20563	11.3446	CDS_6572	1.93474	-2.5518	0.0174057	oxidoreductase activity;
ESW30386	CDS_1682	8.38924	CDS_6306	1.43062	-2.5519	0.0409037	antiporter activity; drug transmembrane transporter activity;
ESW10476	CDS_552	11.035	CDS_26353	1.881	-2.55251	0.0190709
ESW15916	CDS_7714	29.0098	CDS_21968	4.93761	-2.55466	0.000143016	response to stress;
ESW29305	CDS_4656	8.77611	CDS_18202	1.49373	-2.55466	0.0361927
ESW28165	CDS_1132	16.8786	CDS_2214	2.86932	-2.55641	0.003703
ESW26403	CDS_2528	52.0567	CDS_20711	8.8325	-2.55919	3.36501e-07	pectinesterase activity; enzyme inhibitor activity;
ESW35769	CDS_3487	23.6548	CDS_2337	4.00291	-2.56301	0.000577233
ESW29828	CDS_6835	19.3072	CDS_20333	3.26699	-2.5631	0.00187812
ESW10501	CDS_1561	12.8675	CDS_2616	2.17436	-2.56507	0.0110206
ESW32368	CDS_986	867.951	CDS_23334	146.029	-2.57135	0
ESW23608	CDS_3644	43.4247	CDS_1385	7.30403	-2.57175	2.95278e-06
XP_003554433	CDS_11826	11.9249	CDS_20167	1.99164	-2.58194	0.0140807	structural molecule activity; iron-sulfur cluster binding;
ESW28398	CDS_2772	16.9576	CDS_17552	2.82149	-2.5874	0.00335794	SNAP receptor activity;
XP_003546299	CDS_5043	10.7109	CDS_25135	1.782	-2.58751	0.0197484
ESW15846	CDS_7295	8.22682	CDS_27512	1.368	-2.58827	0.0411215
ESW30762	CDS_9489	8.85358	CDS_7856	1.47208	-2.5884	0.0340538	very-long-chain-(S)-2-hydroxy-acid oxidase activity; medium-chain-(S)-2-hydroxy-acid oxidase activity; long-chain-(S)-2-hydroxy-long-chain-acid oxidase activity; FMN binding;
ESW35104	CDS_2491	58.6479	CDS_1155	9.74447	-2.58942	4.8596e-08	nucleic acid binding; nucleotide binding;
ESW17289	CDS_4594	14.4616	CDS_6423	2.39702	-2.59291	0.00673244
ESW10624	CDS_114	44.255	CDS_19766	7.33007	-2.59394	2.09925e-06	ATP binding;
XP_003519557	CDS_2619	28.9312	CDS_5531	4.78799	-2.59513	0.000124915	citrate (Si)-synthase activity;
ESW11876	CDS_5353	8.12048	CDS_5404	1.34357	-2.5955	0.0418812
ESW27086	CDS_1572	21.289	CDS_2993	3.50966	-2.60071	0.000981046
ESW06923	CDS_205	10.6492	CDS_20811	1.7556	-2.60072	0.0198504	transferase activity;
ESW31092	CDS_2363	49.6657	CDS_90	8.17916	-2.60223	4.74941e-07	nucleic acid binding; nucleotide binding;
ESW32554	CDS_4034	12.3072	CDS_19974	2.02569	-2.60302	0.0122108
ESW32435	CDS_4263	8.876	CDS_27577	1.45625	-2.60765	0.0331116	glutathione peroxidase activity;
ESW06426	CDS_1305	54.8356	CDS_6895	8.98698	-2.60921	1.15623e-07
XP_003533130	CDS_8083	9.50026	CDS_27416	1.55669	-2.60949	0.0274704
ESW35070	CDS_2813	10.6906	CDS_17144	1.75127	-2.60987	0.0192133	catalytic activity;
ESW19347	CDS_2012	9.80605	CDS_2080	1.60533	-2.6108	0.0250417
ESW03676	CDS_2223	13.6626	CDS_8227	2.2359	-2.6113	0.00816921
ESW31480	CDS_498	61.7744	CDS_16209	10.098	-2.61294	1.7983e-08	ER retention sequence binding;
ESW18300	CDS_9160	11.5142	CDS_20496	1.881	-2.61385	0.0150466
ESW23727	CDS_3310	16.2518	CDS_24146	2.65152	-2.61571	0.00384627	hydrogen ion transmembrane transporter activity;
ESW22449	CDS_1381	15.0028	CDS_6192	2.44336	-2.61829	0.00544312	DNA binding; chromatin binding;
ESW23933	CDS_6512	7.8454	CDS_25611	1.27766	-2.61835	0.0445393	nucleic acid binding; ATP binding; ATP-dependent helicase activity;
ESW13053	CDS_7205	15.6064	CDS_17626	2.53934	-2.61961	0.00458061
ESW17065	CDS_1280	44.088	CDS_16954	7.16447	-2.62145	1.8595e-06	ATP-dependent helicase activity; RNA binding; ATP binding; zinc ion binding;
XP_003540549	CDS_5054	20.5043	CDS_16102	3.33029	-2.62221	0.00115	phosphorelay response regulator activity; ATP binding; phosphorelay sensor kinase activity;
ESW11294	CDS_2567	11.1032	CDS_28190	1.80095	-2.62414	0.016687
ESW05526	CDS_6076	14.1423	CDS_21104	2.29246	-2.62505	0.0068763
ESW08996	CDS_10716	13.6765	CDS_3186	2.215	-2.62632	0.0078912
ESW08808	CDS_6826	20.4128	CDS_6755	3.30321	-2.62753	0.00115812
ESW18294	CDS_6657	15.6086	CDS_1457	2.52133	-2.63008	0.00447071
ESW12963	CDS_131	1381.87	CDS_23451	222.766	-2.63302	0
ESW34736	CDS_7308	18.4581	CDS_5304	2.97226	-2.63462	0.00196708
ESW27618	CDS_595	186.104	CDS_16372	29.9381	-2.63606	0	cysteine-type endopeptidase activity;
ESW20643	CDS_2894	9.578	CDS_4523	1.539	-2.63773	0.0257162
ESW17626	CDS_16235	7.75957	CDS_4381	1.2387	-2.64714	0.0442761
ESW24762	CDS_1635	123.008	CDS_99	19.5741	-2.65173	1.11022e-15
ESW18690	CDS_939	16.6019	CDS_8455	2.63828	-2.65368	0.00321192
ESW11220	CDS_4357	17.7781	CDS_6664	2.82149	-2.65557	0.00226914	protein heterodimerization activity;
ESW11554	CDS_5474	15.1329	CDS_3449	2.39938	-2.65696	0.00486756	sequence-specific DNA binding transcription factor activity; sequence-specific DNA binding;
AGV54366	CDS_2209	15.9101	CDS_4129	2.52133	-2.65769	0.0038675	oxidoreductase activity; nucleotide binding; zinc ion binding;
ESW16365	CDS_7395	10.8049	CDS_3302	1.71192	-2.65801	0.0172969
ESW04355	CDS_2220	61.1961	CDS_19969	9.6548	-2.66412	1.39234e-08	aspartic-type endopeptidase activity;
BAF74756	CDS_5548	18.3053	CDS_3718	2.88711	-2.66457	0.00191738	ATP binding; protein serine/threonine kinase activity;
ESW18683	CDS_8614	13.5671	CDS_8105	2.1384	-2.66551	0.00754252
ESW05900	CDS_6800	9.77089	CDS_31716	1.539	-2.6665	0.0233672	zinc ion binding;
ESW20375	CDS_5080	11.7166	CDS_2798	1.8401	-2.6707	0.0128911
ESW30202	CDS_2287	31.462	CDS_2950	4.93761	-2.67173	4.61997e-05	nucleic acid binding; ATP binding; ATP-dependent helicase activity;
ESW32771	CDS_655	26.8102	CDS_1376	4.20135	-2.67386	0.000167279	catalytic activity;
ESW16229	CDS_7887	9.734	CDS_21352	1.5217	-2.67734	0.023233	DNA binding; chromatin binding;
ESW19716	CDS_2381	111.578	CDS_1093	17.4269	-2.67867	1.52101e-14
ESW34700	CDS_562	553.221	CDS_23268	86.3777	-2.67912	0
AGV54361	CDS_4131	15.3721	CDS_8577	2.39938	-2.67958	0.00433232
ESW19178	CDS_5466	35.2161	CDS_3212	5.49047	-2.68123	1.55246e-05
ESW32844	CDS_8010	20.9197	CDS_6926	3.25557	-2.68388	0.000866542	sterol binding;
ESW14432	CDS_11019	20.4457	CDS_6692	3.18003	-2.68468	0.000983168
ESW26302	CDS_3697	31.1702	CDS_4642	4.83685	-2.68803	4.69611e-05
XP_003527538	CDS_6433	9.49171	CDS_29125	1.47208	-2.68881	0.0245975
ESW12009	CDS_2262	42.1931	CDS_16722	6.54259	-2.68907	2.15685e-06
ESW23840	CDS_316	34.4235	CDS_6066	5.32949	-2.69133	1.85954e-05
ESW29857	CDS_9929	13.0391	CDS_7493	2.01136	-2.6966	0.00831659	peptide-methionine (R)-S-oxide reductase activity;
XP_003604010	CDS_5541	47.6401	CDS_9748	7.33588	-2.69914	4.53762e-07
ESW11703	CDS_4682	35.7315	CDS_4125	5.50191	-2.69919	1.24045e-05
ESW17784	CDS_4377	53.06	CDS_1852	8.14386	-2.70384	9.72988e-08
ESW20187	CDS_886	114.792	CDS_259	17.6153	-2.70413	4.44089e-15	4 iron, 4 sulfur cluster binding; electron carrier activity; oxidoreductase activity, acting on NAD(P)H;
ESW35812	CDS_916	27.8567	CDS_5065	4.26969	-2.70582	0.000111279
ESW08919	CDS_3875	21.6941	CDS_21178	3.31476	-2.71033	0.000638583
ESW28513	CDS_2475	21.7646	CDS_854	3.3194	-2.71299	0.000625337
ESW16954	CDS_14152	82.0957	CDS_17258	12.5061	-2.71468	2.99832e-11	catalytic activity;
ESW16116	CDS_708	47.5367	CDS_3698	7.23681	-2.71562	4.22222e-07
ESW04839	CDS_4128	16.7475	CDS_6611	2.54845	-2.71626	0.00267334
ESW29178	CDS_388	11.4138	CDS_3871	1.7363	-2.71669	0.0132382
ESW24850	CDS_2683	40.2341	CDS_2184	6.1189	-2.71708	3.23647e-06	substrate-specific transmembrane transporter activity;
ESW09613	CDS_3275	53.2482	CDS_25030	8.09646	-2.71737	8.51169e-08
ERP46147	CDS_4147	48.2612	CDS_17689	7.33588	-2.71782	3.41417e-07	GTPase activity; structural constituent of cytoskeleton; GTP binding;
ESW21993	CDS_933	56.2456	CDS_2364	8.53939	-2.71954	3.62758e-08	zinc ion binding;
ESW10628	CDS_2698	42.5838	CDS_2724	6.46144	-2.72038	1.63951e-06
ESW23009	CDS_744	25.4492	CDS_7159	3.85723	-2.72198	0.000210383
ESW09147	CDS_2393	64.8685	CDS_16346	9.82972	-2.7223	3.24498e-09
ESW26344	CDS_4951	48.7052	CDS_1655	7.36042	-2.72622	2.84377e-07	catalytic activity;
ESW25954	CDS_2158	24.937	CDS_2142	3.76199	-2.72872	0.000237043
ESW28456	CDS_3700	17.7078	CDS_2836	2.66474	-2.73232	0.00192679
ESW15544	CDS_1304	59.4036	CDS_2899	8.92618	-2.73443	1.36257e-08
AFK42505	CDS_16419	22.2708	CDS_17323	3.34399	-2.73551	0.000502598	zinc ion binding;
ESW25610	CDS_2982	31.6986	CDS_1062	4.74644	-2.7395	3.2908e-05
ESW11343	CDS_1372	44.7912	CDS_3174	6.70105	-2.74076	7.87578e-07	proline dehydrogenase activity;
ESW23295	CDS_421	87.0727	CDS_16310	13.0223	-2.74124	5.73241e-12	structural constituent of ribosome;
ESW27796	CDS_2784	17.0999	CDS_4155	2.55531	-2.74242	0.00228405
ESW03780	CDS_1296	30.8253	CDS_6631	4.5909	-2.74726	4.07314e-05	hydrogen ion transmembrane transporter activity;
NP_001237625	CDS_4988	111.624	CDS_2135	16.6135	-2.74822	5.77316e-15	response to stress;
ESW11149	CDS_8180	34.7376	CDS_21697	5.15229	-2.75321	1.29152e-05
AEZ56935	CDS_62	51.1445	CDS_21494	7.58276	-2.75378	1.20877e-07	allantoinase activity; cobalt ion binding; zinc ion binding;
ESW18954	CDS_745	387.377	CDS_1032	57.2829	-2.75756	0	hydrolase activity, acting on glycosyl bonds;
ESW15053	CDS_4928	20.5323	CDS_7827	3.02794	-2.76149	0.000786425
ESW07428	CDS_1256	57.1849	CDS_236	8.42436	-2.76299	2.05488e-08	catalytic activity;
ESW04501	CDS_7319	77.7221	CDS_2517	11.4297	-2.76553	6.15377e-11
ESW33071	CDS_10151	13.0504	CDS_24132	1.90749	-2.77435	0.00727818
ESW20963	CDS_1454	32.7546	CDS_24035	4.78427	-2.77533	2.08723e-05
ESW03916	CDS_3214	33.5541	CDS_4894	4.89353	-2.77754	1.64122e-05
ESW09000	CDS_15613	11.2408	CDS_2159	1.63829	-2.77849	0.0126601	adenine phosphoribosyltransferase activity;
ESW32950	CDS_4469	14.055	CDS_2615	2.03963	-2.7847	0.0052449	DNA binding;
XP_003517715	CDS_1031	44.2399	CDS_3543	6.41519	-2.78579	7.25192e-07	transferase activity;
ESW28266	CDS_2914	61.4	CDS_17075	8.89488	-2.78719	5.19226e-09	transferase activity, transferring acyl groups other than amino-acyl groups;
ESW09273	CDS_8862	10.7301	CDS_27077	1.55312	-2.78843	0.0145513	kinase activity; phosphotransferase activity, alcohol group as acceptor;
ESW03580	CDS_981	152.055	CDS_802	22.0076	-2.78852	0	calcium ion binding;
ESW29151	CDS_6056	22.8951	CDS_8191	3.31219	-2.78918	0.000358492
ESW19723	CDS_4293	11.169	CDS_16014	1.61228	-2.79233	0.012603
ESW23482	CDS_5702	8.82834	CDS_6113	1.27422	-2.79252	0.0264555
ESW08553	CDS_6216	40.7538	CDS_7507	5.87811	-2.79351	1.90455e-06	oxidoreductase activity; transition metal ion binding;
ESW08704	CDS_7889	9.93358	CDS_6946	1.43062	-2.79568	0.0186291	copper ion binding; quinone binding;
ESW10131	CDS_1711	24.823	CDS_21234	3.57095	-2.7973	0.000198419	DNA binding; chromatin binding;
ESW21453	CDS_11756	8.04682	CDS_4925	1.15754	-2.79736	0.0341735	ATP binding; protein serine/threonine kinase activity;
ESW07550	CDS_7647	26.4466	CDS_3947	3.80038	-2.79887	0.00012171	nucleic acid binding; ATP binding; ATP-dependent helicase activity;
XP_003523616	CDS_15407	11.0796	CDS_17809	1.59161	-2.79935	0.0128474
AFK34681	CDS_8429	50.822	CDS_17613	7.29459	-2.80056	9.88183e-08	ubiquitin-protein ligase activity; zinc ion binding;
XP_003525320	CDS_2836	18.8717	CDS_5828	2.70863	-2.80058	0.00117008
ESW04164	CDS_78	21.9601	CDS_7798	3.14609	-2.80326	0.000460052	amino acid binding; prephenate dehydratase activity;
XP_003550192	CDS_1906	22.8858	CDS_4038	3.27657	-2.80419	0.000346805
ESW17811	CDS_2256	16.4833	CDS_7389	2.3572	-2.80586	0.00239647	ubiquitin-protein ligase activity;
ESW28884	CDS_6767	60.6357	CDS_17363	8.64983	-2.80942	5.51404e-09
ESW08840	CDS_827	46.4784	CDS_17529	6.62952	-2.80958	3.3097e-07	nucleic acid binding; ATP binding; ATP-dependent helicase activity;
ESW23191	CDS_5298	15.8436	CDS_2460	2.25719	-2.8113	0.00288312	DNA binding;
ESW03494	CDS_3866	13.6557	CDS_8520	1.93843	-2.81654	0.00558671
ESW23097	CDS_3930	27.8403	CDS_6410	3.94236	-2.82004	7.48943e-05	potassium ion transmembrane transporter activity;
ESW34228	CDS_1754	8.10529	CDS_29396	1.14773	-2.82009	0.0326698	catalytic activity;
AHA84159	CDS_1053	124.719	CDS_231	17.6403	-2.82174	0	peptide-methionine (S)-S-oxide reductase activity;
ESW30355	CDS_266	24.4435	CDS_7255	3.44318	-2.82764	0.000202042
ESW32406	CDS_582	122.5	CDS_20521	17.2484	-2.82825	1.11022e-16
XP_003525822	CDS_2375	18.7499	CDS_8603	2.63828	-2.82921	0.00113394	regulation of translational fidelity;
XP_003544559	CDS_6052	13.9193	CDS_20127	1.9437	-2.84021	0.00490808	aspartyl-tRNA aminoacylation;
ESW10297	CDS_3485	173.343	CDS_2835	24.1718	-2.84224	0	metal ion binding; hydrolase activity;
ESW16283	CDS_12503	23.2376	CDS_17216	3.23189	-2.84601	0.00027521
AGC78943	CDS_922	145.42	CDS_19963	20.2207	-2.84632	0	structural constituent of ribosome;
ESW10555	CDS_331	14.472	CDS_7043	2.01136	-2.84702	0.00409546
XP_003546356	CDS_1528	303.44	CDS_16666	42.116	-2.84897	0	structural constituent of ribosome;
ESW08112	CDS_1476	64.3124	CDS_1470	8.88351	-2.85589	1.33947e-09	metal ion binding;
ESW13018	CDS_464	276.634	CDS_19973	38.1644	-2.85768	0
ESW35934	CDS_7660	33.625	CDS_3455	4.63807	-2.85794	1.15939e-05	nucleobase-containing compound kinase activity; ATP binding;
ESW11176	CDS_9031	7.46356	CDS_13300	1.026	-2.86284	0.0389282
NP_001235400	CDS_2494	106.549	CDS_4328	14.63	-2.86452	5.44009e-15	DNA binding; protein heterodimerization activity;
ESW08353	CDS_2659	10.3994	CDS_7958	1.4256	-2.86686	0.0146507
ESW30598	CDS_10559	12.611	CDS_5059	1.72159	-2.87287	0.00705859	electron carrier activity; protein disulfide oxidoreductase activity;
ESW35638	CDS_5433	10.1983	CDS_20717	1.39142	-2.8737	0.0153661	ATPase activity, coupled to transmembrane movement of substances; ATP binding;
ESW21392	CDS_2647	103.084	CDS_19932	14.0387	-2.87634	1.29896e-14	acid-amino acid ligase activity;
ESW10052	CDS_48	2832.02	CDS_23304	385.248	-2.87797	0
ESW19560	CDS_4872	15.9296	CDS_1102	2.16114	-2.88184	0.00242015
ESW19736	CDS_6906	40.6327	CDS_8089	5.504	-2.88409	1.25761e-06
ESW16817	CDS_10738	18.0404	CDS_2812	2.44336	-2.88429	0.00123784	electron carrier activity; protein disulfide oxidoreductase activity;
ESW28663	CDS_110	184.672	CDS_2492	24.9659	-2.88693	0	hydrolase activity;
ESW32214	CDS_7939	6.71034	CDS_6455	0.906909	-2.88736	0.0490103	nucleic acid binding; ATP binding; ATP-dependent helicase activity;
ESW15965	CDS_6712	43.0306	CDS_1716	5.81399	-2.88776	6.007e-07	aspartic-type endopeptidase activity;
ESW27049	CDS_3880	8.04354	CDS_26938	1.08057	-2.89604	0.0307297
ESW33473	CDS_5114	10.895	CDS_6208	1.463	-2.89666	0.0118779	aldehyde dehydrogenase [NAD(P)+] activity;
ESW25721	CDS_12006	7.43367	CDS_1214	0.995821	-2.90012	0.0379112
ESW29532	CDS_2356	9.48214	CDS_8454	1.26967	-2.90076	0.0188864
ESW27007	CDS_9142	11.1001	CDS_30424	1.485	-2.90204	0.0109649
XP_003522621	CDS_1124	92.9082	CDS_20602	12.3968	-2.90584	1.86962e-13
ESW29348	CDS_7779	7.61618	CDS_27691	1.01574	-2.90654	0.0352505
ESW29205	CDS_2264	26.6504	CDS_7583	3.533	-2.91519	7.85033e-05	iron-sulfur cluster binding; RNA methyltransferase activity;
ESW08477	CDS_36	532.437	CDS_20088	70.361	-2.91976	0	heme binding; metal ion binding;
XP_003554700	CDS_9350	39.9297	CDS_17496	5.26679	-2.92247	1.3076e-06
ESW20039	CDS_7680	13.9259	CDS_5213	1.83467	-2.92418	0.00421684
ESW08225	CDS_2008	28.905	CDS_21323	3.80038	-2.92711	3.7597e-05
ESW13379	CDS_9272	10.6292	CDS_27357	1.3962	-2.92846	0.0124896
ESW27051	CDS_2014	9.55573	CDS_26191	1.254	-2.92983	0.0176154	1-phosphatidylinositol binding; clathrin binding;
ESW06400	CDS_12661	18.5611	CDS_4743	2.43354	-2.93115	0.000946195
ESW34593	CDS_6467	30.3932	CDS_3117	3.97463	-2.93486	2.30508e-05
ESW19403	CDS_1367	90.9011	CDS_20878	11.8776	-2.93606	2.47802e-13	mitosis;
ESW29197	CDS_6072	17.6321	CDS_3405	2.30326	-2.93645	0.00125811	magnesium ion transport;
XP_003533072	CDS_4552	13.751	CDS_18596	1.7955	-2.93709	0.00443141	NADP binding; phosphogluconate dehydrogenase (decarboxylating) activity;
ESW16738	CDS_1350	9.88207	CDS_25488	1.28807	-2.9396	0.015782	zinc ion binding;
ESW28932	CDS_81	1767.41	CDS_16015	229.347	-2.94603	0
ESW03535	CDS_1707	15.8937	CDS_25438	2.06241	-2.94605	0.00216041	metal ion binding; sulfite reductase (ferredoxin) activity; DNA binding; 4 iron, 4 sulfur cluster binding; heme binding;
ESW08807	CDS_6346	11.4767	CDS_5252	1.48283	-2.95228	0.00902941
ESW33418	CDS_7354	10.9865	CDS_26206	1.41075	-2.96121	0.0105298
ESW11115	CDS_8176	8.75826	CDS_8046	1.12112	-2.9657	0.0222644
ESW26555	CDS_1066	84.2212	CDS_2129	10.7421	-2.97091	1.31473e-12	nucleic acid binding; nucleotide binding;
ESW09343	CDS_2361	23.4425	CDS_2923	2.98746	-2.97213	0.000182908	ubiquitin-protein ligase activity;
XP_003548650	CDS_139	118.526	CDS_1680	15.1033	-2.97227	0	transferase activity, transferring hexosyl groups;
ESW30359	CDS_3295	6.88724	CDS_28594	0.875636	-2.97552	0.04258
ESW07425	CDS_161	29.7326	CDS_4376	3.74309	-2.98975	2.3454e-05	iron ion binding; lipoxygenase activity;
XP_003542849	CDS_4613	25.1324	CDS_857	3.15773	-2.99259	0.000100782	cellulose synthase (UDP-forming) activity; zinc ion binding;
ESW12656	CDS_2370	24.1825	CDS_3760	3.03444	-2.99446	0.000134547
ESW35779	CDS_135	3190.26	CDS_19762	400.115	-2.99519	0
ESW29079	CDS_3766	10.7047	CDS_20762	1.34091	-2.99696	0.0110765
ESW31709	CDS_12604	7.11509	CDS_30955	0.890998	-2.99739	0.0381572	RNA binding; tRNA (cytosine-5-)-methyltransferase activity;
ESW29885	CDS_7980	9.16647	CDS_3884	1.14773	-2.99759	0.0187359
ESW06111	CDS_6881	45.1017	CDS_5418	5.64299	-2.99865	1.81759e-07
ESW28010	CDS_413	109.772	CDS_1669	13.7262	-2.99951	4.44089e-16	acid-amino acid ligase activity;
ESW04238	CDS_3959	9.38519	CDS_27351	1.17329	-2.99982	0.0171789
ESW34657	CDS_2396	13.0581	CDS_21375	1.6302	-3.00183	0.00497089
ESW21805	CDS_1984	49.0143	CDS_4620	6.11324	-3.00319	5.24244e-08	RNA cap binding; nucleotide binding;
ESW15555	CDS_1861	74.2265	CDS_2894	9.25267	-3.00399	2.09487e-11	transcription, DNA-dependent;
ESW23398	CDS_1363	262.93	CDS_16005	32.7095	-3.0069	0
ESW28132	CDS_454	35.7401	CDS_3287	4.44038	-3.00879	3.28406e-06	calcium ion binding; ATP binding; protein serine/threonine kinase activity;
ESW25835	CDS_4209	13.5315	CDS_3187	1.67891	-3.01073	0.0042006
ESW06127	CDS_924	98.343	CDS_1320	12.177	-3.01367	1.13243e-14
ESW07769	CDS_716	18.0849	CDS_8367	2.2359	-3.01586	0.000928991
ESW08296	CDS_524	26.4535	CDS_5681	3.26699	-3.01743	6.1464e-05
ESW18006	CDS_1916	56.6293	CDS_5714	6.97748	-3.02077	4.41179e-09	nucleic acid binding; nucleotide binding;
ESW04239	CDS_2061	8.67825	CDS_17458	1.0692	-3.02088	0.0216089
ESW19968	CDS_1	7127.03	CDS_23277	875.953	-3.02438	0
ESW05410	CDS_6721	17.0068	CDS_23989	2.08713	-3.02652	0.00128845
ESW21052	CDS_2594	23.3792	CDS_1970	2.85721	-3.03255	0.000158285	metal ion binding; heat shock protein binding; ATP binding; unfolded protein binding;
ESW07838	CDS_71	26.5584	CDS_3460	3.24172	-3.03434	5.59804e-05	protein kinase activity; nucleotide binding;
XP_003547530	CDS_8097	8.18402	CDS_8233	0.995821	-3.03885	0.0254353
XP_003531663	CDS_3026	26.6256	CDS_4408	3.23858	-3.03938	5.40925e-05	zinc ion binding;
ESW21747	CDS_566	1044.94	CDS_301	126.671	-3.04427	0
NP_001236182	CDS_16913	19.3045	CDS_10863	2.33503	-3.04742	0.000581902	protein binding; GTPase activity; GTP binding;
ESW25575	CDS_1410	25.7185	CDS_17281	3.1094	-3.0481	7.07382e-05
ESW32862	CDS_2147	53.9203	CDS_17652	6.51114	-3.04985	8.61985e-09	nucleotide binding; RNA binding;
ESW29841	CDS_13233	12.7643	CDS_6345	1.539	-3.05206	0.00510461
ESW29078	CDS_5469	63.1537	CDS_17196	7.60076	-3.05465	4.54616e-10
XP_002076042	CDS_11325	10.5582	CDS_17521	1.26967	-3.05584	0.0107814
ESW33186	CDS_7913	25.3094	CDS_1201	3.04341	-3.05592	7.8628e-05
ESW19977	CDS_2601	13.1655	CDS_24156	1.57479	-3.06353	0.00432277
ESW20217	CDS_1451	42.1873	CDS_6501	5.00508	-3.07534	3.18031e-07
ESW35023	CDS_2864	45.1033	CDS_4354	5.34599	-3.07671	1.24234e-07	translation initiation factor activity;
ESW27127	CDS_2624	34.3711	CDS_17553	4.06295	-3.08059	3.8322e-06	thiolester hydrolase activity;
ESW27886	CDS_2169	28.6483	CDS_6228	3.38579	-3.08089	2.47976e-05
ESW08518	CDS_3192	57.8375	CDS_30387	6.81861	-3.08446	2.0172e-09	ubiquitin-protein ligase activity; zinc ion binding;
ESW31648	CDS_329	27.4983	CDS_17102	3.22456	-3.09217	3.44683e-05
ESW18586	CDS_8050	10.4546	CDS_6765	1.22378	-3.09472	0.0106189	sequence-specific DNA binding transcription factor activity; sequence-specific DNA binding;
ESW25527	CDS_3030	13.9679	CDS_34766	1.62778	-3.10114	0.00313188
ESW06832	CDS_3151	17.4591	CDS_2872	2.03148	-3.10338	0.000947217	zinc ion binding; metalloexopeptidase activity; aminopeptidase activity;
ESW09957	CDS_2740	20.4347	CDS_21238	2.37599	-3.10442	0.000351283	1,3-beta-D-glucan synthase activity;
ESW31787	CDS_2817	20.3733	CDS_23855	2.36641	-3.10591	0.000356962
ESW35795	CDS_5714	6.20536	CDS_26557	0.720381	-3.10668	0.0485166	hydrolase activity, hydrolyzing O-glycosyl compounds; xyloglucan:xyloglucosyl transferase activity;
ESW19364	CDS_3869	28.0157	CDS_1251	3.24976	-3.10783	2.78676e-05
ESW26054	CDS_3726	49.8766	CDS_7456	5.78062	-3.10907	2.24407e-08	transferase activity, transferring acyl groups other than amino-acyl groups;
CAN78873	CDS_9150	9.32903	CDS_18154	1.08057	-3.10993	0.0155594
ESW06999	CDS_11193	13.92	CDS_14994	1.61228	-3.10999	0.00312159
XP_003527809	CDS_11551	7.16899	CDS_34170	0.825803	-3.1179	0.0339544
AHA84218	CDS_3442	90.3793	CDS_21126	10.4065	-3.1185	4.76286e-14
ESW04541	CDS_3755	15.9439	CDS_11721	1.83567	-3.11862	0.00155608	4 iron, 4 sulfur cluster binding;
ESW16382	CDS_6538	9.81529	CDS_6989	1.1286	-3.1205	0.0129422
ESW25204	CDS_3177	23.4731	CDS_22065	2.69882	-3.12061	0.000121775
ESW25498	CDS_2554	22.2499	CDS_23695	2.55531	-3.12223	0.0001832	assembly of spliceosomal tri-snRNP;
ESW06344	CDS_3454	27.8709	CDS_17800	3.18951	-3.12735	2.76196e-05
ESW32941	CDS_4658	26.4213	CDS_25763	3.02303	-3.12763	4.44554e-05	structural constituent of ribosome; RNA binding;
ESW08628	CDS_1467	35.8734	CDS_16455	4.10399	-3.12781	1.95884e-06	ATP binding; nucleoside-triphosphatase activity;
WP_003806485	CDS_4499	51.1065	CDS_950	5.81399	-3.13591	1.29755e-08
ESW26865	CDS_221	91.5404	CDS_1550	10.392	-3.13893	2.68674e-14	DNA binding; translation initiation factor activity;
XP_003544163	CDS_14365	21.6546	CDS_11956	2.45743	-3.13945	0.000214454	transmembrane transport;
ESW17625	CDS_5060	18.8559	CDS_3535	2.1339	-3.14345	0.00054122	transferase activity, transferring acyl groups;
ESW27287	CDS_1903	31.5629	CDS_6708	3.56399	-3.14666	7.58787e-06	zinc ion binding;
NP_001238561	CDS_2056	52.6494	CDS_2077	5.92514	-3.1515	7.30071e-09	chitinase activity; chitin binding;
ESW08444	CDS_10577	12.0577	CDS_23904	1.35432	-3.15432	0.00556817	nucleic acid binding; nucleotide binding;
ESW33734	CDS_9833	13.7044	CDS_1162	1.539	-3.15457	0.00315949
XP_003545693	CDS_2105	48.1359	CDS_3996	5.39764	-3.15671	3.09824e-08	hydrolase activity, acting on carbon-nitrogen (but not peptide) bonds, in cyclic amides;
ESW09838	CDS_6651	60.5342	CDS_17908	6.77158	-3.16018	5.24202e-10	protein-phycocyanobilin linkage;
ESW23452	CDS_268	62.5046	CDS_5159	6.95531	-3.16777	2.64445e-10	tryptophan biosynthetic process;
ESW18794	CDS_304	22.4914	CDS_5873	2.48955	-3.17541	0.000147567
ESW24610	CDS_1030	156.306	CDS_20453	17.2816	-3.17706	0
ESW18460	CDS_4893	15.137	CDS_17592	1.672	-3.17844	0.00182969
ESW24272	CDS_319	219.37	CDS_17547	24.1422	-3.18374	0
ESW31762	CDS_3986	41.993	CDS_20932	4.61699	-3.18512	2.06852e-07
ESW08573	CDS_9217	19.2662	CDS_24565	2.11612	-3.18658	0.000434655
ESW05205	CDS_5296	16.6159	CDS_27075	1.82032	-3.1903	0.00107309	NAD+ binding; 3-hydroxyacyl-CoA dehydrogenase activity;
ESW04449	CDS_6562	60.3704	CDS_18043	6.59732	-3.19389	4.49522e-10
AAK84889	CDS_1128	12.79	CDS_8643	1.3962	-3.19543	0.00411128	regulation of transcription, DNA-dependent;
ESW03344	CDS_2951	37.7501	CDS_17085	4.12087	-3.19546	8.09967e-07	protein transport; autophagy;
ESW10869	CDS_1319	95.6367	CDS_16288	10.4178	-3.19851	3.9968e-15
ESW21825	CDS_9408	24.2111	CDS_25541	2.60446	-3.21661	7.34823e-05
ESW27672	CDS_2700	22.4864	CDS_16817	2.41842	-3.21691	0.000133693
AFA36176	CDS_309	328.614	CDS_16692	35.1601	-3.22438	0	allantoinase activity; cobalt ion binding; zinc ion binding;
ESW17704	CDS_1798	17.4508	CDS_25666	1.85523	-3.23363	0.000747605
ESW08303	CDS_7578	8.18402	CDS_287	0.868152	-3.23679	0.0209133
XP_004488733	CDS_1012	1058.16	CDS_213	112.171	-3.2378	0
ESW12073	CDS_4482	16.162	CDS_21144	1.70354	-3.24599	0.00113886	ATP binding; protein serine/threonine kinase activity;
XP_003555650	CDS_3005	6.18579	CDS_35983	0.651114	-3.24798	0.0439365	binding;
ESW15803	CDS_3761	10.4922	CDS_27124	1.10406	-3.24843	0.00870681
ESW11939	CDS_613	44.7721	CDS_17965	4.68802	-3.25555	5.93658e-08	peroxisome fission;
ESW29977	CDS_4760	8.92574	CDS_8326	0.934012	-3.25646	0.0153487
ESW13907	CDS_1642	93.7239	CDS_3904	9.75905	-3.2636	3.9968e-15	GTP binding;
WP_019782138	CDS_3383	164.981	CDS_15961	17.1641	-3.26484	0
ESW06543	CDS_15030	16.994	CDS_5305	1.7665	-3.26606	0.000827729
ESW20584	CDS_5891	13.3078	CDS_24923	1.38196	-3.26749	0.00305387
ESW32137	CDS_7450	13.3004	CDS_24885	1.37634	-3.27256	0.00307066
ESW27443	CDS_4012	8.943	CDS_27188	0.923398	-3.27573	0.0150381
ESW07411	CDS_925	15.6701	CDS_4273	1.61228	-3.28084	0.0012808
ESW26481	CDS_1453	358.168	CDS_19931	36.8319	-3.28161	0
ESW23829	CDS_3655	19.0922	CDS_5547	1.96278	-3.28201	0.000378186	sequence-specific DNA binding transcription factor activity; sequence-specific DNA binding; zinc ion binding;
EOY16329	CDS_226	22.1688	CDS_10357	2.27185	-3.28659	0.000126515	electron carrier activity; isomerase activity; protein disulfide oxidoreductase activity;
ESW30180	CDS_968	125.16	CDS_864	12.7808	-3.29172	0	ATP binding; protein serine/threonine kinase activity;
ESW09096	CDS_439	35.1918	CDS_6559	3.58496	-3.29521	1.32609e-06
ESW23154	CDS_3150	14.4561	CDS_28405	1.47208	-3.29575	0.0019331
ESW18056	CDS_8322	10.2517	CDS_23816	1.04178	-3.29873	0.00901931	zinc ion binding; nucleic acid binding;
ESW19845	CDS_1669	34.9642	CDS_21125	3.54327	-3.30273	1.40194e-06	zinc ion binding;
XP_004151989	CDS_354	84.9549	CDS_24230	8.58715	-3.30644	5.35127e-14
ESW09029	CDS_8708	14.1825	CDS_2147	1.43245	-3.30755	0.0021023	cellulose synthase (UDP-forming) activity; zinc ion binding;
ESW09085	CDS_188	1389.2	CDS_249	140.128	-3.30944	0	zinc ion binding;
ESW32054	CDS_7618	29.9378	CDS_5245	3.00353	-3.31724	7.65563e-06
ESW28852	CDS_2930	61.8533	CDS_4191	6.19352	-3.32002	1.25205e-10	electron carrier activity; protein disulfide oxidoreductase activity;
ESW28627	CDS_1692	147.539	CDS_2116	14.7678	-3.32056	0
NP_001235984	CDS_4944	57.3327	CDS_20766	5.73863	-3.32058	5.90978e-10	zinc ion binding;
ESW22318	CDS_65	122.088	CDS_3658	12.2046	-3.32243	0
AAN65366	CDS_6318	6.46826	CDS_34846	0.644913	-3.3262	0.0370089
ESW09836	CDS_4007	19.4389	CDS_2035	1.93474	-3.32874	0.000303446
ESW23813	CDS_7232	21.0884	CDS_4270	2.09739	-3.32978	0.000169697	transporter activity;
[truncated: 308 more rows]

## Sheet: Upregulated
Common Hit Accession	TU94R	FPKM	TW	FPKM	Log_fold_change	P_value
XP_003541238	CDS_12	10.6232	CDS_14722	52039.6	12.2582	0
Q40642	CDS_17734	0.610363	CDS_848	664.088	10.0875	0
XP_003520384	CDS_6073	1.24514	CDS_1135	1087.56	9.77057	0
ESW22517	CDS_14196	4.01658	CDS_16247	3204.1	9.63974	0
ESW30873	CDS_14228	5.71037	CDS_21051	2975.72	9.02544	0
XP_003520780	CDS_19593	6.68877	CDS_1697	2825.34	8.72247	0
ESW20583	CDS_5245	4.93125	CDS_5677	1936.62	8.61737	0
ESW16338	CDS_8234	4.15047	CDS_1380	738.131	7.47446	0
ESW22113	CDS_28570	2.38142	CDS_16109	388.915	7.35149	0
ESW11282	CDS_19572	1.75372	CDS_19831	214.484	6.93431	0
ESW13737	CDS_17781	3.83467	CDS_2091	450.331	6.87574	0
ESW16056	CDS_2325	24.5255	CDS_24130	2755.47	6.81187	0
ABF13307	CDS_23044	1.59633	CDS_18038	159.068	6.63874	0
ESW14260	CDS_29333	0.610363	CDS_24088	53.7169	6.45956	4.68181e-13
XP_003520169	CDS_10192	1.17466	CDS_194	101.574	6.43414	0
ESW27069	CDS_7569	3.24255	CDS_16294	240.011	6.20982	0
ESW29128	CDS_4354	1.48231	CDS_1045	99.8809	6.07429	0
ESW28255	CDS_38480	1.15291	CDS_155	70.2961	5.9301	2.22045e-16
XP_003538062	CDS_5212	1.92151	CDS_5428	116.948	5.92748	0
ESW20115	CDS_20079	1.59633	CDS_19986	95.2937	5.89955	0
ESW04656	CDS_4344	35.0744	CDS_1033	2081.69	5.89119	0
NP_001238718	CDS_13773	5.89555	CDS_21817	346.338	5.87641	0
ESW34009	CDS_20465	6.67558	CDS_400	358.75	5.74794	0
ESW08373	CDS_41507	1.61707	CDS_592	80.0694	5.6298	0
ESW08346	CDS_15326	0.929209	CDS_20310	44.9232	5.59531	5.98317e-11
ESW14932	CDS_34519	1.20303	CDS_15933	56.4299	5.55171	2.30149e-13
ESW03680	CDS_7924	4.82612	CDS_71	219.8	5.50919	0
ESW34842	CDS_12413	6.20631	CDS_76	258.688	5.38133	0
ESW31658	CDS_40709	1.46487	CDS_16112	60.1621	5.36001	4.61853e-14
ESW31934	CDS_5842	11.5669	CDS_11	474.055	5.35698	0
ESW09059	CDS_29373	1.4312	CDS_319	57.4694	5.3275	1.75415e-13
ESW16127	CDS_8713	2.49553	CDS_17165	96.7369	5.27665	0
ESW32189	CDS_1876	2.8671	CDS_844	110.765	5.27177	0
ESW15216	CDS_11251	1.97641	CDS_628	74.2883	5.23218	0
BAB86931	CDS_984	2.70365	CDS_124	94.962	5.13437	0
AAK31173	CDS_19998	0.546114	CDS_17447	18.9768	5.11889	2.51785e-05
ESW08833	CDS_42568	0.864681	CDS_15930	29.4227	5.08862	1.57176e-07
ESW30566	CDS_16416	0.262688	CDS_5398	8.66133	5.04317	0.00447564
ESW28890	CDS_18350	11.9667	CDS_15949	393.611	5.03967	0
ESW03340	CDS_9650	4.01011	CDS_19756	131.54	5.03571	0
AGV54205	CDS_21131	2.84508	CDS_3787	92.4253	5.02175	0
ESW20029	CDS_1884	21.6917	CDS_35	692.555	4.99671	0
ESW21986	CDS_42471	1.4312	CDS_872	44.171	4.94781	1.53402e-10
ESW19556	CDS_7963	0.576454	CDS_380	17.2035	4.89935	6.64268e-05
ESW30784	CDS_9373	1.56621	CDS_1055	46.6011	4.89501	5.18265e-11
ESW18824	CDS_31386	1.98368	CDS_769	58.5831	4.88423	1.83298e-13
XP_003540300	CDS_3173	14.0564	CDS_16103	409.407	4.86424	0
ESW04374	CDS_3907	6.02225	CDS_20058	169.991	4.81901	0
ESW11234	CDS_11091	4.74842	CDS_399	131.602	4.79259	0
ESW26025	CDS_15519	3.93579	CDS_32018	108.943	4.79078	0
ESW24922	CDS_13489	3.24819	CDS_206	88.5704	4.76912	0
ESW07384	CDS_17242	3.56681	CDS_19746	96.7171	4.76107	0
AGV54218	CDS_26174	1.70567	CDS_19956	45.9755	4.75245	8.29072e-11
ESW13877	CDS_13377	4.3513	CDS_838	106.821	4.6176	0
ESW29498	CDS_2883	4.01096	CDS_16224	96.8368	4.59354	0
ESW21145	CDS_25885	0.539022	CDS_1629	12.9062	4.58158	0.000618984
ESW07857	CDS_3517	7.48735	CDS_672	179.248	4.58136	0
XP_001728577	CDS_6808	0.211759	CDS_2051	4.94386	4.54514	0.034354
ESW26115	CDS_33099	0.560874	CDS_2979	13.0595	4.54128	0.000584407
ESW31810	CDS_489	5.6785	CDS_16129	132.135	4.54036	0
ESW13356	CDS_1970	16.812	CDS_23338	377.886	4.49038	0
ABM53545	CDS_950	1.67358	CDS_774	37.2966	4.47804	6.6897e-09
ESW14622	CDS_20760	3.73243	CDS_20059	82.9932	4.4748	0
ESW10351	CDS_24125	1.48231	CDS_16155	32.9447	4.47413	5.09053e-08
ESW14068	CDS_10789	5.70119	CDS_16353	126.099	4.46715	0
ESW27129	CDS_9726	7.94225	CDS_7989	174.933	4.46111	0
ESW27663	CDS_3653	2.75286	CDS_4729	60.2671	4.45237	1.7919e-13
ESW28999	CDS_19543	0.943288	CDS_16768	20.3839	4.43358	1.87424e-05
ESW25153	CDS_5318	19.4928	CDS_15890	420.142	4.42986	0
ESW19467	CDS_9345	0.584573	CDS_16664	12.5437	4.42344	0.000789822
XP_004502243	CDS_17367	1.48231	CDS_228	31.2128	4.39622	1.23849e-07
XP_003546877	CDS_13977	1.18585	CDS_16236	24.3205	4.35818	3.17134e-06
ESW08902	CDS_1845	17.6597	CDS_15881	358.621	4.34392	0
ESW11338	CDS_30718	2.21358	CDS_1196	44.6973	4.33573	2.73393e-10
WP_003038302	CDS_3882	3.37829	CDS_423	66.8778	4.30716	1.24345e-14
ESW04489	CDS_36859	0.512403	CDS_2435	10.0473	4.29338	0.00280064
XP_003522651	CDS_1684	16.6853	CDS_19790	326.707	4.29135	0
ESW32957	CDS_7157	10.7402	CDS_16335	208.143	4.27648	0
ACU16943	CDS_20447	5.34342	CDS_379	102.225	4.25784	0
ESW14425	CDS_8288	2.12844	CDS_20098	40.6889	4.25676	1.93904e-09
ESW26881	CDS_8853	3.01852	CDS_20903	57.067	4.24074	1.20881e-12
ESW25621	CDS_4884	6.33041	CDS_20200	119.278	4.23589	0
ESW28909	CDS_1962	403.51	CDS_23272	7591.62	4.23373	0
ESW13010	CDS_3351	133.778	CDS_514	2468.33	4.20562	0
NP_001237846	CDS_12696	5.18808	CDS_1425	93.4182	4.17043	0
ESW23122	CDS_16792	1.41493	CDS_3857	24.9904	4.14257	2.84256e-06
XP_003520435	CDS_21888	0.592924	CDS_3568	10.4455	4.13889	0.00246688
ESW26018	CDS_5661	2.59404	CDS_524	45.599	4.13573	2.58952e-10
ESW32525	CDS_33087	0.864681	CDS_1711	15.1151	4.12768	0.000272871
ESW07407	CDS_17498	6.2257	CDS_16504	106.905	4.10194	0
XP_003531358	CDS_38828	1.09223	CDS_2476	18.6564	4.09432	5.43213e-05
ESW33109	CDS_11212	4.55399	CDS_2695	77.409	4.0873	2.22045e-16
ESW34139	CDS_4113	1.61407	CDS_420	27.0863	4.06879	1.18958e-06
ESW10523	CDS_5456	1.30518	CDS_294	21.7255	4.05707	1.38622e-05
ESW19409	CDS_7270	5.97949	CDS_127	99.4948	4.05653	0
AGV54215	CDS_12202	2.22346	CDS_1271	36.9226	4.05362	1.46287e-08
ABK22285	CDS_7051	1.22073	CDS_19888	20.1756	4.0468	2.82364e-05
ESW31162	CDS_21334	2.07523	CDS_868	34.2197	4.04348	5.02012e-08
XP_003528211	CDS_9399	9.13103	CDS_17420	149.86	4.03669	0
ESW17159	CDS_5887	11.9483	CDS_15953	193.914	4.02053	0
ESW17673	CDS_6138	7.69268	CDS_53	123.944	4.01006	0
XP_003548601	CDS_5766	4.48062	CDS_16785	72.1234	4.0087	2.77556e-15
ESW10057	CDS_18070	1.22073	CDS_17270	19.4482	3.99382	4.13368e-05
AFW90514	CDS_574	32.5635	CDS_15916	516.013	3.98608	0
ESW35716	CDS_15789	1.77877	CDS_1482	27.2991	3.9399	1.2787e-06
ESW08647	CDS_8689	1.16915	CDS_23545	17.6758	3.91825	9.90357e-05
ESW31031	CDS_8615	10.4341	CDS_16114	157.646	3.91731	0
EGV91149	CDS_470	1.83109	CDS_98	27.6506	3.91654	1.12524e-06
ESW31145	CDS_7748	0.798167	CDS_23728	12.0456	3.91567	0.00131311
ESW22502	CDS_31244	1.63834	CDS_3696	24.6239	3.90975	4.40042e-06
ESW09038	CDS_29933	1.22073	CDS_3533	18.0063	3.88269	8.78674e-05
ESW07708	CDS_18547	3.5279	CDS_221	51.9155	3.87928	2.79423e-11
ESW23153	CDS_17581	1.58113	CDS_459	23.1444	3.87164	8.88641e-06
ESW24518	CDS_19385	1.56621	CDS_4973	22.8991	3.86994	9.95519e-06
ESW21764	CDS_14712	2.94359	CDS_1212	42.5954	3.85505	1.71524e-09
ESW35216	CDS_2909	10.0509	CDS_662	145.307	3.85371	0
ESW27896	CDS_26296	3.94032	CDS_20144	56.6314	3.84522	3.93818e-12
XP_003538167	CDS_19263	3.70003	CDS_16012	52.8514	3.83633	2.07994e-11
ESW15530	CDS_14740	3.1173	CDS_20180	43.9713	3.81819	1.03013e-09
ESW34734	CDS_22668	2.25876	CDS_16038	31.5547	3.80425	2.37868e-07
WP_005051893	CDS_11591	0.95413	CDS_16265	13.1199	3.78143	0.000871697
ESW14166	CDS_32092	0.798167	CDS_452	10.9474	3.77775	0.00237432
ESW04248	CDS_12026	7.65063	CDS_132	104.709	3.77466	0
ESW26219	CDS_7945	7.64958	CDS_16127	104.505	3.77204	0
ESW12628	CDS_36235	0.66943	CDS_1166	9.10939	3.76635	0.00560221
ESW20719	CDS_8261	7.8434	CDS_661	106.482	3.76299	0
ESW08824	CDS_17246	1.29702	CDS_1088	17.4092	3.74658	0.000131024
ESW17377	CDS_26570	2.5364	CDS_2652	33.6381	3.72924	1.09066e-07
ESW33505	CDS_9646	3.89793	CDS_3060	51.433	3.72192	5.22788e-11
NP_001235257	CDS_13328	1.59633	CDS_16186	20.9919	3.717	2.76923e-05
ESW03795	CDS_15736	2.13209	CDS_23688	27.8578	3.70774	1.38096e-06
AGV54666	CDS_8169	2.29084	CDS_660	29.9037	3.70637	5.71522e-07
ESW11761	CDS_30723	2.76698	CDS_24030	36.1036	3.70576	3.93546e-08
ESW30236	CDS_29486	1.4312	CDS_4397	18.6564	3.70438	7.80892e-05
ESW27752	CDS_10020	1.9862	CDS_1382	25.8167	3.70022	3.41324e-06
ESW11663	CDS_27024	1.51846	CDS_1821	19.2492	3.66411	6.30421e-05
ACU22759	CDS_34556	1.13711	CDS_3046	14.1334	3.63565	0.000623994
AGV54843	CDS_994	29.2478	CDS_20076	363.353	3.63497	0
ESW12749	CDS_1730	11.3489	CDS_325	140.531	3.63026	0
ESW18887	CDS_11828	1.83881	CDS_2302	22.7332	3.62795	1.44105e-05
ESW20343	CDS_5723	1.17911	CDS_4235	14.4666	3.61695	0.000543549
XP_003536521	CDS_41	57.1683	CDS_140	701.396	3.61694	0
XP_003529088	CDS_11716	43.5799	CDS_23618	533.385	3.61344	0
ESW24976	CDS_20903	2.27423	CDS_839	27.7624	3.60968	1.67834e-06
ESW08332	CDS_25965	0.703469	CDS_4895	8.57163	3.60701	0.00779055
ESW13896	CDS_10413	4.15047	CDS_1186	50.567	3.60685	1.03935e-10
ESW31739	CDS_8583	2.23143	CDS_931	27.1361	3.60417	2.21489e-06
ESW24939	CDS_4162	2.34932	CDS_16812	28.4573	3.59848	1.27141e-06
ESW30796	CDS_21336	1.67696	CDS_896	20.2338	3.59285	4.46904e-05
ESW07598	CDS_5727	0.512403	CDS_4400	6.17678	3.5915	0.0239811
XP_003523156	CDS_2989	98.7001	CDS_46	1188.59	3.59006	0
ESW27066	CDS_22766	2.34755	CDS_16373	28.1823	3.58556	1.46835e-06
AFP44109	CDS_27337	1.27055	CDS_23799	15.2229	3.58272	0.000401973
ESW06010	CDS_5868	6.61787	CDS_538	78.7299	3.57247	8.88178e-16
ESW24835	CDS_22164	1.22073	CDS_339	14.5105	3.57129	0.000555047
ESW18555	CDS_4622	2.53464	CDS_2003	30.0225	3.56619	6.86734e-07
ESW21050	CDS_10510	47.1644	CDS_143	555.065	3.55689	0
ESW11635	CDS_31225	0.798167	CDS_4265	9.34883	3.55002	0.00566152
XP_004516872	CDS_167	14.0374	CDS_17864	163.733	3.544	0
NP_001237239	CDS_12573	6.74451	CDS_16486	77.6397	3.52501	1.77636e-15
ESW32427	CDS_14717	1.18585	CDS_212	13.608	3.52046	0.000867009
ESW34416	CDS_39250	0.747832	CDS_4139	8.54074	3.51357	0.0083632
ESW09580	CDS_24995	2.21185	CDS_2100	25.0254	3.50007	6.4224e-06
ESW29495	CDS_26366	1.54868	CDS_4770	17.3522	3.486	0.00017557
AGV54603	CDS_25455	0.628859	CDS_1307	7.02372	3.48143	0.0170619
ESW23643	CDS_8173	4.87515	CDS_16284	53.434	3.45424	5.08816e-11
ESW21393	CDS_39259	0.902276	CDS_1335	9.8847	3.45356	0.00472447
ESW16123	CDS_8811	7.63686	CDS_579	83.4259	3.44944	2.22045e-16
ESW32638	CDS_16181	0.93902	CDS_16820	10.2213	3.44427	0.00409771
ESW19595	CDS_17893	3.26657	CDS_16277	35.5508	3.44403	8.62228e-08
ACU23395	CDS_11203	16.1063	CDS_16919	175.077	3.4423	0
ESW33996	CDS_7268	1.90098	CDS_16712	20.6372	3.44043	4.52594e-05
AGV54809	CDS_1470	162.869	CDS_38	1767.26	3.43973	0
ACF74355	CDS_4330	9.44972	CDS_365	100.85	3.4158	0
ESW31657	CDS_25636	1.16915	CDS_1943	12.4686	3.41478	0.00155777
ESW13661	CDS_6300	21.6091	CDS_285	230.149	3.41286	0
XP_003548114	CDS_21130	2.92286	CDS_20500	31.1274	3.41273	5.76882e-07
ESW26170	CDS_18603	2.30582	CDS_1557	24.1615	3.38936	1.11123e-05
ESW10313	CDS_20798	1.97641	CDS_2597	20.6035	3.38193	5.01085e-05
ESW04060	CDS_4087	4.65473	CDS_16016	48.4859	3.38079	4.86921e-10
ESW08437	CDS_5504	71.6231	CDS_23303	745.773	3.38024	0
ESW17778	CDS_4124	16.7677	CDS_20906	173.878	3.37432	0
XP_003534929	CDS_2587	2.80437	CDS_16051	28.8978	3.36521	1.59659e-06
ESW15834	CDS_15422	0.798167	CDS_20454	8.20798	3.36227	0.0105891
ESW28572	CDS_14182	0.943288	CDS_5043	9.67369	3.3583	0.00552514
ESW04040	CDS_8194	4.29359	CDS_2063	43.8873	3.35355	3.47081e-09
ESW19143	CDS_16714	12.5479	CDS_73	128.146	3.35227	0
XP_002334250	CDS_24535	4.40201	CDS_20417	44.7297	3.345	2.53094e-09
ESW03776	CDS_11418	7.4939	CDS_16172	76.0863	3.34385	7.77156e-15
ESW04595	CDS_4582	5.76454	CDS_1584	58.4233	3.34127	9.84546e-12
ACB30383	CDS_2157	1.22073	CDS_3811	12.3638	3.34032	0.00173943
ESW10173	CDS_4359	2.99133	CDS_2536	30.2669	3.33888	9.58367e-07
ESW12081	CDS_24429	1.52591	CDS_16924	15.4204	3.3371	0.000473306
XP_003549719	CDS_4345	34.622	CDS_15918	349.808	3.3368	0
ESW08627	CDS_546	5.14658	CDS_1485	51.6712	3.32768	1.60467e-10
ESW30692	CDS_8057	5.84663	CDS_17084	58.5543	3.3241	1.00691e-11
XP_003547614	CDS_10788	3.80195	CDS_1013	37.9113	3.31782	4.39916e-08
ESW19080	CDS_22024	3.50885	CDS_499	34.6011	3.30175	1.77027e-07
ESW08166	CDS_8253	5.54452	CDS_1339	54.2114	3.28946	6.55314e-11
ESW08927	CDS_8666	0.610363	CDS_3863	5.93386	3.28123	0.0309092
XP_004513497	CDS_8902	2.30582	CDS_17090	22.3956	3.27987	2.75036e-05
ESW13958	CDS_26024	1.97641	CDS_5651	19.0683	3.27022	0.00011075
ESW14126	CDS_10633	1.68914	CDS_1568	16.1865	3.26042	0.00037157
NP_001061210	CDS_19360	1.36081	CDS_2324	13.0223	3.25845	0.00141358
WP_002430991	CDS_3886	2.90533	CDS_16087	27.7524	3.25584	3.20124e-06
ESW11028	CDS_39054	1.59633	CDS_16710	15.1058	3.24227	0.000598062
ESW32240	CDS_6243	10.7164	CDS_1052	101.003	3.23651	0
CAA06793	CDS_31396	2.14679	CDS_16742	20.1654	3.23163	7.41849e-05
ESW20474	CDS_12269	2.55851	CDS_2284	24.0058	3.23001	1.53868e-05
ESW22800	CDS_1985	25.3475	CDS_19917	237.368	3.22721	0
ESW19746	CDS_8688	10.6618	CDS_2019	99.3948	3.22073	0
XP_005276384	CDS_22173	0.972766	CDS_28402	9.05503	3.21855	0.00794868
XP_003516404	CDS_7062	1.27055	CDS_23316	11.8223	3.21798	0.00244407
ESW18124	CDS_4546	1.05075	CDS_543	9.77342	3.21744	0.00587255
ESW15055	CDS_26516	2.2077	CDS_2653	20.5029	3.21521	6.63917e-05
ESW32089	CDS_37213	2.44145	CDS_95	22.5719	3.20872	2.86553e-05
ESW15377	CDS_1474	75.5978	CDS_17070	698.831	3.20853	0
ESW09632	CDS_17686	1.68262	CDS_3120	15.4352	3.19744	0.000545009
ESW22091	CDS_20745	9.68442	CDS_605	88.6618	3.19458	1.11022e-16
ESW31215	CDS_8072	2.9183	CDS_23297	26.5583	3.18596	5.93515e-06
ESW25111	CDS_8936	1.48231	CDS_1402	13.4805	3.18495	0.00125131
XP_003541181	CDS_5952	7021.02	CDS_19771	63751	3.1827	0
ESW05176	CDS_22472	2.6856	CDS_6263	24.228	3.17336	1.56144e-05
ESW14898	CDS_33482	1.84093	CDS_1367	16.5442	3.16782	0.000359452
AAS55853	CDS_18329	2.70683	CDS_6461	24.2612	3.16398	1.568e-05
ESW11043	CDS_12538	7.46231	CDS_137	66.8341	3.16289	7.55285e-13
AAD56038	CDS_27653	0.873783	CDS_925	7.77519	3.15353	0.014469
ESW24785	CDS_23728	1.86771	CDS_3126	16.5688	3.14912	0.000364679
ESW10803	CDS_36321	0.568557	CDS_17980	5.01599	3.14116	0.0499541
ESW08068	CDS_4919	18.5731	CDS_742	163.598	3.13887	0
ESW31293	CDS_22436	1.05879	CDS_19898	9.28362	3.13227	0.00774288
YP_005090462	CDS_25788	1.88658	CDS_17628	16.5227	3.1306	0.000381641
WP_002541200	CDS_529	1.7737	CDS_20097	15.4882	3.12633	0.000580653
ESW12075	CDS_21515	2.05243	CDS_5593	17.88	3.12294	0.000220241
ESW20688	CDS_16952	2.03454	CDS_2900	17.6985	3.12085	0.000237043
ESW27158	CDS_40468	0.883078	CDS_957	7.66258	3.11722	0.0156214
ESW30529	CDS_3282	13.4347	CDS_19811	116.156	3.11203	0
ESW11640	CDS_5827	15.4079	CDS_16170	133.123	3.11102	0
ACU17965	CDS_20321	2.28466	CDS_2917	19.7107	3.10893	0.000106943
ESW28313	CDS_3050	22.0556	CDS_19842	189.817	3.10539	0
ESW18102	CDS_10185	7.32112	CDS_15897	61.9475	3.08091	7.48557e-12
ESW33655	CDS_9114	0.864681	CDS_5003	7.31023	3.07968	0.0185866
ESW16066	CDS_21578	1.42139	CDS_5638	11.9499	3.07162	0.00265439
ESW12436	CDS_12591	12.1807	CDS_16106	102.258	3.06954	0
ESW30122	CDS_30517	1.40218	CDS_2015	11.7329	3.06482	0.00292447
ESW12313	CDS_15601	1.93045	CDS_3307	16.1098	3.06093	0.000491669
ESW28590	CDS_15544	2.44145	CDS_16853	20.3738	3.0609	8.88965e-05
ESW33903	CDS_3342	2.72162	CDS_4461	22.6985	3.06006	3.52019e-05
ESW25606	CDS_6837	11.2307	CDS_16198	93.2933	3.05433	0
NP_001241150	CDS_20606	3.91554	CDS_1589	32.5214	3.05411	7.52413e-07
ESW35677	CDS_5203	11.8585	CDS_992	98.3182	3.05154	0
ESW31251	CDS_10153	4.39461	CDS_770	36.2535	3.04431	1.79145e-07
ESW25248	CDS_2768	19.4632	CDS_16179	159.983	3.0391	0
XP_003521316	CDS_18985	2.44145	CDS_3325	20.0326	3.03654	0.000105872
ESW34401	CDS_30066	1.57613	CDS_4394	12.9243	3.03563	0.00185981
NP_001242819	CDS_17208	2.30582	CDS_2919	18.8765	3.03325	0.000169066
ESW26216	CDS_6154	4.10723	CDS_16562	33.6138	3.03281	5.19778e-07
ESW25435	CDS_27643	0.684143	CDS_6060	5.59748	3.03241	0.0402812
ESW35426	CDS_9152	2.22346	CDS_1881	18.1076	3.02571	0.000230688
ESW09338	CDS_24284	2.5673	CDS_2565	20.8608	3.02247	7.8296e-05
ESW17545	CDS_8801	5.49327	CDS_456	44.6013	3.02135	7.6583e-09
ESW32675	CDS_4754	1.69673	CDS_3391	13.7125	3.01466	0.00138025
XP_003536295	CDS_15039	1.77877	CDS_5637	14.3245	3.00953	0.001083
ESW03602	CDS_5675	38.2864	CDS_23305	307.623	3.00626	0
EAZ00730	CDS_35483	1.10679	CDS_65	8.82088	2.99454	0.0104707
ESW09577	CDS_28917	2.59404	CDS_16180	20.6322	2.99162	8.98425e-05
ESW27774	CDS_22830	2.40773	CDS_16552	19.0802	2.98633	0.000167902
ESW32068	CDS_20116	2.81388	CDS_62	22.2193	2.98118	4.90365e-05
ESW19043	CDS_106	10.5115	CDS_16502	82.0355	2.96428	6.88338e-15
ESW15412	CDS_31203	0.830093	CDS_3272	6.47717	2.96402	0.0286587
ESW18855	CDS_23262	5.61534	CDS_1241	43.2425	2.945	1.70366e-08
ESW13721	CDS_15154	2.16815	CDS_734	16.657	2.94159	0.000466257
ESW19725	CDS_13046	3.92333	CDS_1283	30.1381	2.94144	2.50194e-06
ESW29321	CDS_3293	22.9631	CDS_20001	174.58	2.9265	0
EOY18077	CDS_18537	1.95616	CDS_13642	14.8625	2.92558	0.000972607
ESW20309	CDS_899	12.4413	CDS_307	93.3969	2.90823	2.22045e-16
ESW19327	CDS_233	18.3393	CDS_17112	137.447	2.90587	0
ESW31641	CDS_5940	3.33779	CDS_20271	24.9979	2.90484	1.96079e-05
ESW22666	CDS_5944	5.08	CDS_16407	38.0118	2.90355	1.41005e-07
ESW32249	CDS_29923	1.52912	CDS_2421	11.3945	2.89756	0.0039864
ESW13657	CDS_6638	2.42111	CDS_5939	17.9003	2.88625	0.000311491
XP_003522623	CDS_28122	1.2523	CDS_813	9.24489	2.88408	0.00959275
XP_003516508	CDS_16372	2.40773	CDS_2276	17.721	2.87971	0.000338563
ESW19853	CDS_30571	0.965225	CDS_5497	7.09924	2.87873	0.0234076
XP_003540651	CDS_40750	0.723919	CDS_1641	5.31653	2.87659	0.0493914
ESW19171	CDS_10003	4.56932	CDS_1996	33.5124	2.87464	8.39072e-07
BAJ22388	CDS_3221	79.4905	CDS_6717	580.905	2.86945	0
ESW17029	CDS_14038	0.965225	CDS_17125	7.02712	2.864	0.0243293
ESW04520	CDS_32517	2.34932	CDS_16922	17.0677	2.86095	0.000447651
ESW34676	CDS_3925	2.96462	CDS_1566	21.5181	2.85963	8.08205e-05
ESW03856	CDS_1726	5.7581	CDS_16676	41.7821	2.85922	4.00919e-08
XP_003538408	CDS_2988	11.7658	CDS_22	85.0577	2.85384	4.88498e-15
ESW18711	CDS_14222	1.12175	CDS_21008	8.0832	2.84918	0.015854
ESW34918	CDS_7473	6.52216	CDS_1683	46.665	2.83892	7.04625e-09
XP_003546117	CDS_22631	1.83109	CDS_20759	13.0815	2.83675	0.00218172
XP_003524890	CDS_14478	1.64855	CDS_2762	11.7767	2.83666	0.00364241
ESW31511	CDS_34358	1.19725	CDS_17624	8.54747	2.83577	0.0132757
ESW17172	CDS_16190	3.63545	CDS_1894	25.9395	2.83495	1.60883e-05
ESW13398	CDS_11004	2.07523	CDS_1399	14.7208	2.82651	0.00117325
ESW23228	CDS_9016	13.206	CDS_79	93.6686	2.82637	2.22045e-16
ESW07813	CDS_11421	21.1986	CDS_39	148.562	2.80902	0
XP_003527510	CDS_26459	3.09736	CDS_1477	21.6495	2.80522	8.61181e-05
ESW14543	CDS_19931	2.00829	CDS_1770	14.0312	2.8046	0.00157393
ESW09052	CDS_9761	5.24448	CDS_1676	36.473	2.79796	3.5183e-07
ESW24949	CDS_4776	8.85433	CDS_16230	61.243	2.79009	4.30069e-11
ESW09658	CDS_9033	2.50028	CDS_1933	17.278	2.78877	0.000462524
ESW15580	CDS_44675	0.873783	CDS_4698	6.02949	2.78669	0.0384953
XP_003525821	CDS_33444	2.4029	CDS_5745	16.5662	2.78539	0.000607452
ESW07146	CDS_10775	4.48062	CDS_1906	30.8857	2.78517	2.87234e-06
ESW13818	CDS_10762	1.00415	CDS_3527	6.91721	2.78422	0.0266707
ESW10617	CDS_16706	2.41775	CDS_5265	16.6491	2.78371	0.0005939
ESW04136	CDS_16774	1.64375	CDS_1491	11.3157	2.78326	0.00460597
XP_004517235	CDS_1870	57.0399	CDS_16003	392.487	2.7826	0
ESW29072	CDS_7866	2.29368	CDS_783	15.7643	2.78093	0.000833101
ESW13401	CDS_6115	4.07995	CDS_16943	27.9696	2.77724	8.64789e-06
ESW25303	CDS_12071	1.92151	CDS_1194	13.167	2.77661	0.00226666
ESW17856	CDS_11667	4.45737	CDS_1373	30.4721	2.77323	3.48155e-06
ESW32681	CDS_9954	1.13711	CDS_1209	7.71022	2.76139	0.0198164
ESW27716	CDS_11370	1.70902	CDS_3121	11.5594	2.75783	0.0043371
ESW24013	CDS_8474	7.58571	CDS_606	51.1496	2.75337	2.00894e-09
XP_003536612	CDS_17508	2.08916	CDS_20282	14.0825	2.75291	0.00165369
XP_002509528	CDS_34171	1.25772	CDS_18792	8.46448	2.75061	0.014801
ESW33337	CDS_12341	3.4071	CDS_357	22.8499	2.74557	6.2248e-05
ESW20913	CDS_21520	2.49028	CDS_4362	16.6624	2.74221	0.000630737
AGV54283	CDS_9834	10.8551	CDS_483	72.4183	2.73799	1.06315e-12
ESW18821	CDS_6084	5.3453	CDS_20198	35.6266	2.73661	5.90199e-07
ESW24848	CDS_13017	10.0211	CDS_16036	66.7021	2.73469	8.328e-12
ESW13393	CDS_6782	8.14241	CDS_20807	54.1468	2.73335	7.47329e-10
ESW09592	CDS_10914	4.61163	CDS_376	30.4721	2.72414	3.98718e-06
ESW20992	CDS_1987	4.70613	CDS_1799	31.0364	2.72135	3.28064e-06
ESW17057	CDS_14208	3.96509	CDS_16841	26.119	2.71967	1.98566e-05
ESW34731	CDS_11412	6.00726	CDS_1807	39.4427	2.71498	1.60377e-07
ESW30120	CDS_7488	10.0728	CDS_940	65.8819	2.70942	1.29965e-11
ESW03689	CDS_34130	1.15291	CDS_6584	7.52398	2.70622	0.0222133
ESW35035	CDS_1133	134.827	CDS_19794	878.314	2.70362	0
ESW28991	CDS_15796	4.50051	CDS_20068	29.2788	2.7017	6.55122e-06
ESW23448	CDS_20012	3.79724	CDS_1435	24.6679	2.69961	3.53504e-05
ESW15644	CDS_23027	3.3523	CDS_24789	21.7482	2.69767	0.00010294
ESW03641	CDS_1434	19.9222	CDS_16113	128.817	2.69287	0
ESW16823	CDS_7828	3.33946	CDS_16587	21.5062	2.68707	0.000115241
ESW15149	CDS_15105	2.4029	CDS_2558	15.4569	2.6854	0.00107833
ESW11516	CDS_20146	3.99816	CDS_3088	25.6264	2.68022	2.60948e-05
ESW27519	CDS_279	198.564	CDS_8	1264.75	2.67117	0
ESW07545	CDS_3914	2.37421	CDS_16877	14.9803	2.65755	0.0013448
ESW14596	CDS_19075	1.05075	CDS_5085	6.61884	2.65516	0.0331309
ESW19703	CDS_24166	2.15609	CDS_1029	13.5432	2.65108	0.00233957
XP_003523128	CDS_18534	0.950489	CDS_4025	5.96361	2.64944	0.0434451
ESW05377	CDS_19024	0.943288	CDS_3089	5.91692	2.64908	0.0439886
ESW08261	CDS_8691	14.8046	CDS_16248	92.8214	2.64841	1.55431e-15
ESW11183	CDS_23013	2.53077	CDS_4290	15.811	2.64328	0.00101445
ESW19689	CDS_4577	8.49511	CDS_19744	53.0326	2.64217	1.77432e-09
ESW33215	CDS_22730	1.36829	CDS_16220	8.52718	2.6397	0.015854
ESW07007	CDS_17209	2.1224	CDS_1140	13.2046	2.63727	0.00269242
ESW10391	CDS_29411	1.84465	CDS_2678	11.468	2.63619	0.00514145
ESW18851	CDS_20580	2.45106	CDS_2134	15.2361	2.63601	0.00126494
AHA84177	CDS_17048	12.3938	CDS_252	77.0033	2.63531	4.31988e-13
ESW20910	CDS_24064	1.57613	CDS_1854	9.78885	2.63476	0.00982695
ESW25224	CDS_1877	11.5097	CDS_14276	71.3317	2.63169	3.1839e-12
ESW13895	CDS_3850	6.78442	CDS_674	41.9081	2.62693	9.3264e-08
ESW32741	CDS_3722	1.98825	CDS_585	12.2718	2.62578	0.00388243
ESW10711	CDS_2473	17.7023	CDS_20318	108.712	2.61851	0
ESW27743	CDS_7073	12.7394	CDS_930	77.8732	2.61183	3.82583e-13
ESW04655	CDS_208	17.1926	CDS_16195	104.926	2.60951	0
ESW12034	CDS_14382	3.40202	CDS_2221	20.7492	2.60859	0.000178773
AAC28907	CDS_21427	2.70683	CDS_1043	16.5057	2.60829	0.00083355
ESW16570	CDS_2651	6.11978	CDS_20254	37.2437	2.60544	5.2438e-07
ESW07412	CDS_9714	3.14429	CDS_190	19.1092	2.60346	0.000325437
ESW25936	CDS_8140	1.42418	CDS_1282	8.60795	2.59554	0.0159262
ESW21658	CDS_40098	1.06422	CDS_9850	6.42133	2.59307	0.0374243
ESW30557	CDS_15376	2.04961	CDS_3846	12.312	2.58664	0.00401947
ESW05784	CDS_377	113.236	CDS_101	678.427	2.58287	0
ESW12884	CDS_10868	7.476	CDS_960	44.411	2.57058	5.00719e-08
ESW29622	CDS_2149	135.755	CDS_68	804.831	2.56768	0
ESW07291	CDS_2236	40.1658	CDS_19775	237.137	2.56168	0
ESW12549	CDS_20996	2.53077	CDS_716	14.9402	2.56155	0.00158852
ESW06341	CDS_6961	3.74222	CDS_799	22.0763	2.56053	0.000123531
ESW15341	CDS_10244	9.0856	CDS_1414	53.429	2.55597	2.42536e-09
ESW23742	CDS_10627	10.2236	CDS_1560	60.0071	2.55323	2.58554e-10
ESW27013	CDS_14297	1.01231	CDS_24552	5.93999	2.55281	0.0466214
ESW19778	CDS_29466	1.57215	CDS_3975	9.14411	2.54011	0.0137887
ACU24227	CDS_36674	1.59633	CDS_17557	9.28362	2.53993	0.0131561
ESW32589	CDS_4718	8.30093	CDS_20832	48.2005	2.5377	1.58274e-08
XP_004497466	CDS_31	91.7056	CDS_23179	531.913	2.53611	0
ESW11144	CDS_1600	62.8796	CDS_239	363.973	2.53317	0
ESW06082	CDS_23812	3.67489	CDS_2761	21.2553	2.53205	0.000175476
ESW29180	CDS_39317	1.35341	CDS_936	7.81337	2.52934	0.0230067
XP_003534225	CDS_41343	1.09223	CDS_4015	6.30458	2.52913	0.0412187
ESW14917	CDS_30652	1.34755	CDS_5608	7.75911	2.52555	0.023638
XP_003541702	CDS_28441	1.36829	CDS_17295	7.85987	2.52214	0.0228089
ESW18597	CDS_18242	1.40218	CDS_2848	8.03408	2.51846	0.021399
ESW30968	CDS_8577	15.0524	CDS_195	86.2281	2.51817	4.77396e-14
ESW14346	CDS_20358	1.27055	CDS_20264	7.27648	2.51779	0.0284928
ESW06136	CDS_20078	4.11995	CDS_3496	23.4629	2.50969	8.61636e-05
ESW05224	CDS_20105	3.19267	CDS_560	18.1794	2.50947	0.000545888
XP_003540514	CDS_2608	16.8187	CDS_77	95.6063	2.50704	2.22045e-15
XP_003536605	CDS_8861	9.35958	CDS_16062	53.1035	2.50429	3.57943e-09
ESW26878	CDS_27303	1.14496	CDS_5550	6.48577	2.50199	0.0389052
ESW16952	CDS_10652	11.2323	CDS_16737	63.591	2.50117	1.07009e-10
ESW08537	CDS_3002	2.18446	CDS_2926	12.3562	2.49989	0.00440703
ESW31819	CDS_38363	1.19725	CDS_4092	6.77158	2.49977	0.0352918
ESW16348	CDS_24142	2.3945	CDS_1167	13.5432	2.49977	0.00288628
ESW06237	CDS_9591	3.6384	CDS_2125	20.5405	2.49709	0.00024566
XP_003538133	CDS_3406	8.80004	CDS_12291	49.6583	2.49645	1.18764e-08
ESW09422	CDS_7672	9.82321	CDS_268	55.1194	2.48829	1.97825e-09
XP_003549598	CDS_16126	3.07938	CDS_3350	17.2349	2.48462	0.000802691
ESW33516	CDS_36403	1.27055	CDS_5071	7.11016	2.48443	0.0312714
ESW19144	CDS_9363	2.85519	CDS_1224	15.9632	2.48309	0.00126357
ESW24538	CDS_30558	2.51543	CDS_3953	14.022	2.47881	0.00252968
ESW30864	CDS_18059	1.07804	CDS_2225	6.00014	2.47658	0.0482861
ESW29668	CDS_19715	2.2077	CDS_20142	12.2847	2.47625	0.00472186
ESW29700	CDS_1169	4.32962	CDS_1018	24.0155	2.47165	7.81305e-05
ESW24067	CDS_5008	7.42775	CDS_705	41.174	2.47074	2.33961e-07
ESW16313	CDS_26996	1.36829	CDS_6684	7.56824	2.46759	0.0267171
ESW17338	CDS_4943	2.26979	CDS_1099	12.545	2.46648	0.00435387
ESW20243	CDS_6756	1.97641	CDS_2183	10.8761	2.46021	0.00798427
ESW10409	CDS_15346	5.37119	CDS_1771	29.3502	2.45006	1.35107e-05
ESW30141	CDS_4962	5.45414	CDS_20165	29.7197	2.446	1.20458e-05
ESW35723	CDS_18351	1.96306	CDS_2227	10.6726	2.44274	0.00875566
ESW29207	CDS_7097	19.4305	CDS_15902	105.63	2.44263	2.22045e-16
ESW05956	CDS_32676	4.36891	CDS_3147	23.7395	2.44194	9.29877e-05
AFR40585	CDS_9604	4.93293	CDS_550	26.7919	2.44128	3.296e-05
ESW32924	CDS_15238	3.67298	CDS_1942	19.8311	2.43274	0.000360414
ESW25063	CDS_11315	5.83659	CDS_144	31.4639	2.4305	7.11153e-06
ESW19784	CDS_17731	4.3234	CDS_1408	23.154	2.42102	0.000119536
XP_003543069	CDS_1104	146.119	CDS_19858	780.923	2.41803	0
ESW13062	CDS_24979	1.82038	CDS_16622	9.70926	2.41512	0.0128112
ESW27282	CDS_8680	9.58441	CDS_679	51.0556	2.41331	1.1551e-08
ESW29492	CDS_1814	34.2049	CDS_18582	181.602	2.4085	0
AAT38954	CDS_15029	4.31484	CDS_2343	22.8541	2.40507	0.00013758
ESW06741	CDS_17181	3.30151	CDS_2549	17.4617	2.403	0.000865141
ESW16986	CDS_16315	1.96601	CDS_647	10.3177	2.39177	0.0106249
ESW14638	CDS_25253	2.64121	CDS_17763	13.851	2.39072	0.00306898
AFK48057	CDS_1751	9.74731	CDS_1710	51.1167	2.39072	1.29089e-08
EOY03029	CDS_9963	3.54308	CDS_16658	18.5037	2.38474	0.000629383
ESW24296	CDS_15706	5.09489	CDS_20430	26.572	2.38279	4.20619e-05
ESW14528	CDS_5430	5.55775	CDS_15941	28.8837	2.37768	1.99821e-05
ACB30382	CDS_2120	45.4559	CDS_23346	235.695	2.37439	0
ESW35086	CDS_4742	39.3871	CDS_15906	203.68	2.37051	0
XP_003544588	CDS_12149	2.49028	CDS_16052	12.8535	2.36778	0.00450538
ESW30898	CDS_2154	6.98255	CDS_593	36.039	2.36773	1.95985e-06
ESW33143	CDS_22832	3.56681	CDS_17314	18.4082	2.36764	0.000675673
ESW12691	CDS_5260	9.26803	CDS_16095	47.8284	2.36753	4.25633e-08
ESW07671	CDS_1991	261.998	CDS_36	1345.35	2.36035	0
AAD27882	CDS_29345	1.80455	CDS_20666	9.26302	2.35984	0.0159807
ESW08399	CDS_1201	10.7736	CDS_1160	55.14	2.35561	4.29328e-09
ESW33015	CDS_3676	3.01431	CDS_16599	15.3782	2.35099	0.00193521
ESW05383	CDS_16569	1.83881	CDS_5475	9.3462	2.3456	0.015791
ESW14574	CDS_30874	1.29702	CDS_5223	6.58348	2.34365	0.0430866
ESW24950	CDS_11034	1.42139	CDS_5628	7.20381	2.34146	0.0342737
ESW27431	CDS_32420	2.88957	CDS_929	14.5105	2.32818	0.00271907
ESW23121	CDS_31221	1.59633	CDS_2725	8.01583	2.32809	0.0258952
ESW33144	CDS_10412	4.44003	CDS_486	22.2749	2.32678	0.000204857
ESW11667	CDS_1949	53.6411	CDS_435	268.445	2.32322	0
ESW08159	CDS_11986	3.13698	CDS_20669	15.6946	2.32282	0.00184871
ESW22260	CDS_8941	4.74339	CDS_15874	23.7262	2.32249	0.000127661
ESW33058	CDS_8388	12.5014	CDS_16604	62.4657	2.32097	5.19923e-10
ESW06876	CDS_3733	8.70463	CDS_21186	43.3619	2.31657	2.30953e-07
ESW05025	CDS_8071	6.6899	CDS_2962	32.9922	2.30207	6.80957e-06
ESW28026	CDS_16859	2.62688	CDS_19887	12.9457	2.30105	0.00483271
ESW25434	CDS_905	3.93579	CDS_381	19.3723	2.29927	0.000570761
AGV54691	CDS_27794	1.39903	CDS_2685	6.86489	2.29481	0.0405194
ESW09901	CDS_6760	2.54383	CDS_3367	12.474	2.29384	0.00572464
ESW35377	CDS_1269	5.6443	CDS_4550	27.6629	2.29309	3.88451e-05
ESW22828	CDS_554	2.02462	CDS_632	9.89693	2.28933	0.0138591
ESW13812	CDS_19496	1.36829	CDS_2563	6.64301	2.27947	0.0444865
ESW29237	CDS_20887	4.15047	CDS_20256	20.1433	2.27896	0.000463516
ESW05812	CDS_12673	12.4845	CDS_23419	60.529	2.27749	1.29024e-09
XP_003534862	CDS_14599	1.69407	CDS_6473	8.21306	2.27743	0.025362
ESW18722	CDS_21801	1.69407	CDS_1891	8.20798	2.27654	0.025362
ESW08519	CDS_11008	2.18446	CDS_331	10.5234	2.26826	0.0115154
ESW28720	CDS_19401	3.05655	CDS_3091	14.7075	2.26658	0.00283924
ESW31909	CDS_7225	2.62688	CDS_2554	12.6387	2.26643	0.00566466
ESW24496	CDS_17774	1.38349	CDS_20962	6.65066	2.26519	0.044645
ESW22525	CDS_735	10.9261	CDS_16445	52.5143	2.26493	1.71952e-08
ESW27012	CDS_7368	10.2366	CDS_19787	49.1831	2.26443	4.86964e-08
ESW03928	CDS_1722	10.1858	CDS_2523	48.8058	2.2605	5.5859e-08
ESW07371	CDS_18726	3.06987	CDS_619	14.6099	2.2507	0.00301231
ESW07122	CDS_10332	3.41494	CDS_30	16.2495	2.25047	0.00174987
ESW22610	CDS_11870	3.52931	CDS_2182	16.7729	2.24868	0.00148914
ABM53543	CDS_9400	6.44038	CDS_16091	30.5547	2.24618	1.819e-05
ESW28758	CDS_4037	15.6644	CDS_635	74.0642	2.24129	2.59872e-11
ESW13738	CDS_29036	2.11759	CDS_749	9.92387	2.22848	0.0149615
ESW08280	CDS_39941	1.55643	CDS_2938	7.29248	2.22817	0.0370524
ESW04712	CDS_12329	17.0902	CDS_255	79.7653	2.2226	5.37559e-12
NP_001242846	CDS_11792	6.38533	CDS_4424	29.6999	2.21763	2.63984e-05
ESW21484	CDS_15537	6.65139	CDS_23608	30.9052	2.21612	1.80852e-05
NP_001235760	CDS_471	30.5655	CDS_267	141.862	2.21451	0
ESW08333	CDS_14347	2.67772	CDS_1968	12.4146	2.21296	0.00665426
ESW31489	CDS_32100	1.53091	CDS_2608	7.07159	2.20765	0.0406391
ESW27311	CDS_32154	1.58113	CDS_23342	7.25527	2.19807	0.0383372
AGV54214	CDS_8928	13	CDS_16591	59.5573	2.19576	3.07622e-09
ESW06581	CDS_11000	10.3084	CDS_112	47.1533	2.19355	1.35503e-07
ESW23966	CDS_9119	1.45399	CDS_1748	6.6366	2.19043	0.0478286
ESW18719	CDS_7218	4.15047	CDS_1250	18.8527	2.18343	0.000879252
ESW06881	CDS_18643	3.6037	CDS_1301	16.3518	2.1819	0.00194789
ESW25758	CDS_7689	4.01658	CDS_104	18.2032	2.18015	0.00109182
ESW04483	CDS_2182	8.50788	CDS_508	38.5173	2.17863	2.0273e-06
ESW34912	CDS_7785	3.70859	CDS_657	16.6345	2.16524	0.00185374
ESW26906	CDS_8789	11.7296	CDS_19912	52.5344	2.16311	3.18732e-08
ESW24851	CDS_33825	1.76616	CDS_4454	7.90842	2.16278	0.0319533
ESW15891	CDS_6989	10.7997	CDS_782	48.3366	2.16213	1.12791e-07
ESW26762	CDS_15793	3.98155	CDS_4511	17.8172	2.16187	0.00127664
ACV72060	CDS_1717	26.9652	CDS_179	120.436	2.15909	0
ESW06156	CDS_1594	101.672	CDS_23506	453.952	2.15862	0
ESW29086	CDS_2824	2.55413	CDS_16872	11.3915	2.15705	0.010067
ESW05898	CDS_1113	98.1238	CDS_92	437.511	2.15664	0
ESW04341	CDS_20640	3.04368	CDS_82	13.5432	2.15368	0.00505404
ESW34893	CDS_1151	10.8448	CDS_900	48.1737	2.15125	1.26045e-07
AHA84240	CDS_1289	42.3052	CDS_164	187.776	2.1501	0
ESW34251	CDS_35618	1.82438	CDS_4568	8.07381	2.14584	0.0306404
XP_003522438	CDS_31048	1.69177	CDS_914	7.47782	2.14409	0.0375344
ESW14604	CDS_10113	11.5291	CDS_615	50.9234	2.14305	5.84538e-08
ESW29116	CDS_2322	15.898	CDS_1172	70.2154	2.14294	1.90378e-10
ESW07421	CDS_16524	4.40987	CDS_16510	19.4683	2.14232	0.000798378
ESW10747	CDS_1771	10.3175	CDS_20041	45.5274	2.14164	2.94568e-07
ESW19887	CDS_2040	14.532	CDS_186	63.9291	2.13724	1.27642e-09
ESW27162	CDS_533	2.8866	CDS_16323	12.654	2.13215	0.00701549
ESW29959	CDS_21219	2.82986	CDS_1993	12.3381	2.12431	0.00781668
ESW09670	CDS_16724	2.2894	CDS_17805	9.94428	2.1189	0.0171203
ESW13840	CDS_879	5.29847	CDS_817	23	2.11799	0.000287673
ESW32462	CDS_8920	5.59499	CDS_1616	24.0989	2.10676	0.000211731
XP_003552822	CDS_17504	1.83649	CDS_4291	7.88922	2.10293	0.0343138
ESW31446	CDS_27093	2.45106	CDS_2459	10.5076	2.09996	0.0145761
ESW28473	CDS_4202	6.42771	CDS_17778	27.5533	2.09985	7.70229e-05
XP_003526509	CDS_10119	2.33829	CDS_2397	10.0035	2.09697	0.0173067
XP_003544594	CDS_4639	90.9691	CDS_19	388.345	2.09389	0
ESW35006	CDS_22150	2.63522	CDS_2690	11.2481	2.09369	0.011659
XP_003533374	CDS_3511	2.47379	CDS_1630	10.5407	2.09117	0.0145926
ESW03789	CDS_27122	2.91039	CDS_1728	12.4002	2.09108	0.00809652
ESW07638	CDS_15737	1.67358	CDS_5622	7.12091	2.08913	0.0447775
ESW23557	CDS_19983	5.36698	CDS_16275	22.8173	2.08794	0.000331758
ESW27823	CDS_23314	2.47052	CDS_1863	10.4798	2.08473	0.0150466
ESW32549	CDS_9347	4.92681	CDS_16966	20.8791	2.08333	0.000604198
ESW29073	CDS_10530	2.67772	CDS_2817	11.3441	2.08287	0.0115089
ESW26850	CDS_7642	3.26808	CDS_2709	13.8376	2.08207	0.005242
ESW19053	CDS_416	1040.38	CDS_15915	4400.26	2.08048	0
ESW13693	CDS_6680	4.23238	CDS_2767	17.8695	2.07795	0.00152183
ESW34561	CDS_20290	1.86771	CDS_2434	7.86839	2.0748	0.0356034
ESW04843	CDS_12787	3.05181	CDS_892	12.8121	2.06977	0.00737207
ESW25990	CDS_8067	1.9156	CDS_16736	8.01468	2.06485	0.0344748
ESW17385	CDS_5112	22.3166	CDS_120	93.1093	2.06081	5.64659e-13
ESW16022	CDS_3778	16.2638	CDS_20298	67.8385	2.06044	7.57744e-10
ESW26020	CDS_14167	2.93112	CDS_363	12.1626	2.05292	0.00929629
ESW17015	CDS_1786	18.0307	CDS_18825	74.7082	2.05081	1.16612e-10
ESW25417	CDS_33681	2.14679	CDS_20028	8.87738	2.04795	0.0264708
ESW09708	CDS_12061	2.51543	CDS_4150	10.3882	2.04607	0.0164324
ESW10464	CDS_17056	3.3909	CDS_482	13.9946	2.04513	0.0053564
ESW07965	CDS_1853	14.2378	CDS_552	58.629	2.04188	1.2211e-08
ESW25456	CDS_6265	14.5363	CDS_211	59.7104	2.03832	9.23012e-09
XP_003525564	CDS_15277	2.6978	CDS_3029	11.0785	2.03791	0.0133661
ESW17262	CDS_1216	16.6475	CDS_573	68.2801	2.03616	8.25046e-10
ESW35036	CDS_204	4.07021	CDS_5639	16.6854	2.03541	0.0024004
XP_003551169	CDS_26544	2.07523	CDS_2755	8.50702	2.03538	0.0303034
ESW26282	CDS_13786	2.38652	CDS_2535	9.75108	2.03065	0.0205448
ESW20500	CDS_16982	11.2555	CDS_16167	45.9722	2.03013	4.88424e-07
ESW04149	CDS_5074	10.4799	CDS_471	42.7799	2.02931	1.21646e-06
ESW10192	CDS_18817	2.47926	CDS_2216	10.1114	2.028	0.0183649
ESW28599	CDS_885	90.8252	CDS_15989	369.479	2.02433	0
ESW03285	CDS_4757	2.94306	CDS_2166	11.9499	2.0216	0.0104238
ESW03562	CDS_25478	1.83109	CDS_3137	7.42926	2.02052	0.0434965
ESW23424	CDS_20006	2.49028	CDS_1313	10.0923	2.01887	0.0187038
NP_001237737	CDS_16535	3.52398	CDS_2624	14.2802	2.01874	0.00513861
ESW14953	CDS_9677	2.35567	CDS_17302	9.52254	2.01521	0.0225739
NP_001237547	CDS_1590	81.8063	CDS_18585	329.438	2.00972	0
ESW07546	CDS_9375	14.9389	CDS_966	60.1399	2.00925	1.01568e-08
ESW12561	CDS_17137	2.62386	CDS_6151	10.496	2.00007	0.0168493
ESW19733	CDS_9765	4.34351	CDS_1643	17.3586	1.99872	0.00213232
ESW13333	CDS_28972	2.91261	CDS_1294	11.6084	1.99479	0.0120942
ESW10827	CDS_3023	38.5658	CDS_481	153.626	1.99403	0
NP_001239657	CDS_3566	52.3073	CDS_14026	207.522	1.98818	0
ESW33285	CDS_16338	4.84221	CDS_3343	19.1649	1.98473	0.00130249
ESW09565	CDS_6885	9.80425	CDS_1941	38.6266	1.97812	5.1357e-06
ESW19952	CDS_5788	3.15225	CDS_447	12.3588	1.97108	0.0100275
ESW14363	CDS_6379	32.8732	CDS_1116	128.69	1.96892	1.11022e-16
ESW05831	CDS_653	14.5266	CDS_16418	56.7939	1.96704	3.54257e-08
ESW11137	CDS_5973	11.909	CDS_2020	46.5546	1.96687	6.01948e-07
ESW08413	CDS_7470	5.55866	CDS_4391	21.699	1.96482	0.000659873
ESW20064	CDS_9213	13.6053	CDS_16105	52.8942	1.95894	1.10028e-07
ESW16730	CDS_7140	18.0647	CDS_218	70.0935	1.95611	1.00148e-09
ESW07432	CDS_17131	3.14863	CDS_1979	12.2168	1.95607	0.0107572
XP_003529291	CDS_18357	6.26486	CDS_16340	24.304	1.95584	0.000321463
ESW04564	CDS_8819	2.51181	CDS_4587	9.70318	1.94973	0.0232464
AGV54478	CDS_4767	7.29574	CDS_16494	28.1555	1.94829	0.000111397
NP_001236874	CDS_11947	21.2464	CDS_1049	81.9577	1.94766	4.32936e-11
ESW13750	CDS_3919	13.9297	CDS_20087	53.6772	1.94615	9.63486e-08
ESW30614	CDS_1380	530.795	CDS_23309	2045.17	1.946	0
ESW24043	CDS_11242	7.5413	CDS_1567	29.0336	1.94484	8.81935e-05
ESW27685	CDS_7397	14.6927	CDS_19848	56.5427	1.94425	4.46314e-08
ESW06909	CDS_15914	3.55754	CDS_16257	13.6564	1.94063	0.00722163
ESW16615	CDS_10962	2.53806	CDS_185	9.71334	1.93624	0.0236925
ESW25376	CDS_17185	4.789	CDS_16458	18.3109	1.93491	0.00189455
XP_003519880	CDS_13199	2.86239	CDS_607	10.9052	1.92972	0.0165734
ESW20409	CDS_14383	4.03518	CDS_23791	15.3563	1.92813	0.00451534
ESW22068	CDS_11646	3.5401	CDS_2750	13.4632	1.92716	0.00785166
ESW29927	CDS_8420	4.86538	CDS_401	18.468	1.9244	0.00186285
ESW08828	CDS_11490	2.23487	CDS_3330	8.46448	1.92123	0.0352092
ESW19520	CDS_4848	5.31732	CDS_2655	20.0518	1.91496	0.00121855
AFW90529	CDS_5880	20.1915	CDS_16342	76.0392	1.913	3.02253e-10
ESW31594	CDS_7357	19.5226	CDS_23944	73.4842	1.91229	6.03217e-10
ESW35794	CDS_11647	4.34929	CDS_2744	16.3709	1.91228	0.00348764
ESW11493	CDS_13123	14.0218	CDS_20488	52.617	1.90785	1.67324e-07
ESW05803	CDS_21707	2.20101	CDS_1727	8.25462	1.90704	0.0383372
ESW34186	CDS_31934	2.09855	CDS_4711	7.85987	1.90511	0.043368
ESW33963	CDS_4363	7.28005	CDS_2012	27.2645	1.905	0.000167902
ESW34319	CDS_4896	12.2202	CDS_16241	45.7148	1.90339	1.11072e-06
ESW27640	CDS_15444	2.62863	CDS_17806	9.8111	1.9001	0.0241755
XP_003554838	CDS_8841	5.25726	CDS_2613	19.5489	1.89471	0.00148189
ESW17370	CDS_7657	5.44631	CDS_1391	20.2239	1.89271	0.00123717
ESW32620	CDS_8300	5.81907	CDS_15983	21.5643	1.88978	0.000856785
NP_001239720	CDS_17649	14.9271	CDS_372	55.1489	1.8854	1.00206e-07
ESW07028	CDS_7166	7.66053	CDS_16356	28.2882	1.88469	0.000136416
ESW30893	CDS_9124	4.48699	CDS_16326	16.5589	1.88379	0.00353394
ESW17143	CDS_4580	9.05303	CDS_16874	33.4035	1.88352	3.41612e-05
ESW17198	CDS_5672	5.2684	CDS_16422	19.4107	1.88142	0.00159631
NP_001238374	CDS_1120	83.2688	CDS_23344	306.544	1.88025	0
ESW29827	CDS_3302	22.0663	CDS_23491	81.2328	1.88021	1.07668e-10
AGV54525	CDS_11586	10.9619	CDS_451	40.3428	1.87981	5.37721e-06
ESW29565	CDS_7161	2.35085	CDS_2295	8.63377	1.87681	0.0354992
NP_001242172	CDS_1693	55.9457	CDS_7718	205.408	1.87639	0
ESW03736	CDS_23779	4.38248	CDS_2149	15.9132	1.86041	0.00446331
ESW15264	CDS_5181	2.47052	CDS_1999	8.96732	1.85986	0.0327653
ESW16599	CDS_15851	2.57393	CDS_2861	9.30163	1.85351	0.0299354
ESW05935	CDS_4536	3.49105	CDS_3724	12.6103	1.85288	0.0115219
ESW34622	CDS_2174	15.5439	CDS_1017	55.785	1.84353	1.15325e-07
ESW29362	CDS_9274	4.50051	CDS_16371	16.1379	1.84229	0.0043659
ESW21460	CDS_3611	15.014	CDS_235	53.8163	1.84173	1.943e-07
ESW26373	CDS_1563	2.66989	CDS_686	9.56854	1.84152	0.0282131
ESW10111	CDS_11935	5.38555	CDS_17115	19.299	1.84136	0.00183867
ESW13617	CDS_12231	18.1402	CDS_509	64.9156	1.83938	1.11481e-08
ESW09637	CDS_5283	3.38254	CDS_3475	12.0921	1.83789	0.0137186
ESW29814	CDS_5168	7.41155	CDS_16384	26.4671	1.83635	0.000267395
ESW10773	CDS_1490	7.51545	CDS_1914	26.8042	1.83453	0.000247896
ESW09855	CDS_1442	6.64881	CDS_16414	23.673	1.83208	0.000577233
ESW06924	CDS_3327	99.6387	CDS_19797	353.828	1.82827	0
ESW13838	CDS_23477	2.59404	CDS_20116	9.20698	1.82753	0.0318417
ESW32277	CDS_14707	3.04963	CDS_3777	10.8023	1.82463	0.0203106
NP_001237373	CDS_4136	22.3907	CDS_23658	79.0761	1.82034	3.53528e-10
ESW15985	CDS_259	34.3971	CDS_544	121.442	1.81991	7.77156e-15
ESW06509	CDS_22299	5.43514	CDS_16452	19.1614	1.81781	0.00203799
XP_003540457	CDS_3834	21.2728	CDS_21347	74.9711	1.81733	1.03862e-09
ESW11741	CDS_1719	70.9885	CDS_4947	249.973	1.81612	0
NP_001239894	CDS_13712	4.80847	CDS_16000	16.929	1.81584	0.00374602
ESW18591	CDS_12739	3.07684	CDS_1912	10.8206	1.81425	0.0205684
XP_006227711	CDS_29095	2.21627	CDS_21270	7.78732	1.81299	0.0495388
XP_003534595	CDS_18767	2.41306	CDS_2053	8.46448	1.81056	0.0406631
ESW17459	CDS_11134	3.9189	CDS_6537	13.7093	1.80664	0.0092599
XP_003534049	CDS_5970	19.8161	CDS_463	68.9887	1.79968	5.64886e-09
ESW35720	CDS_17086	3.04556	CDS_16969	10.595	1.7986	0.0225609
XP_003616767	CDS_4946	50.8685	CDS_16023	176.405	1.79404	0
ESW23120	CDS_15545	5.04262	CDS_242	17.4707	1.79269	0.00341747
ESW15051	CDS_20318	4.27254	CDS_4300	14.8022	1.79265	0.00705466
ESW08599	CDS_21497	2.69012	CDS_15958	9.31093	1.79126	0.032708
ESW29299	CDS_13553	4.47076	CDS_513	15.4696	1.79084	0.00590522
ESW16000	CDS_8909	5.89555	CDS_954	20.3638	1.78831	0.00160587
ESW25836	CDS_1518	26.0908	CDS_377	89.9908	1.78624	3.32937e-11
ESW35278	CDS_8392	3.1683	CDS_2607	10.9269	1.7861	0.0208534
ESW29943	CDS_16085	5.94855	CDS_1112	20.4195	1.77933	0.00161813
ESW30186	CDS_7170	5.96078	CDS_3151	20.4558	1.77894	0.00159891
ESW13103	CDS_7855	6.06772	CDS_16327	20.7355	1.77287	0.00151523
ESW10372	CDS_4967	2.88227	CDS_3230	9.84958	1.77286	0.0287754
ESW16836	CDS_13175	2.41306	CDS_20561	8.22716	1.76953	0.0457711
ESW17568	CDS_21212	7.34596	CDS_671	24.9958	1.76666	0.00050911
ESW09902	CDS_24733	2.70149	CDS_19686	9.18567	1.76563	0.0350241
ESW11459	CDS_14449	2.74087	CDS_5374	9.27958	1.75942	0.034495
ESW27727	CDS_18674	2.45751	CDS_5499	8.31598	1.75869	0.0454194
ESW18355	CDS_14792	4.71188	CDS_856	15.9199	1.75646	0.00565838
ESW24021	CDS_25336	2.89172	CDS_2089	9.76196	1.75524	0.0303386
ESW32278	CDS_13419	5.7342	CDS_743	19.3474	1.75447	0.00229404
ESW26660	CDS_17688	4.15047	CDS_16404	13.9989	1.75397	0.00952308
ESW27533	CDS_15113	2.48319	CDS_20523	8.36937	1.75293	0.0449637
ESW09712	CDS_14027	4.09586	CDS_1817	13.7664	1.74892	0.0102668
ESW09455	CDS_5006	10.457	CDS_1456	35.1308	1.74826	4.13804e-05
NP_001235125	CDS_3667	341.969	CDS_16201	1148.84	1.74825	0
ESW31956	CDS_18662	2.76698	CDS_3585	9.25612	1.7421	0.0356452
ESW33318	CDS_9191	3.357	CDS_2431	11.2154	1.74024	0.0208056
ESW17311	CDS_6987	28.0628	CDS_16124	93.6864	1.73918	2.40338e-11
ESW04156	CDS_9177	8.14473	CDS_17667	27.1889	1.73908	0.000319751
ESW12190	CDS_7603	11.8308	CDS_1555	39.4745	1.73838	1.46544e-05
ESW25723	CDS_17159	3.61738	CDS_1154	11.9969	1.72964	0.0171594
ESW35618	CDS_9437	3.49758	CDS_1230	11.5995	1.72963	0.0191255
ESW05957	CDS_15689	3.03948	CDS_801	10.0798	1.72957	0.0289262
ESW30325	CDS_2118	9.98578	CDS_20338	33.1055	1.72913	7.5371e-05
ESW09914	CDS_27487	2.70683	CDS_6070	8.9709	1.72865	0.0394589
ESW14410	CDS_5794	17.063	CDS_16154	56.4299	1.72558	2.4209e-07
ESW14226	CDS_3340	46.0728	CDS_23466	152.259	1.72454	0
ESW29120	CDS_29168	3.40202	CDS_3282	11.2419	1.72442	0.0212155
ESW17869	CDS_2083	6.99517	CDS_15938	23.0494	1.7203	0.000987424
ESW17554	CDS_2653	129.427	CDS_19734	425.332	1.71645	0
ESW34963	CDS_4457	4.59461	CDS_2350	15.0852	1.71512	0.00773424
ESW10408	CDS_2241	10.0162	CDS_710	32.8694	1.71441	8.57996e-05
ESW33625	CDS_3589	51.046	CDS_93	166.707	1.70745	0
NP_001242314	CDS_8830	7.57258	CDS_16576	24.6717	1.704	0.00069074
ESW27310	CDS_6210	4.39177	CDS_15894	14.2838	1.70151	0.00989335
ESW10129	CDS_15367	10.7549	CDS_16267	34.9234	1.6992	5.53925e-05
ESW06280	CDS_8282	7.98769	CDS_2314	25.9262	1.69856	0.000515153
ESW03765	CDS_7241	10.6175	CDS_1012	34.4468	1.69793	6.28094e-05
ESW24807	CDS_5397	19.5154	CDS_1675	63.3097	1.69781	5.79732e-08
ESW34638	CDS_6326	9.43829	CDS_251	30.5909	1.69651	0.000163586
ESW19870	CDS_6845	9.04292	CDS_16314	29.2469	1.69342	0.000229952
ESW34879	CDS_2497	13.9584	CDS_523	45.1439	1.6934	4.76375e-06
ESW12464	CDS_7916	3.19267	CDS_2698	10.3161	1.69206	0.0286753
XP_003541015	CDS_16798	5.09707	CDS_20691	16.4453	1.68993	0.00580133
ESW22103	CDS_7005	8.48959	CDS_889	27.3773	1.68921	0.000372166
ESW09308	CDS_7679	24.3772	CDS_69	78.4119	1.68554	1.78987e-09
ESW04023	CDS_2539	138.56	CDS_1070	443.763	1.67928	0
ESW16523	CDS_14885	2.64627	CDS_4736	8.46448	1.67746	0.0488646
ESW04632	CDS_1893	3.01244	CDS_2380	9.63437	1.67726	0.0354161
ESW18144	CDS_10640	10.6875	CDS_20458	34.1119	1.67436	7.67383e-05
ESW21869	CDS_7305	2.88787	CDS_16362	9.20344	1.67217	0.04021
XP_003519708	CDS_19042	4.61163	CDS_1178	14.6931	1.67179	0.00949642
XP_003519462	CDS_10266	4.53957	CDS_1417	14.4602	1.67145	0.0100896
ADR30064	CDS_24	2578.69	CDS_19700	8201.1	1.66918	0
ESW09120	CDS_2424	42.4744	CDS_16337	135.073	1.66907	3.88578e-15
ESW13856	CDS_8137	3.04368	CDS_1125	9.64863	1.66451	0.0358547
ESW31181	CDS_6066	5.14521	CDS_659	16.302	1.66374	0.00645028
ESW33614	CDS_4227	13.6674	CDS_2556	43.3025	1.66371	8.94238e-06
ESW28565	CDS_5288	6.26285	CDS_16297	19.8267	1.66255	0.00265004
NP_001235898	CDS_828	8.80402	CDS_2896	27.8677	1.66236	0.000366831
ESW11789	CDS_6027	9.2994	CDS_2023	29.4141	1.6613	0.000254457
ESW25327	CDS_2983	12.9069	CDS_16410	40.7407	1.65832	1.69993e-05
ESW12269	CDS_4402	19.9796	CDS_16796	63.0517	1.65801	8.77048e-08
ESW19165	CDS_3205	20.9936	CDS_1411	66.1544	1.65589	4.31601e-08
ESW28594	CDS_3341	2.74865	CDS_1842	8.66133	1.65586	0.0475732
ESW20041	CDS_8879	16.4798	CDS_746	51.8996	1.65502	1.23365e-06
XP_003526843	CDS_18563	2.9183	CDS_2057	9.11559	1.64321	0.0427819
ESW08504	CDS_5201	2.97751	CDS_3375	9.29433	1.64225	0.041073
ESW27806	CDS_26238	3.42699	CDS_1176	10.6841	1.64044	0.0285756
XP_003545859	CDS_5511	17.4683	CDS_1150	54.0425	1.62935	9.10338e-07
ESW14236	CDS_9877	4.73695	CDS_791	14.6536	1.62922	0.010601
AGV54519	CDS_11565	5.16691	CDS_1985	15.9091	1.62248	0.00786043
ESW07933	CDS_4184	14.1231	CDS_3259	43.3954	1.61948	1.1455e-05
ESW16632	CDS_821	3.40592	CDS_5040	10.45	1.61738	0.031546
ESW12651	CDS_3064	4.25115	CDS_20481	13.0326	1.6162	0.0163299
ESW04400	CDS_16718	18.2284	CDS_16260	55.7907	1.61384	6.87091e-07
ESW09195	CDS_7832	7.23123	CDS_1034	22.1144	1.61267	0.00178059
ESW30361	CDS_7013	5.40298	CDS_6749	16.4949	1.61019	0.00700378
ESW18966	CDS_18030	4.30419	CDS_611	13.0785	1.60338	0.0165074
ESW16862	CDS_9043	5.98625	CDS_16072	18.1382	1.5993	0.00483806
ESW11556	CDS_212	32.414	CDS_916	98.0222	1.59649	5.92231e-11
ESW20289	CDS_3245	18.3109	CDS_19732	55.3278	1.5953	8.8333e-07
AAB82745	CDS_244	485.86	CDS_15922	1463.84	1.59115	0
ESW17917	CDS_614	30.9508	CDS_52	93.0656	1.58827	1.99863e-10
ESW05848	CDS_13379	3.04697	CDS_17320	9.15418	1.58706	0.0463178
ESW21857	CDS_2558	5.76257	CDS_1147	17.3052	1.58642	0.006095
ESW12724	CDS_8655	3.05181	CDS_3509	9.13956	1.58246	0.046566
ESW23329	CDS_1266	3.36889	CDS_20661	10.0768	1.58069	0.0367707
ESW22788	CDS_8141	8.22095	CDS_16549	24.5375	1.57761	0.00113149
ESW29385	CDS_4023	4.3234	CDS_5393	12.8716	1.57395	0.0185018
NP_001237813	CDS_1631	69.3216	CDS_993	206.322	1.57352	0
ESW29901	CDS_9928	5.32111	CDS_16206	15.8004	1.57016	0.00916186
ESW09180	CDS_12624	3.28579	CDS_20591	9.75255	1.56954	0.0408555
XP_003541372	CDS_17943	4.82125	CDS_5013	14.3062	1.56916	0.0131561
ESW27786	CDS_8808	3.36524	CDS_2478	9.97599	1.56775	0.0386088
ESW23215	CDS_3572	3.04621	CDS_16984	9.00807	1.5642	0.0496571
ESW07315	CDS_17903	3.77315	CDS_19660	11.1375	1.56158	0.0290441
ESW07727	CDS_8597	8.20972	CDS_2781	24.1991	1.55955	0.00131098
ESW19063	CDS_5	3158.03	CDS_15879	9305.7	1.55909	0
ESW28118	CDS_4302	5.78462	CDS_1620	17.0263	1.55747	0.00703113
ESW21287	CDS_973	69.3468	CDS_16079	204.013	1.55676	0
ESW26672	CDS_3954	5.84289	CDS_4231	17.1691	1.55506	0.00686101
ESW20763	CDS_505	13.8869	CDS_20279	40.79	1.55449	3.11717e-05
ESW16875	CDS_7345	16.2734	CDS_19988	47.7926	1.55427	6.53071e-06
ESW08645	CDS_3476	16.3757	CDS_16144	47.9435	1.54978	6.55122e-06
ESW22190	CDS_21370	3.10579	CDS_16987	9.08818	1.54903	0.0498053
ESW23282	CDS_412	23.945	CDS_269	70.0436	1.54853	5.13537e-08
AGV54587	CDS_12608	5.7938	CDS_20689	16.929	1.54691	0.00741328
ESW13552	CDS_3781	21.0245	CDS_967	61.4217	1.54668	3.42658e-07
ESW24898	CDS_3229	5.53647	CDS_2107	16.1689	1.54618	0.00893387
ESW20467	CDS_14800	8.08533	CDS_1197	23.5838	1.54442	0.00160413
ESW04175	CDS_6293	8.78703	CDS_752	25.6222	1.54395	0.00100627
ESW18764	CDS_7399	4.03518	CDS_2088	11.7523	1.54224	0.0260907
ACV52592	CDS_10497	10.8121	CDS_1729	31.4395	1.53993	0.000273162
ESW23285	CDS_5428	6.64075	CDS_20176	19.2506	1.53549	0.00446331
ESW26633	CDS_5773	14.4364	CDS_887	41.8164	1.53436	2.80293e-05
ESW16604	CDS_2046	27.9506	CDS_320	80.6702	1.52916	6.31541e-09
ESW20258	CDS_4463	13.5846	CDS_1236	39.1014	1.52525	5.37227e-05
ESW27138	CDS_8155	5.12507	CDS_2206	14.6988	1.52005	0.0134876
ESW27300	CDS_1093	17.235	CDS_932	49.4289	1.52002	5.81241e-06
ESW32426	CDS_3593	8.08533	CDS_1022	23.183	1.51969	0.00191946
NP_001242650	CDS_13294	4.41948	CDS_6003	12.6457	1.5167	0.0219973
ESW20277	CDS_19969	9.15544	CDS_1348	26.1753	1.5155	0.000991699
ESW20549	CDS_6777	8.91474	CDS_266	25.4816	1.51519	0.00115624
ESW30833	CDS_5170	8.51843	CDS_2110	24.3265	1.51387	0.00150785
ESW19487	CDS_5137	3.28	CDS_244	9.36294	1.51326	0.0491272
ESW23462	CDS_1941	7.13029	CDS_17042	20.349	1.51292	0.00371729
NP_001241952	CDS_19822	4.15047	CDS_20134	11.8353	1.51175	0.0269346
ESW26941	CDS_315	47.8129	CDS_16132	136.231	1.51059	6.37268e-14
ESW14858	CDS_7883	10.5911	CDS_1284	30.1704	1.51028	0.000416651
ESW10080	CDS_6109	11.6637	CDS_643	33.2231	1.51016	0.000212635
ESW20186	CDS_2719	20.4219	CDS_834	58.1159	1.50882	9.76454e-07
ESW12470	CDS_2090	15.449	CDS_698	43.8742	1.50586	2.1484e-05
ESW34385	CDS_13167	5.7611	CDS_908	16.3452	1.50445	0.00950174
ESW22002	CDS_1756	9.06549	CDS_24406	25.7069	1.5037	0.00115436
AAT76445	CDS_4695	5.88203	CDS_3337	16.6672	1.50262	0.00886909
ESW07218	CDS_10761	9.07537	CDS_3000	25.7069	1.50213	0.00116188
ESW28082	CDS_1427	8.6202	CDS_172	24.4052	1.5014	0.00155018
ESW14924	CDS_3612	6.57421	CDS_991	18.6089	1.50111	0.00570879
ESW30484	CDS_19621	6.44935	CDS_119	18.2177	1.49811	0.00631201
ESW30465	CDS_9568	5.89803	CDS_583	16.6381	1.49618	0.00911068
XP_003543572	CDS_2546	54.6647	CDS_6879	153.872	1.49305	2.33147e-15
ESW35322	CDS_15732	5.95859	CDS_16100	16.7605	1.49202	0.00896393
AEA77156	CDS_13283	7.23671	CDS_3440	20.2322	1.48324	0.00420987
ESW16144	CDS_12798	8.27623	CDS_16482	23.1319	1.48284	0.00221409
ESW34330	CDS_7757	13.3841	CDS_16764	37.3942	1.4823	9.97728e-05
ESW30883	CDS_8922	4.40201	CDS_403	12.2735	1.47931	0.0259702
ESW35352	CDS_3854	9.20321	CDS_3036	25.6033	1.47612	0.00131454
ESW08921	CDS_9767	18.9975	CDS_784	52.8314	1.47558	3.96023e-06
ESW15601	CDS_17129	9.18546	CDS_461	25.5322	1.47489	0.00134772
ESW32429	CDS_24589	3.86347	CDS_3881	10.7354	1.47441	0.0374462
ESW10762	CDS_15145	3.90215	CDS_21262	10.8421	1.47431	0.036663
BAB64531	CDS_2699	12.9001	CDS_154	35.5959	1.46433	0.000161599
XP_004504631	CDS_132	92.4888	CDS_668	254.352	1.45948	0
XP_003554541	CDS_7195	4.69864	CDS_3485	12.8427	1.45063	0.0242173
ESW11581	CDS_4523	9.78324	CDS_20477	26.6278	1.44455	0.00119504
XP_003531230	CDS_3084	56.0063	CDS_15947	152.045	1.44084	1.07692e-14
ESW27539	CDS_11384	4.53108	CDS_19890	12.2952	1.44017	0.0278876
AGV54619	CDS_3087	64.7235	CDS_20109	175.511	1.4392	1.11022e-16
ESW11193	CDS_391	52.9349	CDS_735	143.301	1.43676	6.70575e-14
ESW10429	CDS_7951	5.77456	CDS_17353	15.6041	1.43414	0.0134876
AGV54501	CDS_2808	158.655	CDS_19954	428.139	1.43219	0
ESW34843	CDS_8317	22.5284	CDS_16032	60.7904	1.4321	1.10554e-06
CAP08583	CDS_23692	4.64605	CDS_17286	12.5366	1.43207	0.0269658
ESW30799	CDS_2126	23.4205	CDS_945	63.1883	1.43189	6.79997e-07
ESW17543	CDS_1378	5.949	CDS_1393	16.0312	1.43016	0.0124263
ESW26798	CDS_18661	6.32693	CDS_17011	17.0368	1.42908	0.0099882
NP_001242421	CDS_4940	9.71386	CDS_2252	26.0798	1.42481	0.00145638
ESW13362	CDS_117	76.7727	CDS_123	205.689	1.4218	0
ESW34432	CDS_12076	4.58022	CDS_20301	12.2512	1.41944	0.0295034
ESW18176	CDS_8460	6.23303	CDS_20506	16.6644	1.41877	0.011139
ESW04303	CDS_8973	4.27561	CDS_107	11.4301	1.41864	0.0356452
NP_001234944	CDS_6241	9.95265	CDS_20193	26.6027	1.41842	0.00134261
ESW05958	CDS_1993	6.16641	CDS_2573	16.3966	1.41089	0.012067
ESW09077	CDS_14106	9.18757	CDS_609	24.3714	1.40744	0.00224328
AAQ09002	CDS_831	307.928	CDS_19929	815.7	1.40544	0
ESW22024	CDS_1203	176.395	CDS_110	466.883	1.40425	0
ESW26520	CDS_6916	4.3843	CDS_20124	11.583	1.40159	0.0354576
ESW06298	CDS_1103	15.3552	CDS_911	40.5374	1.40052	8.44484e-05
ESW19543	CDS_12973	4.65662	CDS_1521	12.2442	1.39474	0.0311986
ESW04842	CDS_12224	3.92064	CDS_16708	10.3046	1.39413	0.0480568
ESW09771	CDS_2662	11.5842	CDS_15934	30.3479	1.38943	0.000702735
XP_003542926	CDS_18617	4.40201	CDS_305	11.4989	1.38526	0.0372926
ESW31621	CDS_13780	8.72391	CDS_404	22.7507	1.38286	0.00343064
ESW03710	CDS_6213	4.08661	CDS_2373	10.6453	1.38124	0.0455003
ESW11308	CDS_2921	15.5643	CDS_1626	40.5185	1.38034	9.56847e-05
XP_002338787	CDS_955	109.691	CDS_16042	284.971	1.37737	0
ESW05824	CDS_19006	4.10486	CDS_17045	10.6501	1.37547	0.0457982
ESW04036	CDS_22425	4.77487	CDS_3705	12.3766	1.37408	0.0313627
ESW33813	CDS_273	30.4886	CDS_16029	78.9736	1.3731	5.63802e-08
ESW07787	CDS_8435	9.19949	CDS_840	23.7613	1.36899	0.00294376
ESW14244	CDS_5859	16.8357	CDS_265	43.3805	1.36552	6.01793e-05
ESW16644	CDS_183	509.309	CDS_3	1312.07	1.36523	0
ESW34783	CDS_6736	13.5688	CDS_19845	34.8117	1.35927	0.000336399
ESW16563	CDS_7687	6.76982	CDS_16499	17.3668	1.35914	0.0113097
ESW22031	CDS_15146	4.43254	CDS_20229	11.3574	1.35743	0.0405673
ESW30281	CDS_1160	4.35403	CDS_3022	11.0914	1.34902	0.0437289
XP_003521511	CDS_2865	11.571	CDS_1453	29.4616	1.34832	0.0010216
ESW17598	CDS_6195	6.04437	CDS_754	15.3822	1.34759	0.0176355
ESW04053	CDS_6126	19.4252	CDS_16728	49.3461	1.34501	2.18711e-05
XP_003540945	CDS_9091	4.51865	CDS_1005	11.4385	1.33993	0.0413894
XP_003555656	CDS_6883	10.2448	CDS_3743	25.9064	1.33842	0.00214749
ESW26836	CDS_5281	7.13362	CDS_2601	17.9056	1.32771	0.0110578
ESW27760	CDS_9306	5.17085	CDS_1265	12.9755	1.32732	0.0305869
AEO44997	CDS_16	160.136	CDS_23314	401.482	1.32604	0
XP_003605139	CDS_11489	23.2145	CDS_428	58.1794	1.32548	4.78869e-06
ESW23584	CDS_1332	27.0981	CDS_219	67.8581	1.32433	7.94558e-07
ESW03700	CDS_2692	10.3377	CDS_1207	25.7817	1.31843	0.00240565
ESW24849	CDS_7393	23.037	CDS_1349	57.3892	1.31683	6.01632e-06
ESW23519	CDS_6791	8.08989	CDS_23854	20.0475	1.30923	0.00765269
ESW28529	CDS_3075	9.90144	CDS_1648	24.5067	1.30746	0.0032084
ESW08426	CDS_15100	8.6687	CDS_16578	21.3223	1.29848	0.00619393
ESW13273	CDS_10977	7.36373	CDS_3207	18.1023	1.29766	0.011659
NP_001237722	CDS_3853	68.4352	CDS_19084	168.202	1.29739	1.5099e-14
ESW03502	CDS_13874	5.05506	CDS_706	12.4212	1.29701	0.0369005
ESW27372	CDS_1895	20.3716	CDS_16169	49.9807	1.29482	2.84451e-05
ESW04030	CDS_8505	4.64197	CDS_5395	11.3808	1.29379	0.0458526
ESW21109	CDS_17977	10.424	CDS_973	25.5161	1.2915	0.00281139
ESW07378	CDS_14420	4.51138	CDS_1014	11.0295	1.28972	0.0497163
ACU19007	CDS_3563	75.0159	CDS_61	182.365	1.28156	1.88738e-15
ESW18383	CDS_1925	24.3614	CDS_1064	59.1981	1.28095	5.93205e-06
ESW11113	CDS_5561	4.65597	CDS_23915	11.286	1.27738	0.0483724
ESW25269	CDS_2829	11.6828	CDS_1546	28.165	1.26952	0.00188221
ESW04012	CDS_1523	24.7679	CDS_20221	59.5696	1.2661	6.36893e-06
ESW07921	CDS_10430	6.21158	CDS_20352	14.9169	1.26392	0.0239673
XP_003546711	CDS_3433	5.12403	CDS_16629	12.3024	1.26359	0.0404001
XP_003544040	CDS_1777	13.6696	CDS_20353	32.7074	1.25864	0.0008554
ESW30051	CDS_1010	5.35544	CDS_2786	12.8111	1.25832	0.0370742
ESW23418	CDS_6979	7.9492	CDS_1991	18.97	1.25484	0.0112525
ESW18630	CDS_767	7.52351	CDS_20148	17.9488	1.25441	0.0136566
ESW29659	CDS_10844	9.6727	CDS_3169	23.0725	1.25419	0.00519004
ESW33643	CDS_5965	4.79702	CDS_825	11.4345	1.25318	0.0494209
ESW25493	CDS_17155	6.86873	CDS_20654	16.3297	1.24938	0.018973
ESW32486	CDS_10311	15.1332	CDS_431	35.9566	1.24853	0.000499374
ESW06083	CDS_6282	9.09063	CDS_16084	21.5883	1.2478	0.00701158
XP_003539809	CDS_9501	25.3779	CDS_905	60.1692	1.24545	6.92805e-06
ESW17930	CDS_11860	8.04682	CDS_63	19.0656	1.24448	0.011412
XP_003521684	CDS_3899	17.93	CDS_20949	42.4736	1.24419	0.000159976
ESW32995	CDS_5133	15.1719	CDS_130	35.8221	1.23945	0.000540349
ESW20662	CDS_8892	7.35347	CDS_2518	17.3289	1.23668	0.0162003
ESW31073	CDS_1835	22.7396	CDS_4124	53.5559	1.23584	2.399e-05
ESW08946	CDS_5755	7.19414	CDS_27	16.929	1.2346	0.0175752
ESW03278	CDS_2636	15.15	CDS_3353	35.6399	1.23418	0.000575067
XP_003540860	CDS_17631	16.8755	CDS_177	39.6903	1.23385	0.000280997
XP_002530341	CDS_642	57.6619	CDS_23530	135.432	1.23188	2.01512e-11
ESW10496	CDS_3289	68.2312	CDS_15952	159.777	1.22756	3.62599e-13
ESW07672	CDS_6230	14.9377	CDS_11745	34.968	1.22708	0.000674947
ESW08820	CDS_4152	36.3514	CDS_1959	84.6448	1.21941	1.35713e-07
ESW28286	CDS_11213	6.37393	CDS_205	14.8128	1.21659	0.0276141
ESW07439	CDS_3977	9.68678	CDS_1333	22.4824	1.21471	0.0067287
ESW14991	CDS_7874	5.34854	CDS_50	12.3712	1.20976	0.0448838
ESW29765	CDS_8151	27.4087	CDS_20290	63.3229	1.20809	5.749e-06
AAO40252	CDS_3896	14.5686	CDS_19786	33.3488	1.19478	0.00106962
ESW25507	CDS_1413	17.1707	CDS_1074	39.2638	1.19325	0.00038948
ESW28294	CDS_6028	10.1925	CDS_794	23.2954	1.19253	0.00628402
ESW32338	CDS_1651	6.91745	CDS_958	15.8004	1.19165	0.0245692
ESW32377	CDS_943	91.7014	CDS_17184	209.141	1.18946	2.22045e-16
ESW11708	CDS_1365	15.244	CDS_1097	34.6939	1.18644	0.000886872
ESW30629	CDS_6364	5.96474	CDS_21108	13.5432	1.18303	0.0380676
ESW33206	CDS_545	26.6697	CDS_281	60.5322	1.1825	1.17344e-05
ESW33932	CDS_3477	23.2934	CDS_972	52.8598	1.18225	4.21285e-05
ESW03599	CDS_3570	10.7567	CDS_2154	24.3911	1.18112	0.00544312
ESW09811	CDS_1504	173.978	CDS_19739	393.286	1.17667	0
ESW34663	CDS_12379	10.7753	CDS_2002	24.3242	1.17467	0.00566466
ESW22908	CDS_5881	11.8449	CDS_1276	26.7069	1.17294	0.00373985
ESW18632	CDS_18626	8.23757	CDS_16588	18.5585	1.17179	0.0157641
ESW15604	CDS_5094	8.35916	CDS_5492	18.8231	1.17108	0.0150894
ESW25691	CDS_4789	5.90114	CDS_2325	13.2393	1.16576	0.0419555
ESW13514	CDS_8375	25.4853	CDS_16522	57.1724	1.16565	2.39019e-05
ESW14228	CDS_3888	9.5278	CDS_151	21.1916	1.15328	0.0105653
ACW84415	CDS_878	9.90309	CDS_816	22.0005	1.15159	0.00920817
ESW19340	CDS_11933	6.6943	CDS_16516	14.8706	1.15146	0.032253
ESW14628	CDS_13366	6.12569	CDS_3768	13.6065	1.15135	0.0406631
ESW07702	CDS_5243	13.0728	CDS_83	28.9574	1.14737	0.0028658
ESW13604	CDS_23507	8.83515	CDS_2511	19.5101	1.14289	0.014659
ESW27321	CDS_6411	9.26137	CDS_170	20.3415	1.13513	0.0130008
ESW23056	CDS_38200	180.249	CDS_226	394.843	1.13129	0
ESW33524	CDS_2444	14.2469	CDS_302	31.1683	1.12943	0.00217341
ESW26591	CDS_116	33.6754	CDS_20231	73.0559	1.11731	3.08171e-06
ESW35030	CDS_8108	6.56953	CDS_1995	14.2357	1.11565	0.039552
ESW07496	CDS_4677	16.1583	CDS_564	34.9041	1.11112	0.00130814
XP_003531217	CDS_234	10.6543	CDS_16487	23.0136	1.11105	0.00903953
XP_003553753	CDS_6737	13.1228	CDS_2291	28.3301	1.11026	0.00378538
ESW21399	CDS_12356	11.1662	CDS_17374	23.851	1.09491	0.00841479
XP_003543579	CDS_4573	16.7785	CDS_1299	35.833	1.09468	0.00123851
ESW30374	CDS_13324	10.1792	CDS_16165	21.7277	1.09392	0.0119182
ESW14618	CDS_3443	29.9112	CDS_20049	63.6119	1.08861	1.78121e-05
XP_003528324	CDS_13724	7.39124	CDS_1899	15.6148	1.07903	0.0344546
ESW11190	CDS_8352	9.64085	CDS_16207	20.2322	1.06942	0.0165922
O48920	CDS_974	167.509	CDS_16121	351.092	1.06761	0
ESW08635	CDS_6394	7.49023	CDS_16988	15.6465	1.06276	0.0357079
ESW08688	CDS_4894	8.7529	CDS_1431	18.2515	1.06018	0.0235293
ESW06442	CDS_2931	18.3231	CDS_1416	38.1396	1.05762	0.00107716
ESW29063	CDS_5118	8.05048	CDS_1165	16.7047	1.05311	0.0309632
XP_003538267	CDS_3068	12.7587	CDS_1668	26.3608	1.04692	0.00689546
AGV54572	CDS_8958	7.64103	CDS_16350	15.7747	1.04578	0.0367491
WP_016798453	CDS_1761	142.192	CDS_15994	293.435	1.0452	0
A47298	CDS_407	13.8749	CDS_1595	28.5876	1.04291	0.00496814
XP_003555880	CDS_1681	34.9924	CDS_31176	72.0513	1.04198	8.35439e-06
ESW27335	CDS_1465	34.9319	CDS_1293	71.6733	1.03689	9.34913e-06
ESW35419	CDS_9830	10.6042	CDS_996	21.7297	1.03503	0.0147507
XP_004505741	CDS_200	176.196	CDS_19827	359.56	1.02905	0
ESW33923	CDS_14316	8.07035	CDS_20371	16.4236	1.02507	0.0350857
ESW13205	CDS_426	91.2165	CDS_16535	184.086	1.01301	2.38454e-12
ESW35664	CDS_901	45.5437	CDS_19823	91.6001	1.0081	8.15452e-07
ESW14014	CDS_7330	18.2773	CDS_229	36.5582	1.00014	0.00192679
ESW30380	CDS_6204	9.578	CDS_17021	19.1327	0.998246	0.0250562
ESW07659	CDS_6238	7.77357	CDS_2473	15.5182	0.997314	0.043548
XP_003522738	CDS_2785	8.60463	CDS_1861	17.111	0.991739	0.0346366
ABA55727	CDS_2703	12.2386	CDS_361	24.3311	0.991368	0.0118245
ESW07909	CDS_1535	94.3288	CDS_141	187.214	0.988921	3.08797e-12
ESW06155	CDS_690	33.9432	CDS_18406	67.129	0.983813	3.12374e-05
ESW11194	CDS_761	20.721	CDS_20075	40.8541	0.979384	0.00119633
ESW04690	CDS_3737	10.6681	CDS_4693	21.0153	0.978137	0.0202061
ESW10771	CDS_8534	10.0919	CDS_2197	19.8477	0.975779	0.0241755
ESW22671	CDS_7406	17.9854	CDS_16469	35.3054	0.973065	0.00269242
ESW23425	CDS_7723	15.0314	CDS_616	29.5035	0.972904	0.00609161
XP_003551305	CDS_8956	15.6225	CDS_18592	30.6113	0.970433	0.00526526
ESW16588	CDS_9034	8.05456	CDS_536	15.6447	0.957796	0.0476865
ESW18502	CDS_1392	56.9016	CDS_20304	110.273	0.954544	1.55157e-07
ESW34895	CDS_861	14.4278	CDS_1242	27.8912	0.950955	0.00847617
ESW15651	CDS_6739	9.23625	CDS_759	17.8463	0.950245	0.0352918
NP_001237774	CDS_12509	12.0653	CDS_2104	23.3001	0.949469	0.0162372
ESW25119	CDS_5305	9.26803	CDS_666	17.7481	0.93733	0.0372488
ESW12263	CDS_1217	161.886	CDS_19793	309.04	0.932813	0
ESW10716	CDS_2513	57.5259	CDS_13	109.644	0.930537	2.52325e-07
ESW30412	CDS_3542	18.7126	CDS_385	35.5795	0.927038	0.00337272
ESW28603	CDS_2226	16.7139	CDS_1304	31.7582	0.926078	0.00563335
ESW24853	CDS_47	7015.06	CDS_20808	13328.1	0.925947	0
ESW16517	CDS_6700	22.9776	CDS_19025	43.6351	0.925257	0.00118409
ESW22067	CDS_7700	17.2319	CDS_23749	32.7141	0.924834	0.00500675
ESW07374	CDS_806	85.9826	CDS_161	162.692	0.920023	4.34355e-10
XP_003532955	CDS_6706	19.6665	CDS_138	37.1992	0.919533	0.00285483
XP_003550538	CDS_3808	16.5327	CDS_16197	31.1849	0.915527	0.00643596
ESW13238	CDS_7529	9.13625	CDS_3459	17.1935	0.912187	0.0436254
ESW30936	CDS_16596	9.87571	CDS_2791	18.5317	0.908039	0.0366414
AGV54429	CDS_1150	18.6508	CDS_519	34.8737	0.902898	0.0042542
ESW16312	CDS_13234	11.435	CDS_1751	21.3764	0.902567	0.0251431
ESW08422	CDS_7079	8.91376	CDS_2462	16.632	0.899853	0.0487193
ESW16174	CDS_679	55.0524	CDS_128	102.691	0.899436	9.81539e-07
ESW06244	CDS_3067	14.7071	CDS_201	27.3599	0.895553	0.0117315
CBJ93268	CDS_326	1517.94	CDS_7084	2819.46	0.893307	0
ESW34138	CDS_3234	184.13	CDS_16141	341.042	0.889224	0
ESW19260	CDS_2189	10.5463	CDS_20084	19.5334	0.889211	0.034014
ESW19190	CDS_6273	28.4279	CDS_987	52.62	0.888305	0.000502868
ESW08547	CDS_11914	9.67099	CDS_3775	17.844	0.883706	0.0433937
ESW07186	CDS_6320	50.7604	CDS_19839	93.4152	0.879954	3.99343e-06
ESW15415	CDS_1543	9.34304	CDS_2233	17.1192	0.873649	0.0492151
XP_003552311	CDS_1368	11.8036	CDS_40	21.4523	0.861909	0.028943
AGV54219	CDS_7790	11.6986	CDS_20311	21.2442	0.86073	0.0299354
XP_002522429	CDS_1665	33.7225	CDS_16096	61.2264	0.860441	0.000227151
ESW28657	CDS_16743	10.8509	CDS_3467	19.6878	0.859484	0.036663
ESW32644	CDS_5783	12.4979	CDS_546	22.6588	0.858383	0.0251431
ESW22755	CDS_12524	12.0364	CDS_836	21.8169	0.858048	0.0280336
ESW03472	CDS_1846	14.0755	CDS_19844	25.4397	0.853895	0.0180221
ABG02262	CDS_15125	8477.63	CDS_19699	15291.9	0.851034	0
ESW24346	CDS_4423	14.6969	CDS_16138	26.4515	0.847833	0.016302
ESW31610	CDS_4091	18.7731	CDS_1869	33.6797	0.843216	0.00686865
ESW14020	CDS_2145	70.465	CDS_19840	126.254	0.841354	1.73402e-07
ESW31088	CDS_8946	15.3022	CDS_20965	27.3685	0.838774	0.0151151
ESW21176	CDS_3129	11.462	CDS_702	20.493	0.838263	0.0356243
ESW30794	CDS_4054	15.9348	CDS_1415	28.4165	0.834544	0.0135412
ESW26893	CDS_9371	15.2912	CDS_531	27.2391	0.832977	0.015773
ESW21110	CDS_12527	10.327	CDS_588	18.3818	0.831859	0.0476298
ESW03833	CDS_4843	14.8553	CDS_1223	26.3666	0.827737	0.0179707
AFK40432	CDS_2709	20.9211	CDS_142	37.0321	0.823821	0.00515855
XP_003528743	CDS_5093	19.4858	CDS_1206	34.4849	0.823545	0.0069882
ESW16844	CDS_3833	16.4862	CDS_19991	29.1251	0.821006	0.0132982
ESW21301	CDS_20267	14.3023	CDS_113	25.0593	0.809101	0.0227303
XP_003525334	CDS_3428	13.4548	CDS_1438	23.5595	0.808185	0.0272642
ESW13625	CDS_415	12.5726	CDS_649	21.7989	0.793977	0.0355409
ESW14642	CDS_5116	17.2267	CDS_286	29.6908	0.785372	0.0148094
ESW21638	CDS_5344	31.1285	CDS_1161	53.5851	0.783594	0.00107193
ESW08110	CDS_1249	54.9221	CDS_16773	94.3986	0.781377	1.46237e-05
ESW03995	CDS_9102	12.5953	CDS_20462	21.6147	0.779119	0.0385407
ESW04435	CDS_2115	79.3231	CDS_19937	135.984	0.777621	2.12933e-07
XP_003547334	CDS_7881	61.1907	CDS_1378	104.841	0.776816	5.3047e-06
ESW35740	CDS_8360	27.9038	CDS_184	47.7762	0.775831	0.00212767
ESW04509	CDS_2758	38.1411	CDS_680	65.2899	0.775511	0.000331758
XP_003622019	CDS_4763	42.3304	CDS_16411	72.341	0.773121	0.000162374
ESW04214	CDS_7624	12.7707	CDS_16590	21.7915	0.770934	0.0387909
ESW26743	CDS_3174	26.177	CDS_876	44.6395	0.770023	0.00312159
ESW10643	CDS_10205	13.8744	CDS_642	23.6186	0.767498	0.031786
ESW03462	CDS_5129	20.1479	CDS_20368	34.1999	0.763363	0.0100444
ESW29797	CDS_4167	11.8192	CDS_594	20.0528	0.762667	0.0488646
XP_003521912	CDS_8493	24.1754	CDS_490	40.962	0.760748	0.00493256
ESW18291	CDS_9337	17.4421	CDS_1422	29.4763	0.756978	0.0173265
XP_004499436	CDS_747	47.7695	CDS_15901	80.5572	0.753922	8.71265e-05
ESW24943	CDS_4101	43.101	CDS_20329	72.2182	0.744641	0.000224744
ESW33943	CDS_12160	17.0054	CDS_19803	28.3432	0.73701	0.0216338
ESW31357	CDS_14425	16.0359	CDS_24333	26.6815	0.734535	0.0261209
ESW28722	CDS_6499	17.2026	CDS_16642	28.4747	0.727052	0.0222901
ESW21731	CDS_4196	16.1176	CDS_2486	26.6306	0.724441	0.0274227
ESW35061	CDS_1889	15.7564	CDS_19966	25.9696	0.720883	0.0298658
ESW15538	CDS_1567	100.758	CDS_16279	165.596	0.716773	4.54913e-08
ESW19956	CDS_5529	59.2782	CDS_421	97.0378	0.711045	3.08779e-05
ESW21701	CDS_3895	21.3587	CDS_20344	34.8537	0.706487	0.0128547
ESW26292	CDS_168	20.0145	CDS_17253	32.5036	0.699556	0.0168493
ESW27652	CDS_6407	32.6721	CDS_730	52.8769	0.694579	0.00239516
ESW13847	CDS_13922	14.3191	CDS_1071	23.1504	0.693092	0.0448306
ESW10638	CDS_460	35.6723	CDS_20168	57.5585	0.690223	0.00159631
ESW19159	CDS_1950	80.9792	CDS_8990	130.247	0.685628	2.24158e-06
XP_003552692	CDS_2905	18.9786	CDS_20514	30.498	0.684337	0.0222261
ESW08040	CDS_4830	31.4721	CDS_20147	50.4819	0.681692	0.0033304
ESW32253	CDS_5668	34.0425	CDS_20284	54.484	0.678494	0.00235495
ESW19290	CDS_459	21.9783	CDS_16831	35.1511	0.677488	0.014659
ESW34886	CDS_1109	213.505	CDS_2799	337.009	0.658521	1.00697e-13
ESW11795	CDS_6235	26.9106	CDS_16002	42.4763	0.658486	0.00825178
ESW11818	CDS_3960	21.6806	CDS_16473	34.1432	0.655198	0.0182187
ESW05766	CDS_4491	59.148	CDS_316	93.0142	0.65312	0.000100143
ESW22397	CDS_2956	16.8939	CDS_1248	26.5181	0.650478	0.0381124
NP_001237229	CDS_1716	39.3058	CDS_16347	61.6618	0.649636	0.00158939
ESW08033	CDS_32	723.994	CDS_15990	1131.5	0.644186	0
XP_003611830	CDS_5947	20.511	CDS_493	31.9917	0.641299	0.0238983
ESW16423	CDS_811	20.227	CDS_5974	31.264	0.628221	0.0273433
ESW21594	CDS_7984	19.9582	CDS_17066	30.8483	0.628208	0.0283279
ESW17939	CDS_96	16.1345	CDS_810	24.8856	0.625158	0.0493326
ESW08731	CDS_4029	17.2223	CDS_1657	26.2691	0.609088	0.0465937
ESW20571	CDS_10842	17.0227	CDS_19859	25.9117	0.606146	0.0487483
P52424	CDS_2581	82.8489	CDS_16280	125.181	0.595463	1.79434e-05
AAB03843	CDS_693	482.724	CDS_15886	728.684	0.594093	0
ESW28230	CDS_4428	39.4938	CDS_491	59.6116	0.593966	0.00311646
ESW29760	CDS_4472	68.0639	CDS_1420	102.616	0.592288	0.000107625
XP_003518640	CDS_6254	39.1305	CDS_19950	58.8666	0.589157	0.00344953
ESW28558	CDS_668	120.003	CDS_19713	179.955	0.584569	3.56232e-07
ESW15982	CDS_618	31.193	CDS_480	46.7562	0.583937	0.00948046
ESW09140	CDS_265	2542.57	CDS_15892	3790	0.575912	0
ESW20438	CDS_1942	116.908	CDS_15991	172.935	0.564858	9.67368e-07
NP_001236701	CDS_3065	77.3496	CDS_19838	113.666	0.555333	8.31186e-05
ESW16804	CDS_1963	127.847	CDS_23322	186.836	0.547363	5.56315e-07
ESW33563	CDS_5609	22.0143	CDS_1983	32.1421	0.546025	0.03809
NP_001235670	CDS_3211	36.427	CDS_20413	53.0954	0.543579	0.0078429
ESW34824	CDS_314	48.6164	CDS_15946	70.6648	0.539547	0.00225802
ESW19295	CDS_487	34.572	CDS_16066	49.1779	0.508406	0.0135412
ESW17834	CDS_1724	29.6462	CDS_16318	41.5205	0.485977	0.0267791
ESW25748	CDS_5044	29.1613	CDS_1253	40.3294	0.467777	0.0323283
ESW07907	CDS_1660	29.1654	CDS_312	39.0734	0.421927	0.0457982
ESW32871	CDS_4206	52.7805	CDS_694	69.4772	0.396535	0.00977745
ESW10949	CDS_6951	37.6136	CDS_16557	49.1998	0.387397	0.0316012
AGV54319	CDS_2839	62.0039	CDS_19733	80.6894	0.38002	0.00639318
ESW34148	CDS_254	142.672	CDS_20210	185.169	0.376135	3.95888e-05
ESW28122	CDS_2742	38.0689	CDS_26264	48.7405	0.356511	0.0399031
ESW22480	CDS_37	354.452	CDS_15919	451.05	0.347699	6.51749e-10
ESW07756	CDS_1326	110.017	CDS_20212	138.952	0.336853	0.000730892
ESW24134	CDS_1029	281.2	CDS_15957	351	0.319875	1.58563e-07
ESW34825	CDS_51	3098.72	CDS_19722	3852.75	0.314214	0
ESW14122	CDS_1045	120.073	CDS_15997	147.402	0.295839	0.00103773
ESW14861	CDS_251	1545.11	CDS_15976	1895.12	0.29458	0
ESW22667	CDS_672	63.2784	CDS_19945	77.1037	0.285088	0.0196244
NP_001242764	CDS_1551	169.717	CDS_15999	196.664	0.212606	0.000939072
ESW32878	CDS_2517	116.175	CDS_48	133.043	0.195594	0.00831659
ESW04789	CDS_571	123.637	CDS_94	140.858	0.188125	0.00741328
NP_001236144	CDS_726	94.4061	CDS_19909	106.708	0.176715	0.0225739
AGV54397	CDS_2271	82.5915	CDS_19835	92.9749	0.170848	0.0353332
ESW16031	CDS_3029	85.3676	CDS_20251	94.0498	0.139737	0.0468992
ESW21570	CDS_207	350.763	CDS_19738	368.389	0.070734	0.000799669
CAB64363	CDS_91	194.4	CDS_108	202.31	0.0575428	0.0163485
ESW17638	CDS_3098	171.81	CDS_19864	178.443	0.0546494	0.0252596

## Sheet: Downregulated
Common Hit Accession	TU94R	FPKM	TW	FPKM	Log_fold_change	P_value
ESW33118	CDS_245	1173.69	CDS_15903	1143.69	-0.0373612	2.18367e-05
XP_003534069	CDS_122	1919.27	CDS_81	1770	-0.116804	0.000214112
ESW21036	CDS_610	762.059	CDS_204	698.031	-0.126611	0.0278069
ESW17518	CDS_468	1085.44	CDS_19914	972.932	-0.157876	0.0336382
ABW23574	CDS_58	7150.98	CDS_19737	5421.87	-0.399353	4.4974e-05
ESW19382	CDS_171	3588.63	CDS_19760	2639.82	-0.442995	4.97136e-05
ESW26864	CDS_276	860.18	CDS_15877	621.338	-0.46926	0.0200217
ESW10980	CDS_53	1892.04	CDS_15873	1249.8	-0.598244	4.54758e-09
AFU81504	CDS_146	4051.06	CDS_23299	2604.46	-0.637319	0
ESW35453	CDS_348	894.371	CDS_15885	573.067	-0.64217	4.66045e-06
XP_003536182	CDS_803	1058.7	CDS_15985	669.894	-0.660284	1.72776e-07
ABY81906	CDS_560	209.745	CDS_291	132.201	-0.665902	0.0183021
AAD03598	CDS_446	142.623	CDS_16145	88.877	-0.682328	0.0427819
ESW19671	CDS_2018	206.522	CDS_7243	126.624	-0.705747	0.0100107
BAC66692	CDS_551	272.058	CDS_260	164.541	-0.725465	0.0020181
ESW22903	CDS_1070	109.517	CDS_16135	63.9624	-0.775854	0.0300226
BAN86004	CDS_2842	103.489	CDS_23539	58.8912	-0.813349	0.0238845
ESW06380	CDS_902	162.826	CDS_16536	89.4429	-0.864293	0.00203355
ESW27920	CDS_191	96.8442	CDS_1775	53.0542	-0.868201	0.016668
ESW14697	CDS_1897	166.506	CDS_19962	90.9596	-0.872275	0.0015825
XP_003518783	CDS_2965	78.8832	CDS_3237	42.5699	-0.889883	0.0255089
AGV54338	CDS_4489	67.4781	CDS_10846	35.8586	-0.9121	0.0327653
ESW24176	CDS_25	58.0857	CDS_2204	30.4361	-0.932399	0.0414628
ESW12168	CDS_1862	62.6985	CDS_3524	32.7773	-0.935733	0.0333446
ESW32113	CDS_669	449.28	CDS_15954	233.175	-0.946203	7.46776e-09
ESW32119	CDS_478	70.7218	CDS_16390	36.6794	-0.947184	0.0216711
ESW20693	CDS_1262	93.4295	CDS_545	47.672	-0.970737	0.00645387
YP_007822170	CDS_2617	132.635	CDS_683	66.5563	-0.994808	0.000819738
ESW22862	CDS_2665	88.1974	CDS_20649	43.5316	-1.01867	0.00494075
ESW27673	CDS_3693	55.9499	CDS_5980	27.5511	-1.02203	0.0245833
ESW27235	CDS_4281	65.5774	CDS_19938	32.2758	-1.02275	0.0148852
NP_001237139	CDS_3251	145.005	CDS_388	71.0634	-1.02893	0.000263291
ESW21032	CDS_3069	41.8084	CDS_1544	20.4222	-1.03365	0.0487773
AGV54596	CDS_2074	50.3821	CDS_1183	24.1737	-1.05947	0.0258354
ESW04432	CDS_3309	66.2736	CDS_16653	31.785	-1.06009	0.0105357
XP_003540114	CDS_3528	59.2924	CDS_1494	28.2437	-1.06992	0.0144362
ESW14862	CDS_1491	123.567	CDS_1961	58.7979	-1.07145	0.00040478
ESW35518	CDS_444	194.963	CDS_1121	92.4582	-1.07633	7.94524e-06
NP_001240248	CDS_8433	37.2571	CDS_17059	17.5318	-1.08754	0.047971
AGV54349	CDS_2071	46.351	CDS_16306	21.6902	-1.09556	0.026136
ESW08520	CDS_3035	70.1286	CDS_16440	32.6676	-1.10214	0.00586929
ESW12642	CDS_1275	35.3296	CDS_17012	16.2162	-1.12344	0.0456084
ESW11473	CDS_535	169.22	CDS_644	77.4782	-1.12704	1.11941e-05
XP_003528819	CDS_656	74.8515	CDS_19834	34.0272	-1.13734	0.00315776
AFW90517	CDS_7114	56.6366	CDS_20171	25.5815	-1.14663	0.00951774
ACU22671	CDS_3522	40.196	CDS_21137	17.9954	-1.15943	0.0270127
ESW05187	CDS_1353	115.955	CDS_24	51.6293	-1.1673	0.000153564
ESW20610	CDS_445	32.044	CDS_21212	14.256	-1.16849	0.0464555
ESW20091	CDS_438	184.624	CDS_678	81.726	-1.17572	1.46911e-06
ESW03590	CDS_5319	85.0846	CDS_19325	37.5786	-1.17899	0.00104167
ESW17405	CDS_1865	38.7841	CDS_20480	16.929	-1.19597	0.0244842
ESW24933	CDS_3710	47.0259	CDS_20057	20.5011	-1.19775	0.0130524
ESW16845	CDS_4051	39.7072	CDS_17284	17.278	-1.20046	0.0222389
Q84XA3	CDS_4180	72.4678	CDS_578	31.3186	-1.21032	0.0018287
ESW20371	CDS_390	615.159	CDS_29673	263.255	-1.2245	0
ESW25483	CDS_342	161.031	CDS_23499	68.8223	-1.22639	2.42243e-06
ESW27577	CDS_2240	28.8308	CDS_1122	12.2936	-1.2297	0.0453386
XP_003543327	CDS_7204	41.5047	CDS_1080	17.5028	-1.24569	0.0149021
ESW27408	CDS_494	30.6191	CDS_1175	12.8111	-1.25704	0.0346569
ESW26305	CDS_2939	48.0108	CDS_16683	20.0812	-1.25751	0.00815097
ESW31070	CDS_231	42.5766	CDS_2797	17.7754	-1.26018	0.012532
ESW32009	CDS_2509	41.0777	CDS_1372	17.0633	-1.26746	0.0135488
ESW06297	CDS_1102	33.1657	CDS_566	13.7298	-1.27238	0.0259102
ESW26221	CDS_850	72.4685	CDS_20517	29.8746	-1.27843	0.000934018
ESW16303	CDS_2580	66.5506	CDS_20436	27.4249	-1.27896	0.00150867
ESW21339	CDS_324	67.2953	CDS_17025	27.7019	-1.28052	0.00139909
ESW05197	CDS_3003	32.1731	CDS_20356	13.2258	-1.2825	0.0270283
ESW14269	CDS_6168	40.6067	CDS_23	16.6848	-1.28319	0.0128474
ESW33073	CDS_3953	50.1844	CDS_3069	20.6092	-1.28395	0.00567723
ESW28964	CDS_1331	29.207	CDS_2642	11.9499	-1.28932	0.0339941
ESW27647	CDS_2035	63.1745	CDS_1148	25.8288	-1.29036	0.00180989
NP_001237965	CDS_1021	276.314	CDS_16374	112.955	-1.29056	6.70222e-11
ESW28196	CDS_2426	40.9753	CDS_16580	16.6634	-1.29807	0.0113992
ESW10108	CDS_1836	46.9658	CDS_16677	19.0674	-1.30051	0.00666908
NP_001236408	CDS_3102	80.2424	CDS_3899	32.5557	-1.30145	0.000387816
XP_003517559	CDS_938	42.448	CDS_196	17.1213	-1.3099	0.00933806
ESW09496	CDS_5280	25.8684	CDS_1667	10.4273	-1.31083	0.042354
ESW16598	CDS_2051	25.4263	CDS_2887	10.1307	-1.32758	0.0412674
ESW11460	CDS_242	562.619	CDS_75	223.876	-1.32946	0
ESW24544	CDS_8385	23.1539	CDS_4700	9.09838	-1.34758	0.0480854
ESW05261	CDS_2059	63.9479	CDS_17245	25.0799	-1.35036	0.000988491
AAF40306	CDS_1933	42.0286	CDS_1233	16.4763	-1.35098	0.0075678
ESW14103	CDS_56	79.6058	CDS_16852	31.1372	-1.35423	0.000228122
XP_003546395	CDS_4214	23.8201	CDS_1699	9.30393	-1.35627	0.043368
NP_001236251	CDS_3908	77.9724	CDS_3702	30.284	-1.36441	0.000236538
ESW29743	CDS_1143	30.6359	CDS_17288	11.8503	-1.3703	0.0206156
ESW25426	CDS_3164	31.0493	CDS_173	11.9607	-1.37626	0.0192463
ESW06507	CDS_890	61.4721	CDS_580	23.5712	-1.3829	0.000934522
ESW11391	CDS_5096	21.6363	CDS_3087	8.28887	-1.38421	0.0493326
ESW35641	CDS_5424	32.263	CDS_282	12.3426	-1.38623	0.016228
ESW28699	CDS_687	111.624	CDS_1395	42.5869	-1.39016	7.35736e-06
ESW11543	CDS_4825	27.4716	CDS_16601	10.4748	-1.39102	0.0259702
ESW08785	CDS_450	32.2084	CDS_2665	12.2265	-1.39743	0.0154888
ESW28869	CDS_4980	21.7597	CDS_2913	8.24367	-1.4003	0.0460162
ESW32420	CDS_4813	46.8298	CDS_16618	17.72	-1.40205	0.00339502
ESW17755	CDS_1149	256.804	CDS_16082	96.8686	-1.40657	5.88951e-12
AGV54204	CDS_4698	50.9604	CDS_17142	19.1297	-1.41356	0.00206145
ESW31523	CDS_7382	22.9084	CDS_5200	8.5575	-1.42062	0.037889
ESW13293	CDS_8899	23.1484	CDS_20111	8.64458	-1.42105	0.0366845
ESW31556	CDS_1914	25.8578	CDS_87	9.61128	-1.4278	0.0265629
ESW08017	CDS_169	43.5577	CDS_16055	16.1516	-1.43125	0.00391031
ESW31549	CDS_3863	28.8624	CDS_534	10.7022	-1.43128	0.0188541
ESW27395	CDS_7628	20.6402	CDS_4190	7.64534	-1.4328	0.046955
ESW13126	CDS_1226	77.9667	CDS_4188	28.8788	-1.43285	0.000111575
ESW22298	CDS_1425	77.5661	CDS_20052	28.7237	-1.43318	0.000115425
ESW35724	CDS_1401	24.7875	CDS_874	9.17645	-1.43361	0.0293153
ESW26747	CDS_6128	22.3781	CDS_20939	8.28438	-1.43362	0.0382246
AGV54384	CDS_1077	26.2378	CDS_1028	9.70318	-1.43512	0.0246971
ESW16942	CDS_5523	33.0964	CDS_3447	12.141	-1.44679	0.0110082
ESW13985	CDS_267	344.792	CDS_20321	125.894	-1.45352	2.22045e-16
ESW08097	CDS_1268	23.2723	CDS_3503	8.46448	-1.45912	0.0315276
ESW18955	CDS_214	19.9445	CDS_2048	7.22736	-1.46445	0.0459616
ESW14617	CDS_2490	29.3536	CDS_290	10.6175	-1.4671	0.0152531
ESW19408	CDS_2666	57.7487	CDS_3130	20.8477	-1.4699	0.00064792
NP_001237444	CDS_3798	40.1619	CDS_23866	14.448	-1.47496	0.00432277
ESW22076	CDS_339	293.326	CDS_19730	105.046	-1.48148	9.32587e-15
ESW26060	CDS_2003	33.0825	CDS_16011	11.7718	-1.49073	0.00884926
XP_003542949	CDS_1675	1019.14	CDS_23621	362.001	-1.49328	0
ESW15864	CDS_1841	34.4129	CDS_1286	12.2223	-1.49344	0.0074797
ESW35253	CDS_6266	37.6969	CDS_16646	13.37	-1.49544	0.00505963
XP_002317630	CDS_6175	69.1745	CDS_16871	24.5297	-1.49571	0.000146396
XP_003541848	CDS_833	60.8876	CDS_1739	21.5459	-1.49873	0.000357726
AEL13846	CDS_1366	91.546	CDS_16282	32.2411	-1.5056	1.0962e-05
ESW34511	CDS_4318	19.749	CDS_1919	6.95151	-1.50639	0.0409762
ADD83021	CDS_44	154.695	CDS_20073	54.4145	-1.50737	1.04752e-08
ESW18645	CDS_2713	48.2424	CDS_23586	16.929	-1.51081	0.00136389
ESW11108	CDS_4586	20.2925	CDS_2043	7.11301	-1.51242	0.0375564
ESW25907	CDS_1358	18.2477	CDS_4938	6.38829	-1.51422	0.0484012
ESW15320	CDS_2729	38.312	CDS_16010	13.3824	-1.51746	0.00415226
XP_003524552	CDS_1257	32.8246	CDS_16143	11.3702	-1.52952	0.00752152
ESW31559	CDS_1337	42.2525	CDS_1701	14.5971	-1.53335	0.00236914
XP_003555827	CDS_8290	18.4719	CDS_3275	6.36427	-1.53726	0.0437807
ESW18046	CDS_2633	53.2309	CDS_3516	18.3141	-1.53931	0.000612697
ESW33091	CDS_269	87.7894	CDS_3179	29.9375	-1.55209	9.27117e-06
AGV54188	CDS_2947	23.689	CDS_3945	8.07722	-1.55229	0.0212887
ESW23524	CDS_2623	112.705	CDS_19989	38.4157	-1.55278	5.03074e-07
ESW10124	CDS_111	35.2067	CDS_600	11.9607	-1.55755	0.00483538
ESW27636	CDS_496	873.176	CDS_23351	295.048	-1.56532	0
ESW12426	CDS_1152	35.8933	CDS_16957	12.1034	-1.5683	0.00418904
ESW13479	CDS_723	152.102	CDS_1908	51.1188	-1.57312	3.39849e-09
ESW25246	CDS_102	18.2863	CDS_296	6.14237	-1.57389	0.0401863
ESW08493	CDS_599	21.5188	CDS_17583	7.21562	-1.5764	0.0259552
ESW31365	CDS_473	79.748	CDS_1749	26.6456	-1.58155	1.69637e-05
ESW33997	CDS_2080	27.7075	CDS_2675	9.19598	-1.5912	0.0107814
ESW31686	CDS_210	125.934	CDS_19882	41.7788	-1.59183	5.36557e-08
XP_003517177	CDS_4819	19.5887	CDS_3155	6.49798	-1.59195	0.0319533
ESW06689	CDS_3677	23.5741	CDS_1820	7.81337	-1.59319	0.0185018
ESW31184	CDS_5235	45.352	CDS_1110	15.0197	-1.59431	0.00108066
XP_003534266	CDS_2856	30.4347	CDS_439	10.0734	-1.59516	0.00737618
ESW18846	CDS_2857	63.6608	CDS_2844	21.0057	-1.59962	0.000102668
ESW25937	CDS_3410	32.8579	CDS_744	10.7873	-1.60691	0.00506804
ESW32070	CDS_5650	19.6324	CDS_6470	6.42872	-1.61063	0.0299702
ESW28753	CDS_322	147.135	CDS_16244	48.1741	-1.61081	2.7646e-09
ESW34591	CDS_577	52.451	CDS_16721	17.1388	-1.6137	0.000377984
ESW19653	CDS_4544	20.2594	CDS_5310	6.60642	-1.61665	0.0269346
ESW29795	CDS_1503	201.897	CDS_20314	65.5661	-1.6226	2.36633e-12
ESW04500	CDS_320	715.062	CDS_19724	231.497	-1.62707	0
ESW22601	CDS_729	45.2671	CDS_2674	14.6054	-1.63196	0.000846683
ESW14448	CDS_420	27.3652	CDS_5347	8.79642	-1.63736	0.00924953
XP_004502059	CDS_5369	16.8108	CDS_2531	5.40286	-1.63759	0.0412431
ESW13725	CDS_5969	21.6375	CDS_4697	6.95297	-1.63783	0.0205448
ESW16255	CDS_260	89.7764	CDS_1664	28.8283	-1.63885	2.37496e-06
ESW34710	CDS_3193	26.067	CDS_1208	8.3625	-1.64022	0.0109095
ESW09698	CDS_2486	32.76	CDS_4784	10.4675	-1.64601	0.00421916
ESW32154	CDS_2671	56.3278	CDS_477	17.9966	-1.64613	0.000175104
ESW32424	CDS_1208	34.5271	CDS_17128	11.0038	-1.64972	0.00322605
ESW21717	CDS_3926	18.6581	CDS_5711	5.93386	-1.65276	0.0300575
ESW08060	CDS_4084	18.2892	CDS_21535	5.80422	-1.65582	0.0314542
ESW16378	CDS_5479	16.6833	CDS_284	5.2903	-1.65698	0.0399502
ESW10299	CDS_2355	16.0203	CDS_20590	5.07869	-1.65738	0.0440668
ESW16682	CDS_2219	15.62	CDS_17430	4.93077	-1.66351	0.0459616
ESW14788	CDS_9188	31.1285	CDS_16572	9.82406	-1.66385	0.00482471
ESW32966	CDS_4661	21.5791	CDS_1392	6.80181	-1.66564	0.0188433
ESW21299	CDS_2727	23.5951	CDS_1964	7.36042	-1.68063	0.0132832
ESW35197	CDS_3317	35.2598	CDS_17544	10.9951	-1.68116	0.00247904
ESW14298	CDS_5408	22.7606	CDS_16675	7.04698	-1.69146	0.0145019
CBI21094	CDS_6049	27.3845	CDS_3009	8.46448	-1.69387	0.00722565
XP_002285647	CDS_8642	18.367	CDS_9412	5.64299	-1.70259	0.0270283
ESW10825	CDS_21	25.1615	CDS_4525	7.73012	-1.70265	0.00970096
ESW16300	CDS_774	485.023	CDS_23337	148.403	-1.70853	0
ESW26107	CDS_4902	22.2413	CDS_6082	6.80181	-1.70925	0.0146673
ESW27390	CDS_1107	43.7629	CDS_16970	13.3725	-1.71044	0.000614015
ESW27089	CDS_2161	36.13	CDS_17304	11.0372	-1.71082	0.00185778
ESW16443	CDS_1655	31.537	CDS_16891	9.62627	-1.712	0.00362045
ESW27445	CDS_1558	15.2792	CDS_6587	4.6616	-1.71267	0.0426808
ESW09667	CDS_4655	16.6973	CDS_20501	5.08538	-1.71519	0.034014
ESW29632	CDS_224	41.6095	CDS_4928	12.6481	-1.71799	0.000800532
ESW16728	CDS_1597	55.4255	CDS_1486	16.78	-1.7238	0.000103652
AGZ15392	CDS_4135	26.3851	CDS_2313	7.97236	-1.72665	0.00729036
EMP42703	CDS_1114	17.5001	CDS_16603	5.28637	-1.72702	0.0289935
ESW29430	CDS_10128	15.3284	CDS_4062	4.63014	-1.72708	0.0408555
CAA67728	CDS_4102	25.0427	CDS_709	7.564	-1.72717	0.00894388
ESW12057	CDS_1146	129.008	CDS_20743	38.957	-1.7275	2.97676e-09
ESW21214	CDS_1581	53.7181	CDS_6534	16.1732	-1.7318	0.000124188
ESW22861	CDS_1791	17.0088	CDS_4712	5.11806	-1.73261	0.0308014
ESW17861	CDS_3161	15.3476	CDS_4126	4.60468	-1.73684	0.0395753
XP_003544651	CDS_1806	167.065	CDS_20092	50.0665	-1.73849	1.12311e-11
ESW20402	CDS_5764	25.3282	CDS_2212	7.57348	-1.74171	0.00806943
ESW18009	CDS_2248	43.8583	CDS_1645	13.0917	-1.7442	0.000483824
XP_003547586	CDS_1055	109.777	CDS_23663	32.6312	-1.75025	3.0728e-08
AGV54513	CDS_2025	36.2972	CDS_3419	10.7881	-1.75042	0.00145244
ESW15858	CDS_3703	16.7172	CDS_2662	4.96583	-1.75122	0.0307118
XP_003552672	CDS_9753	19.5732	CDS_3890	5.81399	-1.75128	0.0192904
ESW22860	CDS_5853	14.1696	CDS_5405	4.20458	-1.75277	0.0462079
ESW06536	CDS_483	26.1279	CDS_2086	7.72487	-1.75801	0.00666167
ESW28985	CDS_3269	69.2429	CDS_16389	20.4636	-1.75861	1.00442e-05
ESW06873	CDS_4041	23.1051	CDS_23833	6.82619	-1.75906	0.010739
ESW07045	CDS_10463	88.0402	CDS_2268	25.9919	-1.7601	6.24855e-07
ESW21633	CDS_4926	29.0252	CDS_17122	8.55358	-1.76271	0.00415226
ESW34744	CDS_10754	14.3851	CDS_6705	4.23224	-1.76509	0.0432911
ESW23343	CDS_4295	22.9368	CDS_1063	6.74613	-1.76553	0.0107814
ESW31744	CDS_3276	16.4838	CDS_16574	4.83685	-1.76891	0.0304625
ESW13747	CDS_1516	48.6281	CDS_652	14.2642	-1.76939	0.000197997
ESW13831	CDS_3014	16.0089	CDS_2087	4.69562	-1.76949	0.0328803
ESW09031	CDS_538	50.1432	CDS_2170	14.698	-1.77043	0.000157195
ESW28166	CDS_3185	22.3408	CDS_17415	6.5247	-1.7757	0.0113799
ESW26965	CDS_10951	18.5143	CDS_5575	5.40286	-1.77685	0.0212034
ESW08716	CDS_3445	28.7532	CDS_4213	8.37443	-1.77966	0.00402611
EPS58184	CDS_2068	32.9596	CDS_465	9.5961	-1.78018	0.00208064
ESW32876	CDS_4086	24.7474	CDS_5893	7.19814	-1.78158	0.0075847
ESW21011	CDS_1237	19.4183	CDS_3780	5.64299	-1.78288	0.0178889
ESW29233	CDS_6157	34.9606	CDS_453	10.1574	-1.7832	0.00149562
ESW19772	CDS_4514	30.3221	CDS_6482	8.80306	-1.78429	0.00307572
ESW07225	CDS_112	109.865	CDS_7067	31.8663	-1.78563	1.73018e-08
ESW05635	CDS_838	321.155	CDS_15959	92.9307	-1.78904	0
ESW35241	CDS_8344	16.7195	CDS_1704	4.83685	-1.78939	0.0276461
ESW11511	CDS_1656	24.3217	CDS_2013	7.03541	-1.78954	0.00790884
ESW20226	CDS_1409	76.8156	CDS_16134	22.19	-1.79149	2.2745e-06
XP_003536799	CDS_1864	16.0397	CDS_21280	4.63319	-1.79157	0.0306761
ESW26398	CDS_3219	39.2698	CDS_1830	11.3159	-1.79507	0.000712252
ESW04332	CDS_3142	40.1822	CDS_1011	11.5425	-1.7996	0.000597741
ESW15808	CDS_1811	182.975	CDS_20592	52.5111	-1.80095	2.32037e-13
AGV54487	CDS_6043	20.1079	CDS_17605	5.76566	-1.8022	0.015098
Q01390	CDS_359	295.482	CDS_289	84.6162	-1.80407	0
ESW03759	CDS_1310	13.145	CDS_2912	3.76199	-1.80495	0.0488646
ESW25903	CDS_133	21.7405	CDS_563	6.2188	-1.80568	0.0113543
ESW19016	CDS_2721	15.6597	CDS_18092	4.46856	-1.80918	0.031381
ESW26012	CDS_2218	16.7637	CDS_1564	4.77484	-1.81182	0.0256865
ESW22603	CDS_1757	21.3655	CDS_7343	6.08385	-1.81223	0.0117447
ESW08132	CDS_4114	42.4654	CDS_6695	12.0697	-1.8149	0.000378389
ESW34991	CDS_5486	41.2715	CDS_4010	11.72	-1.81617	0.000454904
ESW35448	CDS_3660	29.611	CDS_16744	8.40529	-1.81677	0.00298437
ESW14693	CDS_2925	224.226	CDS_356	63.5606	-1.81875	2.22045e-16
ESW10243	CDS_4347	29.4465	CDS_16157	8.31138	-1.82494	0.0029341
ESW30066	CDS_4827	41.889	CDS_2681	11.8219	-1.82511	0.000388647
ESW26628	CDS_408	25.0757	CDS_4338	7.05373	-1.82983	0.00592162
ESW05834	CDS_4468	47.5542	CDS_4992	13.365	-1.83112	0.000150256
ESW21823	CDS_399	189.203	CDS_2794	53.1641	-1.83141	3.9968e-14
ESW06611	CDS_10053	17.2244	CDS_25255	4.83685	-1.83232	0.0225739
XP_004491678	CDS_6314	55.6436	CDS_25733	15.6098	-1.83376	4.05173e-05
ESW19717	CDS_2766	27.8385	CDS_2741	7.763	-1.84239	0.00354561
BAB86920	CDS_5420	29.3015	CDS_3128	8.16218	-1.84395	0.00275955
ESW31541	CDS_4181	17.9738	CDS_653	5.00643	-1.84404	0.0191584
ESW19446	CDS_1459	67.1605	CDS_303	18.6924	-1.84516	5.78817e-06
ESW04039	CDS_1932	20.894	CDS_4055	5.7985	-1.84934	0.0113224
ESW35372	CDS_1759	93.8694	CDS_16911	26.0151	-1.8513	7.68451e-08
ESW03538	CDS_1461	12.8345	CDS_1723	3.55508	-1.85207	0.0470948
WP_005514638	CDS_2667	15.6621	CDS_16395	4.33066	-1.85462	0.0278876
ESW21573	CDS_4534	18.8658	CDS_6474	5.20891	-1.85672	0.0156926
ESW07694	CDS_1242	18.1583	CDS_370	5.01186	-1.85721	0.0177263
ESW09668	CDS_7168	61.4221	CDS_2463	16.929	-1.85927	1.28074e-05
ESW29228	CDS_17729	14.6487	CDS_25061	4.02063	-1.86528	0.0325746
ESW21790	CDS_658	102.197	CDS_1519	27.9765	-1.86907	1.57137e-08
ESW06843	CDS_3318	12.7066	CDS_17340	3.47648	-1.86988	0.0461805
ESW09733	CDS_6727	14.7517	CDS_3521	4.02272	-1.87463	0.031235
ESW24800	CDS_5664	62.124	CDS_790	16.929	-1.87566	9.83605e-06
ESW22204	CDS_5637	14.9933	CDS_5196	4.07927	-1.87794	0.0297445
ESW30227	CDS_15	28.0281	CDS_5940	7.62449	-1.87816	0.00293571
AAN65367	CDS_6917	21.7289	CDS_3312	5.90545	-1.8795	0.0088443
ESW11084	CDS_1532	91.6562	CDS_2066	24.8804	-1.88122	7.28657e-08
ESW09662	CDS_7411	23.4409	CDS_16932	6.34836	-1.88457	0.00641097
AGV54421	CDS_5175	28.52	CDS_3310	7.72198	-1.88493	0.00262551
ESW34156	CDS_625	212.621	CDS_16400	57.298	-1.89173	2.22045e-16
ESW35735	CDS_4948	26.8808	CDS_2415	7.2197	-1.89657	0.00333223
ESW27037	CDS_2966	27.6166	CDS_16864	7.4165	-1.89672	0.00292928
ESW20521	CDS_5270	12.0751	CDS_6095	3.24172	-1.89721	0.0488937
XP_003526929	CDS_2803	19.6381	CDS_35831	5.27129	-1.89743	0.0120534
ESW10960	CDS_853	19.6558	CDS_4254	5.26679	-1.89996	0.0119518
ESW29049	CDS_2430	66.913	CDS_20705	17.9248	-1.90033	3.49246e-06
XP_003534635	CDS_7849	13.1629	CDS_1944	3.51988	-1.90288	0.0394822
ESW09841	CDS_4126	32.6672	CDS_587	8.73462	-1.90302	0.00116818
ESR37016	CDS_5457	6424.06	CDS_16611	1709.53	-1.90989	0
ESW09257	CDS_177	12.236	CDS_1971	3.25036	-1.91247	0.0460162
ESW16297	CDS_1530	16.7467	CDS_3012	4.43915	-1.91552	0.0194678
ESW15435	CDS_710	1140.61	CDS_19824	301.738	-1.91844	0
ESW28646	CDS_5997	63.1897	CDS_21310	16.6905	-1.92066	5.41385e-06
ESW24989	CDS_670	16.3369	CDS_5846	4.30919	-1.92265	0.0206274
XP_003516323	CDS_10346	24.5569	CDS_4414	6.44037	-1.93092	0.00439732
ESW17260	CDS_3999	21.0112	CDS_5307	5.50701	-1.93182	0.00843834
ESW27753	CDS_1176	36.3166	CDS_5382	9.50095	-1.93449	0.000522669
ESW28772	CDS_6221	20.7523	CDS_21404	5.41727	-1.93764	0.00868735
ESW29823	CDS_7441	16.8795	CDS_7923	4.39713	-1.94064	0.0177972
ESW26257	CDS_2642	15.1505	CDS_1024	3.94113	-1.94268	0.024555
ESW05847	CDS_3047	19.2467	CDS_4590	4.99916	-1.94486	0.0112082
ESW31644	CDS_5432	17.8009	CDS_5671	4.61699	-1.94693	0.0146923
Q41709	CDS_779	320.387	CDS_20007	83.0869	-1.94712	0
ESW16917	CDS_2265	16.7802	CDS_17491	4.34076	-1.95074	0.0175953
ESW09182	CDS_6922	26.4361	CDS_4524	6.82849	-1.95287	0.00286109
ESW21602	CDS_4019	17.963	CDS_17941	4.63319	-1.95495	0.0138591
ESW32857	CDS_998	32.0718	CDS_4013	8.26763	-1.95576	0.00100953
ESW15915	CDS_6676	13.5436	CDS_8139	3.49051	-1.95611	0.0325936
ESW30208	CDS_4930	19.6529	CDS_20855	5.04505	-1.9618	0.00991002
ESW20257	CDS_11230	58.6609	CDS_2331	15.0215	-1.96537	7.98273e-06
ESW21418	CDS_2804	19.2496	CDS_5318	4.92479	-1.96669	0.0104414
ESW29847	CDS_4075	12.7907	CDS_1259	3.26341	-1.97065	0.0365341
AHA84133	CDS_5751	31.651	CDS_4146	8.06141	-1.97315	0.000998686
ESW27917	CDS_4908	21.7924	CDS_3406	5.50701	-1.98449	0.00610855
ESW07802	CDS_3051	11.3841	CDS_2474	2.87473	-1.98553	0.0471788
ESW07651	CDS_3379	16.4977	CDS_25475	4.16286	-1.98662	0.0168397
ESW07648	CDS_8068	15.4117	CDS_4732	3.88534	-1.98791	0.0209855
ESW10903	CDS_5826	20.7523	CDS_6190	5.20891	-1.99422	0.00721359
AAK84890	CDS_3685	14.5845	CDS_21460	3.66032	-1.99439	0.0242873
ESW29599	CDS_5577	13.3225	CDS_6329	3.33636	-1.99751	0.0312168
ESW34776	CDS_6773	20.1551	CDS_3627	5.0284	-2.00298	0.00786043
AAO61994	CDS_466	25.3249	CDS_1767	6.31678	-2.0033	0.00290054
ESW10848	CDS_5979	20.6703	CDS_2686	5.15229	-2.00427	0.00707039
ESW35190	CDS_9778	31.7565	CDS_6928	7.90018	-2.00709	0.000831306
ESW27517	CDS_232	34.6136	CDS_1523	8.58805	-2.01094	0.000477127
ESW27509	CDS_1115	30.2145	CDS_279	7.453	-2.01935	0.00105412
ESW23197	CDS_3580	11.6893	CDS_2500	2.87682	-2.02264	0.0414628
XP_003539816	CDS_3405	39.3782	CDS_17099	9.6889	-2.02299	0.00018078
ESW30073	CDS_685	13.3181	CDS_21641	3.27657	-2.02313	0.0294862
ESW12459	CDS_7365	14.4968	CDS_3541	3.56399	-2.02417	0.022901
ESW23048	CDS_3490	13.5467	CDS_6217	3.32533	-2.02637	0.0279524
ESW15325	CDS_4716	22.5205	CDS_412	5.52292	-2.02773	0.00454284
ESW24705	CDS_6270	11.7064	CDS_12919	2.86932	-2.02852	0.0407111
ESW19320	CDS_222	511.216	CDS_19751	125.244	-2.02919	0
ESW16610	CDS_1708	19.9774	CDS_4997	4.89059	-2.03029	0.0074672
ESW25663	CDS_15506	14.4818	CDS_798	3.54327	-2.03109	0.022665
ESW35027	CDS_3332	44.4565	CDS_1784	10.8731	-2.03164	6.52098e-05
ESW10932	CDS_2597	61.159	CDS_786	14.9416	-2.03323	2.78973e-06
ESW32267	CDS_2934	29.1996	CDS_2414	7.11786	-2.03643	0.00119116
CAA69914	CDS_2704	11.1053	CDS_6464	2.6907	-2.0452	0.044751
ESW28171	CDS_8643	38.046	CDS_20355	9.21688	-2.04539	0.000205075
ESW30150	CDS_4170	19.654	CDS_3988	4.75402	-2.0476	0.00755094
AAL26865	CDS_1421	19.3688	CDS_3048	4.68474	-2.0477	0.00797535
ESW20345	CDS_159	45.7297	CDS_5191	11.0406	-2.05031	4.53311e-05
ESW16106	CDS_1588	13.4515	CDS_16497	3.23642	-2.0553	0.0267946
AGZ15395	CDS_6185	22.5727	CDS_3652	5.42595	-2.05663	0.00409546
ESW23873	CDS_9252	10.8373	CDS_6786	2.60446	-2.05696	0.0462903
ESW09007	CDS_3306	28.8368	CDS_2640	6.89698	-2.06388	0.00113394
ESW26066	CDS_10108	21.8446	CDS_6553	5.20891	-2.06822	0.00455288
ESW35207	CDS_11123	37.3207	CDS_19861	8.8877	-2.07009	0.00020595
ESW35813	CDS_2483	161.868	CDS_19983	38.3632	-2.07702	9.10383e-15
ESW35298	CDS_5379	15.3337	CDS_6817	3.62763	-2.0796	0.0170133
ESW07437	CDS_5228	24.1993	CDS_1989	5.71097	-2.08316	0.00266312
ESW18779	CDS_1522	66.1239	CDS_1144	15.5939	-2.08419	6.77532e-07
ESW08975	CDS_6008	14.8725	CDS_3620	3.50254	-2.08617	0.0183754
ESW15754	CDS_2442	11.7143	CDS_18014	2.75268	-2.08937	0.0361715
ESW28944	CDS_101	193.578	CDS_1044	45.4726	-2.08985	0
ESW17773	CDS_7518	27.5844	CDS_17441	6.44913	-2.09668	0.00127112
ESW03524	CDS_2614	13.7937	CDS_6160	3.22456	-2.09684	0.0225739
ESW24288	CDS_3209	51.0527	CDS_371	11.9253	-2.09796	1.15514e-05
ESW13978	CDS_1926	30.2058	CDS_2890	7.04987	-2.09916	0.000734441
ESW19381	CDS_1800	37.108	CDS_6722	8.61563	-2.1067	0.00017585
XP_003537911	CDS_8929	15.1937	CDS_5609	3.52687	-2.10701	0.0164137
ESW22659	CDS_1403	18.8219	CDS_17767	4.36876	-2.10711	0.00753832
XP_003516788	CDS_301	75.0796	CDS_2333	17.3907	-2.11011	9.09333e-08
ESW11796	CDS_11556	14.7843	CDS_1847	3.42181	-2.11124	0.0176758
ESW09436	CDS_4936	20.9006	CDS_6680	4.83685	-2.1114	0.00480608
ESW16211	CDS_1108	19.614	CDS_1455	4.53216	-2.11361	0.00623881
ESW30719	CDS_225	15.8856	CDS_4493	3.66991	-2.1139	0.0138121
ESW14076	CDS_6164	13.6858	CDS_26704	3.15625	-2.1164	0.0222516
ESW15781	CDS_7159	10.0617	CDS_2666	2.31659	-2.1188	0.0499243
NP_001236129	CDS_2369	185.973	CDS_2218	42.7255	-2.12192	0
ESW19458	CDS_1127	15.7735	CDS_8276	3.59099	-2.13505	0.0134647
ESW35067	CDS_1273	54.1043	CDS_1930	12.2936	-2.13783	4.60003e-06
ESW33362	CDS_12901	16.676	CDS_631	3.78536	-2.13927	0.0109587
ESW35366	CDS_556	32.08	CDS_3553	7.27864	-2.13994	0.000414871
XP_003554088	CDS_11308	14.1417	CDS_6938	3.20759	-2.14039	0.0191037
ESW05863	CDS_6617	10.5854	CDS_8098	2.39938	-2.14134	0.0423791
ESW17020	CDS_9795	48.8895	CDS_1387	11.0785	-2.14176	1.29288e-05
ESW09685	CDS_7053	23.1468	CDS_19120	5.24278	-2.14241	0.00267334
ESW29457	CDS_1965	22.3624	CDS_17916	5.06287	-2.14305	0.00316122
ESW17287	CDS_956	77.0172	CDS_16470	17.4182	-2.14458	4.26072e-08
ESW08004	CDS_14239	10.4619	CDS_6351	2.36218	-2.14696	0.0431887
ESW35458	CDS_4444	43.9134	CDS_16268	9.90524	-2.1484	3.4432e-05
ESW15284	CDS_55	1280.91	CDS_19707	288.598	-2.15004	0
ESW29801	CDS_7400	13.9177	CDS_6409	3.13499	-2.15039	0.0194678
ESW34644	CDS_6458	16.0498	CDS_1672	3.60781	-2.15336	0.0121216
ESW31245	CDS_1218	38.1394	CDS_5482	8.56898	-2.15409	0.000109292
ESW07578	CDS_6956	17.3801	CDS_3558	3.90132	-2.1554	0.00896393
ESW19922	CDS_6296	15.8791	CDS_364	3.56399	-2.15556	0.0124404
ESW06753	CDS_337	1925.52	CDS_23310	431.185	-2.15887	0
ESW18862	CDS_5193	9.82825	CDS_21241	2.19449	-2.16305	0.0485455
ESW08709	CDS_937	50.7453	CDS_398	11.3304	-2.16308	7.55225e-06
ESW31086	CDS_2979	10.9667	CDS_4864	2.44756	-2.16371	0.0374023
ESW26453	CDS_3056	10.0214	CDS_21575	2.22749	-2.16959	0.0462903
ESW33183	CDS_2537	16.7724	CDS_2598	3.72748	-2.16982	0.00992115
ESW35699	CDS_2177	38.1973	CDS_16069	8.46448	-2.17398	9.60909e-05
ESW17609	CDS_5905	20.1196	CDS_20622	4.45499	-2.17511	0.0046187
ESW31126	CDS_5939	30.3599	CDS_771	6.70105	-2.17971	0.000495639
EPS61418	CDS_3241	16.3503	CDS_19818	3.60524	-2.18115	0.010607
ESW31656	CDS_1179	98.6668	CDS_20708	21.7461	-2.18181	3.32286e-10
ESW19000	CDS_2013	95.3276	CDS_23917	20.9688	-2.18465	6.32985e-10
ESW26105	CDS_89	5623.95	CDS_19705	1236.71	-2.18507	0
ESW22212	CDS_427	133.178	CDS_1540	29.2559	-2.18655	2.64455e-13
ESW24840	CDS_5371	17.1981	CDS_1255	3.77754	-2.18673	0.00860994
ESW33521	CDS_12047	13.2166	CDS_4219	2.90211	-2.18718	0.0211547
XP_003529300	CDS_8251	21.4376	CDS_24115	4.70249	-2.18864	0.00331763
ESW33044	CDS_16237	9.85736	CDS_9141	2.16114	-2.18941	0.0463453
ESW17695	CDS_9193	9.6687	CDS_6855	2.11612	-2.1919	0.0486034
ESW06440	CDS_8022	23.7622	CDS_253	5.19411	-2.19372	0.00195533
ESW32027	CDS_3857	15.675	CDS_3143	3.42383	-2.19478	0.0118111
ESW13782	CDS_441	38.8714	CDS_1375	8.46448	-2.19922	7.24409e-05
ESW23505	CDS_2507	106.841	CDS_2948	23.2281	-2.20152	4.64095e-11
ESW06910	CDS_1204	21.5338	CDS_1474	4.67955	-2.20216	0.00312673
ESW14155	CDS_6771	23.03	CDS_1381	5.00174	-2.20301	0.00222742
ESW27556	CDS_3111	13.7602	CDS_6199	2.9812	-2.20653	0.0179502
ESW26417	CDS_2360	9.97554	CDS_24548	2.16114	-2.2066	0.0437807
ESW03389	CDS_6930	40.0735	CDS_17523	8.67093	-2.20839	5.33554e-05
ESW04343	CDS_1313	99.7333	CDS_18190	21.5761	-2.20864	1.84055e-10
ESW23465	CDS_6396	14.7956	CDS_5626	3.19414	-2.21167	0.0138906
ESW33977	CDS_145	465.498	CDS_20023	100.123	-2.21701	0
ESW21356	CDS_5619	42.6325	CDS_20479	9.16156	-2.21829	2.89583e-05
ESW28544	CDS_2811	33.3805	CDS_1218	7.16991	-2.21898	0.000215026
ESW34019	CDS_2359	13.799	CDS_3936	2.96257	-2.21965	0.0172575
ESW28388	CDS_8877	9.75152	CDS_27552	2.09	-2.22213	0.0452848
XP_003555882	CDS_8759	14.8503	CDS_21387	3.17418	-2.22604	0.0132982
ESW10084	CDS_3967	18.5116	CDS_528	3.95009	-2.22847	0.00570247
ESW11494	CDS_826	33.4624	CDS_17752	7.12798	-2.23098	0.000199796
NP_001241450	CDS_357	14.4019	CDS_16074	3.04721	-2.2407	0.0144117
ESW16231	CDS_4458	17.3625	CDS_6315	3.66503	-2.24408	0.00716553
ESW15413	CDS_3928	11.035	CDS_2394	2.32358	-2.24766	0.031675
ESW03346	CDS_10562	44.1824	CDS_20502	9.29901	-2.24832	1.71967e-05
ESW24248	CDS_1673	26.2647	CDS_1490	5.51175	-2.25254	0.000903775
ESW12030	CDS_3265	11.2669	CDS_21617	2.36218	-2.2539	0.0295377
ESW32408	CDS_626	283.53	CDS_22775	59.4354	-2.25411	0
ESW33605	CDS_1469	83.5474	CDS_16415	17.4472	-2.2596	2.97829e-09
XP_003516949	CDS_8446	25.6153	CDS_5508	5.34599	-2.26048	0.00101775
ESW31019	CDS_6656	15.2466	CDS_3850	3.17418	-2.26403	0.0110765
ESW08665	CDS_5871	29.6283	CDS_586	6.16488	-2.26483	0.000399186
ESW32895	CDS_14656	15.1092	CDS_5539	3.12818	-2.27203	0.0113224
XP_004486586	CDS_3497	9.73566	CDS_27907	2.01535	-2.27225	0.0421294
ESW23004	CDS_4456	10.4649	CDS_976	2.16533	-2.27289	0.0352299
ESW07363	CDS_3935	27.2812	CDS_3603	5.64299	-2.27337	0.000659164
EMJ10963	CDS_7997	80.9792	CDS_22151	16.745	-2.27383	4.39596e-09
ESW08278	CDS_4401	45.9744	CDS_3208	9.49048	-2.27628	9.67267e-06
ESW11685	CDS_6670	62.4359	CDS_23661	12.7908	-2.28727	2.28339e-07
ESW26652	CDS_3690	55.9767	CDS_2969	11.457	-2.2886	9.53402e-07
ESW29313	CDS_229	499.924	CDS_20281	102.087	-2.29191	0
ESW23019	CDS_13461	12.5436	CDS_25719	2.55531	-2.29538	0.0202061
ESW18531	CDS_15206	9.43288	CDS_23985	1.91978	-2.29676	0.0437548
ESW28734	CDS_6650	15.1291	CDS_21248	3.07799	-2.29727	0.0106369
ESW04317	CDS_10595	9.16668	CDS_3100	1.86374	-2.2982	0.0464004
ESW05850	CDS_1618	10.3275	CDS_7326	2.09972	-2.29822	0.0346975
ESW04886	CDS_2770	19.1201	CDS_16533	3.88534	-2.29898	0.0040752
ESW28980	CDS_3408	14.8767	CDS_8190	3.01704	-2.30185	0.0111893
ESW24878	CDS_184	322.841	CDS_581	65.2483	-2.30681	0
ESW08699	CDS_2522	18.6161	CDS_7407	3.76199	-2.30698	0.00445593
ESW15680	CDS_380	20.679	CDS_3848	4.17867	-2.30705	0.00273699
ESW16040	CDS_764	14.3896	CDS_5413	2.90211	-2.30985	0.0123355
XP_003534267	CDS_6162	19.3716	CDS_5567	3.90668	-2.30993	0.00371729
ESW30262	CDS_3823	11.7597	CDS_4103	2.36866	-2.3117	0.0236925
ESW11383	CDS_896	28.3518	CDS_3728	5.70639	-2.31279	0.000442643
ESW07767	CDS_5534	11.7868	CDS_3076	2.37221	-2.31287	0.0233537
ESW30420	CDS_5123	15.3037	CDS_3812	3.07799	-2.31382	0.00983798
BAM74439	CDS_398	182.931	CDS_16187	36.738	-2.31595	0
CBX25010	CDS_137	10.7695	CDS_3887	2.16273	-2.31603	0.03004
ESW18204	CDS_6187	26.4361	CDS_17437	5.30099	-2.31818	0.000673859
ESW30260	CDS_1979	19.3472	CDS_5174	3.86948	-2.32192	0.00359665
XP_003554610	CDS_624	33.8735	CDS_16716	6.77158	-2.32259	0.000116655
ESW09521	CDS_893	30.0316	CDS_3250	5.98593	-2.32683	0.000281898
NP_001239795	CDS_3897	14.0383	CDS_1239	2.79561	-2.32814	0.0130229
ESW22417	CDS_7577	28.1725	CDS_2007	5.58975	-2.33343	0.000423398
ESW23185	CDS_455	82.3147	CDS_1754	16.2651	-2.33937	1.58086e-09
XP_003531009	CDS_4603	9.37202	CDS_4065	1.8468	-2.34334	0.0415854
ESW24602	CDS_387	127.092	CDS_2277	25.0324	-2.34401	5.81757e-14
ACR38393	CDS_6899	17.0999	CDS_17912	3.3654	-2.34514	0.00587581
XP_003537316	CDS_2122	55.9195	CDS_755	10.9707	-2.34969	5.99455e-07
ESW22001	CDS_3525	11.0726	CDS_21840	2.17038	-2.35097	0.0263181
ESW14809	CDS_12571	9.62789	CDS_27213	1.881	-2.35572	0.0379335
ESW34024	CDS_3729	13.9679	CDS_27376	2.70863	-2.36648	0.0121833
ESW24191	CDS_11500	9.59517	CDS_880	1.86033	-2.36675	0.0376006
ESW34448	CDS_2464	66.9031	CDS_160	12.969	-2.36701	4.08431e-08
ESW15632	CDS_5226	17.7211	CDS_5453	3.43486	-2.36714	0.00471404
ESW07293	CDS_2590	35.2654	CDS_20424	6.83371	-2.36751	6.7168e-05
ESW03281	CDS_6155	11.5882	CDS_2924	2.24225	-2.36964	0.0222005
ESW26966	CDS_11487	8.75489	CDS_6761	1.6929	-2.3706	0.0468435
ESW14497	CDS_18756	8.6836	CDS_3321	1.67613	-2.37316	0.0479425
ESW35755	CDS_194	542.111	CDS_19944	104.515	-2.37488	0
ESW03775	CDS_5088	17.1655	CDS_1978	3.30796	-2.3755	0.00532978
ESW28652	CDS_2382	17.7205	CDS_280	3.40852	-2.3782	0.0046136
XP_003538451	CDS_3652	13.9021	CDS_21919	2.67299	-2.37877	0.0120398
XP_003547418	CDS_10565	10.4915	CDS_5570	2.01535	-2.38011	0.0293324
ESW30764	CDS_43	17.3343	CDS_7426	3.32533	-2.38206	0.00505963
ESW17965	CDS_10249	16.1885	CDS_3788	3.10149	-2.38394	0.00665796
AGV54207	CDS_5186	40.5281	CDS_3384	7.75911	-2.38496	1.75891e-05
ESW21142	CDS_1832	16.9247	CDS_4904	3.23949	-2.38529	0.0055374
ESW09673	CDS_3333	29.766	CDS_926	5.69725	-2.38533	0.000233532
ADO17551	CDS_1371	61.9319	CDS_3880	11.8503	-2.38576	1.10427e-07
ESW17320	CDS_456	107.438	CDS_16916	20.5264	-2.38796	2.62967e-12
ESW27385	CDS_7685	9.84762	CDS_7227	1.881	-2.38828	0.0340538
ESW20624	CDS_7873	13.9958	CDS_3206	2.67299	-2.38846	0.0114894
ESW08895	CDS_3591	20.4651	CDS_7651	3.90668	-2.38915	0.00225555
ESW10363	CDS_8371	9.46155	CDS_6467	1.80095	-2.39332	0.0375564
ESW08368	CDS_11117	21.317	CDS_6096	4.05341	-2.3948	0.00178253
P32646	CDS_1784	52.7749	CDS_17152	10.032	-2.39525	8.92551e-07
ESW30690	CDS_3991	17.0513	CDS_1065	3.22456	-2.4027	0.00510179
ESW06590	CDS_3538	21.1263	CDS_3162	3.99447	-2.40296	0.00182174
XP_003542381	CDS_1083	51.8808	CDS_3102	9.80098	-2.4042	1.03495e-06
ESW27003	CDS_2599	39.4294	CDS_4527	7.44874	-2.4042	2.06108e-05
ESW14151	CDS_9659	22.1275	CDS_17602	4.17426	-2.40625	0.00140517
ESW26013	CDS_3462	146.797	CDS_2021	27.6752	-2.40716	2.22045e-16
ESW28931	CDS_1328	16.9702	CDS_20108	3.19769	-2.4079	0.00517857
ESW12587	CDS_3060	9.30156	CDS_8356	1.75127	-2.40907	0.0383146
ESW33009	CDS_2807	21.2785	CDS_3043	4.0047	-2.40963	0.00171969
ESW30963	CDS_682	13.4998	CDS_6305	2.52671	-2.4176	0.0124193
ESW07548	CDS_639	35.279	CDS_24460	6.5898	-2.4205	5.19387e-05
ESW12398	CDS_4351	8.32579	CDS_5319	1.55312	-2.42242	0.0488937
ESW19456	CDS_4221	16.5715	CDS_18146	3.07799	-2.42864	0.00545519
ESW06108	CDS_393	9.73623	CDS_30427	1.80795	-2.42901	0.0331116
ESW19643	CDS_9075	19.5597	CDS_5713	3.62763	-2.43078	0.00251864
BAB96578	CDS_596	61.7368	CDS_603	11.4367	-2.43246	7.83676e-08
ESW20995	CDS_1460	34.7968	CDS_16612	6.4358	-2.43476	5.47531e-05
ESW09830	CDS_2588	33.1328	CDS_2715	6.12667	-2.43508	8.26363e-05
ESW28632	CDS_2244	46.9503	CDS_24843	8.68152	-2.43512	2.76081e-06
ESW28610	CDS_567	324.255	CDS_19933	59.8784	-2.43702	0
ESW15615	CDS_2954	11.7102	CDS_7130	2.16114	-2.4379	0.0191146
ESW03885	CDS_347	370.318	CDS_9685	68.1734	-2.44149	0
ESW29267	CDS_2501	95.3201	CDS_17244	17.5209	-2.4437	2.15454e-11
XP_003555907	CDS_6064	10.0559	CDS_4329	1.8468	-2.44495	0.0296581
XP_003518717	CDS_285	20.292	CDS_4876	3.71611	-2.44905	0.00198755
ESW06443	CDS_1512	15.232	CDS_16526	2.78578	-2.45095	0.00736796
ESW35417	CDS_1520	13.5015	CDS_13668	2.46881	-2.45124	0.0115935
ESW28147	CDS_2063	36.0435	CDS_17325	6.5898	-2.45143	3.70271e-05
ESW27419	CDS_134	34.7267	CDS_1295	6.33471	-2.4547	5.01879e-05
ESW07622	CDS_1744	13.4998	CDS_7650	2.46239	-2.4548	0.0114636
ESW20653	CDS_12947	9.12603	CDS_2710	1.6597	-2.45906	0.0374243
ESW03665	CDS_1118	33.8485	CDS_17348	6.13907	-2.463	6.05299e-05
ESW03352	CDS_10102	8.08249	CDS_8175	1.463	-2.46587	0.0497163
ESW29241	CDS_4314	21.0531	CDS_3495	3.79715	-2.47104	0.00153094
ESW34387	CDS_1938	15.1207	CDS_17118	2.7242	-2.47262	0.00716154
ESW16766	CDS_1004	20.8244	CDS_1576	3.74657	-2.47463	0.00161024
ESW09360	CDS_4693	10.661	CDS_5881	1.91649	-2.47581	0.0240088
ESW33765	CDS_5768	54.011	CDS_5905	9.69568	-2.47784	3.65959e-07
ESW32701	CDS_4904	22.8343	CDS_5325	4.09117	-2.48062	0.000933514
ESW33487	CDS_386	24.2547	CDS_4882	4.34076	-2.48225	0.000643753
XP_003521047	CDS_7293	59.3074	CDS_449	10.5806	-2.48679	9.11685e-08
ESW12597	CDS_3887	23.8681	CDS_3977	4.25642	-2.48737	0.000700847
ESW15076	CDS_2695	28.4858	CDS_1585	5.07869	-2.48771	0.000212183
ESW16222	CDS_7223	50.2696	CDS_17251	8.96239	-2.48773	8.60692e-07
ESW29852	CDS_10402	28.7145	CDS_4667	5.11806	-2.48811	0.000200649
ESW26276	CDS_1398	35.9048	CDS_4739	6.39835	-2.48841	3.20702e-05
ESW26701	CDS_728	16.2458	CDS_6253	2.89292	-2.48947	0.00510743
ESW21463	CDS_876	9.9655	CDS_3484	1.77164	-2.49186	0.0281804
ESW35719	CDS_318	280.825	CDS_16541	49.8464	-2.49411	0
ADP68585	CDS_6900	56.1082	CDS_18156	9.95821	-2.49425	1.91705e-07
ESW05185	CDS_4392	8.30093	CDS_6397	1.47208	-2.49541	0.0450171
ESW23659	CDS_2010	19.7745	CDS_5813	3.50254	-2.49716	0.0019746
XP_003517705	CDS_3346	24.8901	CDS_3438	4.40617	-2.49797	0.000519315
ESW16441	CDS_90	33.529	CDS_17145	5.92514	-2.50049	5.55389e-05
ESW32725	CDS_7182	67.0075	CDS_181	11.7562	-2.5109	1.09491e-08
ESW25930	CDS_218	22.3205	CDS_21411	3.90668	-2.51435	0.000964242
AGV54357	CDS_1346	65.7469	CDS_3556	11.4976	-2.51559	1.43971e-08
ESW09129	CDS_344	23.3263	CDS_16789	4.07549	-2.51691	0.000733256
ESW17725	CDS_1803	110.059	CDS_20357	19.228	-2.517	2.18603e-13
ESW18610	CDS_149	91.2138	CDS_1743	15.884	-2.52168	2.26281e-11
ESW30694	CDS_5696	20.4993	CDS_2874	3.55508	-2.52762	0.0015054
ESW13447	CDS_6179	12.4769	CDS_7001	2.15873	-2.531	0.0131635
ESW30184	CDS_4678	24.196	CDS_24015	4.17999	-2.53319	0.000550005
ESW25726	CDS_59	73.0843	CDS_549	12.6198	-2.53388	1.91531e-09
ESW18189	CDS_2887	28.0399	CDS_1433	4.83685	-2.53535	0.000199159
ESW30964	CDS_3296	20.3052	CDS_2111	3.50254	-2.53538	0.0015351
ESW12146	CDS_5131	12.7834	CDS_7665	2.20214	-2.5373	0.0119384
ESW17955	CDS_94	46.2795	CDS_4566	7.96657	-2.53834	1.72347e-06
NP_001235846	CDS_11774	14.312	CDS_23890	2.46239	-2.53909	0.00777752
ESW25895	CDS_3423	23.5433	CDS_4969	4.0381	-2.54357	0.000635843
XP_003552668	CDS_20563	11.3446	CDS_6572	1.93474	-2.5518	0.0174057
ESW30386	CDS_1682	8.38924	CDS_6306	1.43062	-2.5519	0.0409037
ESW10476	CDS_552	11.035	CDS_26353	1.881	-2.55251	0.0190709
ESW15916	CDS_7714	29.0098	CDS_21968	4.93761	-2.55466	0.000143016
ESW29305	CDS_4656	8.77611	CDS_18202	1.49373	-2.55466	0.0361927
ESW28165	CDS_1132	16.8786	CDS_2214	2.86932	-2.55641	0.003703
ESW26403	CDS_2528	52.0567	CDS_20711	8.8325	-2.55919	3.36501e-07
ESW35769	CDS_3487	23.6548	CDS_2337	4.00291	-2.56301	0.000577233
ESW29828	CDS_6835	19.3072	CDS_20333	3.26699	-2.5631	0.00187812
ESW10501	CDS_1561	12.8675	CDS_2616	2.17436	-2.56507	0.0110206
ESW32368	CDS_986	867.951	CDS_23334	146.029	-2.57135	0
ESW23608	CDS_3644	43.4247	CDS_1385	7.30403	-2.57175	2.95278e-06
XP_003554433	CDS_11826	11.9249	CDS_20167	1.99164	-2.58194	0.0140807
ESW28398	CDS_2772	16.9576	CDS_17552	2.82149	-2.5874	0.00335794
XP_003546299	CDS_5043	10.7109	CDS_25135	1.782	-2.58751	0.0197484
ESW15846	CDS_7295	8.22682	CDS_27512	1.368	-2.58827	0.0411215
ESW30762	CDS_9489	8.85358	CDS_7856	1.47208	-2.5884	0.0340538
ESW35104	CDS_2491	58.6479	CDS_1155	9.74447	-2.58942	4.8596e-08
ESW17289	CDS_4594	14.4616	CDS_6423	2.39702	-2.59291	0.00673244
ESW10624	CDS_114	44.255	CDS_19766	7.33007	-2.59394	2.09925e-06
XP_003519557	CDS_2619	28.9312	CDS_5531	4.78799	-2.59513	0.000124915
ESW11876	CDS_5353	8.12048	CDS_5404	1.34357	-2.5955	0.0418812
ESW27086	CDS_1572	21.289	CDS_2993	3.50966	-2.60071	0.000981046
ESW06923	CDS_205	10.6492	CDS_20811	1.7556	-2.60072	0.0198504
ESW31092	CDS_2363	49.6657	CDS_90	8.17916	-2.60223	4.74941e-07
ESW32554	CDS_4034	12.3072	CDS_19974	2.02569	-2.60302	0.0122108
ESW32435	CDS_4263	8.876	CDS_27577	1.45625	-2.60765	0.0331116
ESW06426	CDS_1305	54.8356	CDS_6895	8.98698	-2.60921	1.15623e-07
XP_003533130	CDS_8083	9.50026	CDS_27416	1.55669	-2.60949	0.0274704
ESW35070	CDS_2813	10.6906	CDS_17144	1.75127	-2.60987	0.0192133
ESW19347	CDS_2012	9.80605	CDS_2080	1.60533	-2.6108	0.0250417
ESW03676	CDS_2223	13.6626	CDS_8227	2.2359	-2.6113	0.00816921
ESW31480	CDS_498	61.7744	CDS_16209	10.098	-2.61294	1.7983e-08
ESW18300	CDS_9160	11.5142	CDS_20496	1.881	-2.61385	0.0150466
ESW23727	CDS_3310	16.2518	CDS_24146	2.65152	-2.61571	0.00384627
ESW22449	CDS_1381	15.0028	CDS_6192	2.44336	-2.61829	0.00544312
ESW23933	CDS_6512	7.8454	CDS_25611	1.27766	-2.61835	0.0445393
ESW13053	CDS_7205	15.6064	CDS_17626	2.53934	-2.61961	0.00458061
ESW17065	CDS_1280	44.088	CDS_16954	7.16447	-2.62145	1.8595e-06
XP_003540549	CDS_5054	20.5043	CDS_16102	3.33029	-2.62221	0.00115
ESW11294	CDS_2567	11.1032	CDS_28190	1.80095	-2.62414	0.016687
ESW05526	CDS_6076	14.1423	CDS_21104	2.29246	-2.62505	0.0068763
ESW08996	CDS_10716	13.6765	CDS_3186	2.215	-2.62632	0.0078912
ESW08808	CDS_6826	20.4128	CDS_6755	3.30321	-2.62753	0.00115812
ESW18294	CDS_6657	15.6086	CDS_1457	2.52133	-2.63008	0.00447071
ESW12963	CDS_131	1381.87	CDS_23451	222.766	-2.63302	0
ESW34736	CDS_7308	18.4581	CDS_5304	2.97226	-2.63462	0.00196708
ESW27618	CDS_595	186.104	CDS_16372	29.9381	-2.63606	0
ESW20643	CDS_2894	9.578	CDS_4523	1.539	-2.63773	0.0257162
ESW17626	CDS_16235	7.75957	CDS_4381	1.2387	-2.64714	0.0442761
ESW24762	CDS_1635	123.008	CDS_99	19.5741	-2.65173	1.11022e-15
ESW18690	CDS_939	16.6019	CDS_8455	2.63828	-2.65368	0.00321192
ESW11220	CDS_4357	17.7781	CDS_6664	2.82149	-2.65557	0.00226914
ESW11554	CDS_5474	15.1329	CDS_3449	2.39938	-2.65696	0.00486756
AGV54366	CDS_2209	15.9101	CDS_4129	2.52133	-2.65769	0.0038675
ESW16365	CDS_7395	10.8049	CDS_3302	1.71192	-2.65801	0.0172969
ESW04355	CDS_2220	61.1961	CDS_19969	9.6548	-2.66412	1.39234e-08
BAF74756	CDS_5548	18.3053	CDS_3718	2.88711	-2.66457	0.00191738
ESW18683	CDS_8614	13.5671	CDS_8105	2.1384	-2.66551	0.00754252
ESW05900	CDS_6800	9.77089	CDS_31716	1.539	-2.6665	0.0233672
ESW20375	CDS_5080	11.7166	CDS_2798	1.8401	-2.6707	0.0128911
ESW30202	CDS_2287	31.462	CDS_2950	4.93761	-2.67173	4.61997e-05
ESW32771	CDS_655	26.8102	CDS_1376	4.20135	-2.67386	0.000167279
ESW16229	CDS_7887	9.734	CDS_21352	1.5217	-2.67734	0.023233
ESW19716	CDS_2381	111.578	CDS_1093	17.4269	-2.67867	1.52101e-14
ESW34700	CDS_562	553.221	CDS_23268	86.3777	-2.67912	0
AGV54361	CDS_4131	15.3721	CDS_8577	2.39938	-2.67958	0.00433232
ESW19178	CDS_5466	35.2161	CDS_3212	5.49047	-2.68123	1.55246e-05
ESW32844	CDS_8010	20.9197	CDS_6926	3.25557	-2.68388	0.000866542
ESW14432	CDS_11019	20.4457	CDS_6692	3.18003	-2.68468	0.000983168
ESW26302	CDS_3697	31.1702	CDS_4642	4.83685	-2.68803	4.69611e-05
XP_003527538	CDS_6433	9.49171	CDS_29125	1.47208	-2.68881	0.0245975
ESW12009	CDS_2262	42.1931	CDS_16722	6.54259	-2.68907	2.15685e-06
ESW23840	CDS_316	34.4235	CDS_6066	5.32949	-2.69133	1.85954e-05
ESW29857	CDS_9929	13.0391	CDS_7493	2.01136	-2.6966	0.00831659
XP_003604010	CDS_5541	47.6401	CDS_9748	7.33588	-2.69914	4.53762e-07
ESW11703	CDS_4682	35.7315	CDS_4125	5.50191	-2.69919	1.24045e-05
ESW17784	CDS_4377	53.06	CDS_1852	8.14386	-2.70384	9.72988e-08
ESW20187	CDS_886	114.792	CDS_259	17.6153	-2.70413	4.44089e-15
ESW35812	CDS_916	27.8567	CDS_5065	4.26969	-2.70582	0.000111279
ESW08919	CDS_3875	21.6941	CDS_21178	3.31476	-2.71033	0.000638583
ESW28513	CDS_2475	21.7646	CDS_854	3.3194	-2.71299	0.000625337
ESW16954	CDS_14152	82.0957	CDS_17258	12.5061	-2.71468	2.99832e-11
ESW16116	CDS_708	47.5367	CDS_3698	7.23681	-2.71562	4.22222e-07
ESW04839	CDS_4128	16.7475	CDS_6611	2.54845	-2.71626	0.00267334
ESW29178	CDS_388	11.4138	CDS_3871	1.7363	-2.71669	0.0132382
ESW24850	CDS_2683	40.2341	CDS_2184	6.1189	-2.71708	3.23647e-06
ESW09613	CDS_3275	53.2482	CDS_25030	8.09646	-2.71737	8.51169e-08
ERP46147	CDS_4147	48.2612	CDS_17689	7.33588	-2.71782	3.41417e-07
ESW21993	CDS_933	56.2456	CDS_2364	8.53939	-2.71954	3.62758e-08
ESW10628	CDS_2698	42.5838	CDS_2724	6.46144	-2.72038	1.63951e-06
ESW23009	CDS_744	25.4492	CDS_7159	3.85723	-2.72198	0.000210383
ESW09147	CDS_2393	64.8685	CDS_16346	9.82972	-2.7223	3.24498e-09
ESW26344	CDS_4951	48.7052	CDS_1655	7.36042	-2.72622	2.84377e-07
ESW25954	CDS_2158	24.937	CDS_2142	3.76199	-2.72872	0.000237043
ESW28456	CDS_3700	17.7078	CDS_2836	2.66474	-2.73232	0.00192679
ESW15544	CDS_1304	59.4036	CDS_2899	8.92618	-2.73443	1.36257e-08
AFK42505	CDS_16419	22.2708	CDS_17323	3.34399	-2.73551	0.000502598
ESW25610	CDS_2982	31.6986	CDS_1062	4.74644	-2.7395	3.2908e-05
ESW11343	CDS_1372	44.7912	CDS_3174	6.70105	-2.74076	7.87578e-07
ESW23295	CDS_421	87.0727	CDS_16310	13.0223	-2.74124	5.73241e-12
ESW27796	CDS_2784	17.0999	CDS_4155	2.55531	-2.74242	0.00228405
ESW03780	CDS_1296	30.8253	CDS_6631	4.5909	-2.74726	4.07314e-05
NP_001237625	CDS_4988	111.624	CDS_2135	16.6135	-2.74822	5.77316e-15
ESW11149	CDS_8180	34.7376	CDS_21697	5.15229	-2.75321	1.29152e-05
AEZ56935	CDS_62	51.1445	CDS_21494	7.58276	-2.75378	1.20877e-07
ESW18954	CDS_745	387.377	CDS_1032	57.2829	-2.75756	0
ESW15053	CDS_4928	20.5323	CDS_7827	3.02794	-2.76149	0.000786425
ESW07428	CDS_1256	57.1849	CDS_236	8.42436	-2.76299	2.05488e-08
ESW04501	CDS_7319	77.7221	CDS_2517	11.4297	-2.76553	6.15377e-11
ESW33071	CDS_10151	13.0504	CDS_24132	1.90749	-2.77435	0.00727818
ESW20963	CDS_1454	32.7546	CDS_24035	4.78427	-2.77533	2.08723e-05
ESW03916	CDS_3214	33.5541	CDS_4894	4.89353	-2.77754	1.64122e-05
ESW09000	CDS_15613	11.2408	CDS_2159	1.63829	-2.77849	0.0126601
ESW32950	CDS_4469	14.055	CDS_2615	2.03963	-2.7847	0.0052449
XP_003517715	CDS_1031	44.2399	CDS_3543	6.41519	-2.78579	7.25192e-07
ESW28266	CDS_2914	61.4	CDS_17075	8.89488	-2.78719	5.19226e-09
ESW09273	CDS_8862	10.7301	CDS_27077	1.55312	-2.78843	0.0145513
ESW03580	CDS_981	152.055	CDS_802	22.0076	-2.78852	0
ESW29151	CDS_6056	22.8951	CDS_8191	3.31219	-2.78918	0.000358492
ESW19723	CDS_4293	11.169	CDS_16014	1.61228	-2.79233	0.012603
ESW23482	CDS_5702	8.82834	CDS_6113	1.27422	-2.79252	0.0264555
ESW08553	CDS_6216	40.7538	CDS_7507	5.87811	-2.79351	1.90455e-06
ESW08704	CDS_7889	9.93358	CDS_6946	1.43062	-2.79568	0.0186291
ESW10131	CDS_1711	24.823	CDS_21234	3.57095	-2.7973	0.000198419
ESW21453	CDS_11756	8.04682	CDS_4925	1.15754	-2.79736	0.0341735
ESW07550	CDS_7647	26.4466	CDS_3947	3.80038	-2.79887	0.00012171
XP_003523616	CDS_15407	11.0796	CDS_17809	1.59161	-2.79935	0.0128474
AFK34681	CDS_8429	50.822	CDS_17613	7.29459	-2.80056	9.88183e-08
XP_003525320	CDS_2836	18.8717	CDS_5828	2.70863	-2.80058	0.00117008
ESW04164	CDS_78	21.9601	CDS_7798	3.14609	-2.80326	0.000460052
XP_003550192	CDS_1906	22.8858	CDS_4038	3.27657	-2.80419	0.000346805
ESW17811	CDS_2256	16.4833	CDS_7389	2.3572	-2.80586	0.00239647
ESW28884	CDS_6767	60.6357	CDS_17363	8.64983	-2.80942	5.51404e-09
ESW08840	CDS_827	46.4784	CDS_17529	6.62952	-2.80958	3.3097e-07
ESW23191	CDS_5298	15.8436	CDS_2460	2.25719	-2.8113	0.00288312
ESW03494	CDS_3866	13.6557	CDS_8520	1.93843	-2.81654	0.00558671
ESW23097	CDS_3930	27.8403	CDS_6410	3.94236	-2.82004	7.48943e-05
ESW34228	CDS_1754	8.10529	CDS_29396	1.14773	-2.82009	0.0326698
AHA84159	CDS_1053	124.719	CDS_231	17.6403	-2.82174	0
ESW30355	CDS_266	24.4435	CDS_7255	3.44318	-2.82764	0.000202042
ESW32406	CDS_582	122.5	CDS_20521	17.2484	-2.82825	1.11022e-16
XP_003525822	CDS_2375	18.7499	CDS_8603	2.63828	-2.82921	0.00113394
XP_003544559	CDS_6052	13.9193	CDS_20127	1.9437	-2.84021	0.00490808
ESW10297	CDS_3485	173.343	CDS_2835	24.1718	-2.84224	0
ESW16283	CDS_12503	23.2376	CDS_17216	3.23189	-2.84601	0.00027521
AGC78943	CDS_922	145.42	CDS_19963	20.2207	-2.84632	0
ESW10555	CDS_331	14.472	CDS_7043	2.01136	-2.84702	0.00409546
XP_003546356	CDS_1528	303.44	CDS_16666	42.116	-2.84897	0
ESW08112	CDS_1476	64.3124	CDS_1470	8.88351	-2.85589	1.33947e-09
ESW13018	CDS_464	276.634	CDS_19973	38.1644	-2.85768	0
ESW35934	CDS_7660	33.625	CDS_3455	4.63807	-2.85794	1.15939e-05
ESW11176	CDS_9031	7.46356	CDS_13300	1.026	-2.86284	0.0389282
NP_001235400	CDS_2494	106.549	CDS_4328	14.63	-2.86452	5.44009e-15
ESW08353	CDS_2659	10.3994	CDS_7958	1.4256	-2.86686	0.0146507
ESW30598	CDS_10559	12.611	CDS_5059	1.72159	-2.87287	0.00705859
ESW35638	CDS_5433	10.1983	CDS_20717	1.39142	-2.8737	0.0153661
ESW21392	CDS_2647	103.084	CDS_19932	14.0387	-2.87634	1.29896e-14
ESW10052	CDS_48	2832.02	CDS_23304	385.248	-2.87797	0
ESW19560	CDS_4872	15.9296	CDS_1102	2.16114	-2.88184	0.00242015
ESW19736	CDS_6906	40.6327	CDS_8089	5.504	-2.88409	1.25761e-06
ESW16817	CDS_10738	18.0404	CDS_2812	2.44336	-2.88429	0.00123784
ESW28663	CDS_110	184.672	CDS_2492	24.9659	-2.88693	0
ESW32214	CDS_7939	6.71034	CDS_6455	0.906909	-2.88736	0.0490103
ESW15965	CDS_6712	43.0306	CDS_1716	5.81399	-2.88776	6.007e-07
ESW27049	CDS_3880	8.04354	CDS_26938	1.08057	-2.89604	0.0307297
ESW33473	CDS_5114	10.895	CDS_6208	1.463	-2.89666	0.0118779
ESW25721	CDS_12006	7.43367	CDS_1214	0.995821	-2.90012	0.0379112
ESW29532	CDS_2356	9.48214	CDS_8454	1.26967	-2.90076	0.0188864
ESW27007	CDS_9142	11.1001	CDS_30424	1.485	-2.90204	0.0109649
XP_003522621	CDS_1124	92.9082	CDS_20602	12.3968	-2.90584	1.86962e-13
ESW29348	CDS_7779	7.61618	CDS_27691	1.01574	-2.90654	0.0352505
ESW29205	CDS_2264	26.6504	CDS_7583	3.533	-2.91519	7.85033e-05
ESW08477	CDS_36	532.437	CDS_20088	70.361	-2.91976	0
XP_003554700	CDS_9350	39.9297	CDS_17496	5.26679	-2.92247	1.3076e-06
ESW20039	CDS_7680	13.9259	CDS_5213	1.83467	-2.92418	0.00421684
ESW08225	CDS_2008	28.905	CDS_21323	3.80038	-2.92711	3.7597e-05
ESW13379	CDS_9272	10.6292	CDS_27357	1.3962	-2.92846	0.0124896
ESW27051	CDS_2014	9.55573	CDS_26191	1.254	-2.92983	0.0176154
ESW06400	CDS_12661	18.5611	CDS_4743	2.43354	-2.93115	0.000946195
ESW34593	CDS_6467	30.3932	CDS_3117	3.97463	-2.93486	2.30508e-05
ESW19403	CDS_1367	90.9011	CDS_20878	11.8776	-2.93606	2.47802e-13
ESW29197	CDS_6072	17.6321	CDS_3405	2.30326	-2.93645	0.00125811
XP_003533072	CDS_4552	13.751	CDS_18596	1.7955	-2.93709	0.00443141
ESW16738	CDS_1350	9.88207	CDS_25488	1.28807	-2.9396	0.015782
ESW28932	CDS_81	1767.41	CDS_16015	229.347	-2.94603	0
ESW03535	CDS_1707	15.8937	CDS_25438	2.06241	-2.94605	0.00216041
ESW08807	CDS_6346	11.4767	CDS_5252	1.48283	-2.95228	0.00902941
ESW33418	CDS_7354	10.9865	CDS_26206	1.41075	-2.96121	0.0105298
ESW11115	CDS_8176	8.75826	CDS_8046	1.12112	-2.9657	0.0222644
ESW26555	CDS_1066	84.2212	CDS_2129	10.7421	-2.97091	1.31473e-12
ESW09343	CDS_2361	23.4425	CDS_2923	2.98746	-2.97213	0.000182908
XP_003548650	CDS_139	118.526	CDS_1680	15.1033	-2.97227	0
ESW30359	CDS_3295	6.88724	CDS_28594	0.875636	-2.97552	0.04258
ESW07425	CDS_161	29.7326	CDS_4376	3.74309	-2.98975	2.3454e-05
XP_003542849	CDS_4613	25.1324	CDS_857	3.15773	-2.99259	0.000100782
ESW12656	CDS_2370	24.1825	CDS_3760	3.03444	-2.99446	0.000134547
ESW35779	CDS_135	3190.26	CDS_19762	400.115	-2.99519	0
ESW29079	CDS_3766	10.7047	CDS_20762	1.34091	-2.99696	0.0110765
ESW31709	CDS_12604	7.11509	CDS_30955	0.890998	-2.99739	0.0381572
ESW29885	CDS_7980	9.16647	CDS_3884	1.14773	-2.99759	0.0187359
ESW06111	CDS_6881	45.1017	CDS_5418	5.64299	-2.99865	1.81759e-07
ESW28010	CDS_413	109.772	CDS_1669	13.7262	-2.99951	4.44089e-16
ESW04238	CDS_3959	9.38519	CDS_27351	1.17329	-2.99982	0.0171789
ESW34657	CDS_2396	13.0581	CDS_21375	1.6302	-3.00183	0.00497089
ESW21805	CDS_1984	49.0143	CDS_4620	6.11324	-3.00319	5.24244e-08
ESW15555	CDS_1861	74.2265	CDS_2894	9.25267	-3.00399	2.09487e-11
ESW23398	CDS_1363	262.93	CDS_16005	32.7095	-3.0069	0
ESW28132	CDS_454	35.7401	CDS_3287	4.44038	-3.00879	3.28406e-06
ESW25835	CDS_4209	13.5315	CDS_3187	1.67891	-3.01073	0.0042006
ESW06127	CDS_924	98.343	CDS_1320	12.177	-3.01367	1.13243e-14
ESW07769	CDS_716	18.0849	CDS_8367	2.2359	-3.01586	0.000928991
ESW08296	CDS_524	26.4535	CDS_5681	3.26699	-3.01743	6.1464e-05
ESW18006	CDS_1916	56.6293	CDS_5714	6.97748	-3.02077	4.41179e-09
ESW04239	CDS_2061	8.67825	CDS_17458	1.0692	-3.02088	0.0216089
ESW19968	CDS_1	7127.03	CDS_23277	875.953	-3.02438	0
ESW05410	CDS_6721	17.0068	CDS_23989	2.08713	-3.02652	0.00128845
ESW21052	CDS_2594	23.3792	CDS_1970	2.85721	-3.03255	0.000158285
ESW07838	CDS_71	26.5584	CDS_3460	3.24172	-3.03434	5.59804e-05
XP_003547530	CDS_8097	8.18402	CDS_8233	0.995821	-3.03885	0.0254353
XP_003531663	CDS_3026	26.6256	CDS_4408	3.23858	-3.03938	5.40925e-05
ESW21747	CDS_566	1044.94	CDS_301	126.671	-3.04427	0
NP_001236182	CDS_16913	19.3045	CDS_10863	2.33503	-3.04742	0.000581902
ESW25575	CDS_1410	25.7185	CDS_17281	3.1094	-3.0481	7.07382e-05
ESW32862	CDS_2147	53.9203	CDS_17652	6.51114	-3.04985	8.61985e-09
ESW29841	CDS_13233	12.7643	CDS_6345	1.539	-3.05206	0.00510461
ESW29078	CDS_5469	63.1537	CDS_17196	7.60076	-3.05465	4.54616e-10
XP_002076042	CDS_11325	10.5582	CDS_17521	1.26967	-3.05584	0.0107814
ESW33186	CDS_7913	25.3094	CDS_1201	3.04341	-3.05592	7.8628e-05
ESW19977	CDS_2601	13.1655	CDS_24156	1.57479	-3.06353	0.00432277
ESW20217	CDS_1451	42.1873	CDS_6501	5.00508	-3.07534	3.18031e-07
ESW35023	CDS_2864	45.1033	CDS_4354	5.34599	-3.07671	1.24234e-07
ESW27127	CDS_2624	34.3711	CDS_17553	4.06295	-3.08059	3.8322e-06
ESW27886	CDS_2169	28.6483	CDS_6228	3.38579	-3.08089	2.47976e-05
ESW08518	CDS_3192	57.8375	CDS_30387	6.81861	-3.08446	2.0172e-09
ESW31648	CDS_329	27.4983	CDS_17102	3.22456	-3.09217	3.44683e-05
ESW18586	CDS_8050	10.4546	CDS_6765	1.22378	-3.09472	0.0106189
ESW25527	CDS_3030	13.9679	CDS_34766	1.62778	-3.10114	0.00313188
ESW06832	CDS_3151	17.4591	CDS_2872	2.03148	-3.10338	0.000947217
ESW09957	CDS_2740	20.4347	CDS_21238	2.37599	-3.10442	0.000351283
ESW31787	CDS_2817	20.3733	CDS_23855	2.36641	-3.10591	0.000356962
ESW35795	CDS_5714	6.20536	CDS_26557	0.720381	-3.10668	0.0485166
ESW19364	CDS_3869	28.0157	CDS_1251	3.24976	-3.10783	2.78676e-05
ESW26054	CDS_3726	49.8766	CDS_7456	5.78062	-3.10907	2.24407e-08
CAN78873	CDS_9150	9.32903	CDS_18154	1.08057	-3.10993	0.0155594
ESW06999	CDS_11193	13.92	CDS_14994	1.61228	-3.10999	0.00312159
XP_003527809	CDS_11551	7.16899	CDS_34170	0.825803	-3.1179	0.0339544
AHA84218	CDS_3442	90.3793	CDS_21126	10.4065	-3.1185	4.76286e-14
ESW04541	CDS_3755	15.9439	CDS_11721	1.83567	-3.11862	0.00155608
ESW16382	CDS_6538	9.81529	CDS_6989	1.1286	-3.1205	0.0129422
ESW25204	CDS_3177	23.4731	CDS_22065	2.69882	-3.12061	0.000121775
ESW25498	CDS_2554	22.2499	CDS_23695	2.55531	-3.12223	0.0001832
ESW06344	CDS_3454	27.8709	CDS_17800	3.18951	-3.12735	2.76196e-05
ESW32941	CDS_4658	26.4213	CDS_25763	3.02303	-3.12763	4.44554e-05
ESW08628	CDS_1467	35.8734	CDS_16455	4.10399	-3.12781	1.95884e-06
WP_003806485	CDS_4499	51.1065	CDS_950	5.81399	-3.13591	1.29755e-08
ESW26865	CDS_221	91.5404	CDS_1550	10.392	-3.13893	2.68674e-14
XP_003544163	CDS_14365	21.6546	CDS_11956	2.45743	-3.13945	0.000214454
ESW17625	CDS_5060	18.8559	CDS_3535	2.1339	-3.14345	0.00054122
ESW27287	CDS_1903	31.5629	CDS_6708	3.56399	-3.14666	7.58787e-06
NP_001238561	CDS_2056	52.6494	CDS_2077	5.92514	-3.1515	7.30071e-09
ESW08444	CDS_10577	12.0577	CDS_23904	1.35432	-3.15432	0.00556817
ESW33734	CDS_9833	13.7044	CDS_1162	1.539	-3.15457	0.00315949
XP_003545693	CDS_2105	48.1359	CDS_3996	5.39764	-3.15671	3.09824e-08
ESW09838	CDS_6651	60.5342	CDS_17908	6.77158	-3.16018	5.24202e-10
ESW23452	CDS_268	62.5046	CDS_5159	6.95531	-3.16777	2.64445e-10
ESW18794	CDS_304	22.4914	CDS_5873	2.48955	-3.17541	0.000147567
ESW24610	CDS_1030	156.306	CDS_20453	17.2816	-3.17706	0
ESW18460	CDS_4893	15.137	CDS_17592	1.672	-3.17844	0.00182969
ESW24272	CDS_319	219.37	CDS_17547	24.1422	-3.18374	0
ESW31762	CDS_3986	41.993	CDS_20932	4.61699	-3.18512	2.06852e-07
ESW08573	CDS_9217	19.2662	CDS_24565	2.11612	-3.18658	0.000434655
ESW05205	CDS_5296	16.6159	CDS_27075	1.82032	-3.1903	0.00107309
ESW04449	CDS_6562	60.3704	CDS_18043	6.59732	-3.19389	4.49522e-10
AAK84889	CDS_1128	12.79	CDS_8643	1.3962	-3.19543	0.00411128
ESW03344	CDS_2951	37.7501	CDS_17085	4.12087	-3.19546	8.09967e-07
ESW10869	CDS_1319	95.6367	CDS_16288	10.4178	-3.19851	3.9968e-15
ESW21825	CDS_9408	24.2111	CDS_25541	2.60446	-3.21661	7.34823e-05
ESW27672	CDS_2700	22.4864	CDS_16817	2.41842	-3.21691	0.000133693
AFA36176	CDS_309	328.614	CDS_16692	35.1601	-3.22438	0
ESW17704	CDS_1798	17.4508	CDS_25666	1.85523	-3.23363	0.000747605
ESW08303	CDS_7578	8.18402	CDS_287	0.868152	-3.23679	0.0209133
XP_004488733	CDS_1012	1058.16	CDS_213	112.171	-3.2378	0
ESW12073	CDS_4482	16.162	CDS_21144	1.70354	-3.24599	0.00113886
XP_003555650	CDS_3005	6.18579	CDS_35983	0.651114	-3.24798	0.0439365
ESW15803	CDS_3761	10.4922	CDS_27124	1.10406	-3.24843	0.00870681
ESW11939	CDS_613	44.7721	CDS_17965	4.68802	-3.25555	5.93658e-08
ESW29977	CDS_4760	8.92574	CDS_8326	0.934012	-3.25646	0.0153487
ESW13907	CDS_1642	93.7239	CDS_3904	9.75905	-3.2636	3.9968e-15
WP_019782138	CDS_3383	164.981	CDS_15961	17.1641	-3.26484	0
ESW06543	CDS_15030	16.994	CDS_5305	1.7665	-3.26606	0.000827729
ESW20584	CDS_5891	13.3078	CDS_24923	1.38196	-3.26749	0.00305387
ESW32137	CDS_7450	13.3004	CDS_24885	1.37634	-3.27256	0.00307066
ESW27443	CDS_4012	8.943	CDS_27188	0.923398	-3.27573	0.0150381
ESW07411	CDS_925	15.6701	CDS_4273	1.61228	-3.28084	0.0012808
ESW26481	CDS_1453	358.168	CDS_19931	36.8319	-3.28161	0
ESW23829	CDS_3655	19.0922	CDS_5547	1.96278	-3.28201	0.000378186
EOY16329	CDS_226	22.1688	CDS_10357	2.27185	-3.28659	0.000126515
ESW30180	CDS_968	125.16	CDS_864	12.7808	-3.29172	0
ESW09096	CDS_439	35.1918	CDS_6559	3.58496	-3.29521	1.32609e-06
ESW23154	CDS_3150	14.4561	CDS_28405	1.47208	-3.29575	0.0019331
ESW18056	CDS_8322	10.2517	CDS_23816	1.04178	-3.29873	0.00901931
ESW19845	CDS_1669	34.9642	CDS_21125	3.54327	-3.30273	1.40194e-06
XP_004151989	CDS_354	84.9549	CDS_24230	8.58715	-3.30644	5.35127e-14
ESW09029	CDS_8708	14.1825	CDS_2147	1.43245	-3.30755	0.0021023
ESW09085	CDS_188	1389.2	CDS_249	140.128	-3.30944	0
ESW32054	CDS_7618	29.9378	CDS_5245	3.00353	-3.31724	7.65563e-06
ESW28852	CDS_2930	61.8533	CDS_4191	6.19352	-3.32002	1.25205e-10
ESW28627	CDS_1692	147.539	CDS_2116	14.7678	-3.32056	0
NP_001235984	CDS_4944	57.3327	CDS_20766	5.73863	-3.32058	5.90978e-10
ESW22318	CDS_65	122.088	CDS_3658	12.2046	-3.32243	0
AAN65366	CDS_6318	6.46826	CDS_34846	0.644913	-3.3262	0.0370089
ESW09836	CDS_4007	19.4389	CDS_2035	1.93474	-3.32874	0.000303446
ESW23813	CDS_7232	21.0884	CDS_4270	2.09739	-3.32978	0.000169697
XP_003556095	CDS_7045	8.45005	CDS_24554	0.839453	-3.33144	0.0172673
ESW17499	CDS_507	44.1937	CDS_7592	4.38899	-3.33188	5.16193e-08
ESW07868	CDS_5183	40.7564	CDS_3472	4.03362	-3.33688	1.64833e-07
ESW28886	CDS_4032	53.7225	CDS_3018	5.31491	-3.33741	1.85057e-09
ESW12526	CDS_1545	24.7003	CDS_2579	2.44336	-3.3376	4.58116e-05
AGV54798	CDS_4042	66.4075	CDS_3607	6.56161	-3.33922	2.33203e-11
ESW09871	CDS_1159	46.8008	CDS_17952	4.61699	-3.34151	2.00677e-08
ESW31545	CDS_1245	70.7967	CDS_4174	6.97075	-3.3443	4.99734e-12
ESW33579	CDS_3074	47.5082	CDS_1990	4.64717	-3.35375	1.48258e-08
ESW21254	CDS_1936	18.4048	CDS_2140	1.7987	-3.35505	0.000423625
ESW18504	CDS_1999	19.8529	CDS_27494	1.93474	-3.35914	0.00024671
ESW26533	CDS_3545	18.6943	CDS_26439	1.81382	-3.36549	0.000371172
ESW07804	CDS_3006	52.0655	CDS_16401	5.01599	-3.37572	2.73215e-09
ESW34161	CDS_1479	63.135	CDS_4914	6.07706	-3.37699	5.77286e-11
ESW21720	CDS_8563	9.79971	CDS_29916	0.940498	-3.38124	0.00980492
ESW30396	CDS_1345	58.4592	CDS_23477	5.58481	-3.38785	2.72555e-10
ESW08560	CDS_6744	18.6771	CDS_4821	1.782	-3.3897	0.000356771
ESW10031	CDS_1294	125.685	CDS_5131	11.9499	-3.39475	0
ADV56682	CDS_449	7.12707	CDS_26476	0.677158	-3.39574	0.0274386
ESW32228	CDS_572	14.1178	CDS_24736	1.34091	-3.39623	0.00189352
AFK34954	CDS_3642	33.3456	CDS_10221	3.16007	-3.39947	1.79299e-06
ESW34154	CDS_3207	27.7988	CDS_4347	2.63339	-3.40003	1.2922e-05
ESW32583	CDS_3727	14.3203	CDS_27198	1.35432	-3.40243	0.00173377
ESW31854	CDS_5463	13.4452	CDS_15627	1.26967	-3.40456	0.00240697
ESW34474	CDS_4616	27.1789	CDS_6242	2.56499	-3.40546	1.58787e-05
ESW35511	CDS_5357	33.1781	CDS_20520	3.10364	-3.4182	1.78647e-06
XP_003525313	CDS_3020	21.1216	CDS_6927	1.97505	-3.41876	0.000140011
ESW03446	CDS_4683	13.3458	CDS_7032	1.2474	-3.41939	0.0024588
ESW09966	CDS_537	6.20502	CDS_22028	0.579759	-3.41991	0.0387909
NP_001241961	CDS_754	15.6783	CDS_21627	1.45939	-3.42533	0.0010183
ESW27058	CDS_2917	57.023	CDS_1982	5.2989	-3.42778	3.67183e-10
ESW26084	CDS_1060	64.5217	CDS_2228	5.98593	-3.43014	2.58681e-11
ESW18655	CDS_7068	31.0441	CDS_5603	2.87792	-3.43122	3.73355e-06
ESW35153	CDS_775	222.754	CDS_374	20.5405	-3.43891	0
ACS32301	CDS_13535	13.1698	CDS_15464	1.20921	-3.44509	0.00253938
ESW28998	CDS_7598	10.4048	CDS_2587	0.950095	-3.45304	0.00724581
ESW11642	CDS_164	114.262	CDS_20804	10.4097	-3.45634	0
ESW26557	CDS_6291	20.2452	CDS_6174	1.83016	-3.46754	0.00017362
BAA92495	CDS_6288	22.6907	CDS_7885	2.03657	-3.47789	6.94417e-05
ESW33756	CDS_6032	22.4817	CDS_1615	2.01535	-3.47965	7.48943e-05
ESW34813	CDS_6272	16.7696	CDS_7340	1.50003	-3.48278	0.000618652
XP_003525804	CDS_11333	177.674	CDS_16489	15.8097	-3.49035	0
ESW07903	CDS_3016	23.218	CDS_21443	2.06451	-3.49137	5.4782e-05
ESW25638	CDS_3449	12.4273	CDS_22808	1.10406	-3.49262	0.00314738
ESW13132	CDS_1137	58.0646	CDS_7332	5.15229	-3.49437	1.77851e-10
ESW17415	CDS_1172	26.7914	CDS_1225	2.36641	-3.50099	1.45472e-05
ESW11917	CDS_2463	113.542	CDS_3676	10.0063	-3.50425	0
ESW16290	CDS_6502	15.3721	CDS_17632	1.35432	-3.50468	0.00100899
ESW13602	CDS_1768	11.6688	CDS_29069	1.026	-3.50756	0.0042006
ESW32864	CDS_2834	115.796	CDS_17565	10.1185	-3.51652	0
ESW04464	CDS_1927	78.5624	CDS_700	6.83371	-3.5231	9.52571e-14
ESW27289	CDS_5173	20.4559	CDS_6741	1.7665	-3.53355	0.00014241
ESW08436	CDS_7464	79.3898	CDS_16438	6.8522	-3.53431	6.55032e-14
XP_003523239	CDS_1430	21.1619	CDS_8138	1.82312	-3.53699	0.000107796
ESW19404	CDS_1233	24.0487	CDS_5469	2.07045	-3.53795	3.66199e-05
ESW14581	CDS_1478	45.7357	CDS_6301	3.92256	-3.54345	1.21985e-08
ESW31236	CDS_4543	45.5989	CDS_20426	3.90668	-3.54498	1.28757e-08
XP_004515732	CDS_299	146.274	CDS_1525	12.4913	-3.54968	0
ESW19103	CDS_4413	32.7007	CDS_2773	2.79241	-3.54974	1.43141e-06
AAR13317	CDS_3033	8.72541	CDS_17759	0.74413	-3.5516	0.0126458
ESW28747	CDS_4018	30.1244	CDS_6610	2.54845	-3.56324	3.6091e-06
ESW15333	CDS_863	72.053	CDS_4429	6.08955	-3.56465	7.65832e-13
NP_001242378	CDS_8985	64.6612	CDS_21184	5.45644	-3.56687	1.11511e-11
ESW26110	CDS_6388	29.988	CDS_8427	2.52961	-3.56739	3.7355e-06
ESW08391	CDS_717	14.6946	CDS_20658	1.2312	-3.57715	0.00118923
ESW29071	CDS_1076	28.6795	CDS_6064	2.39702	-3.5807	5.90731e-06
ESW32945	CDS_4817	38.063	CDS_1177	3.17418	-3.58393	1.76753e-07
ESW32777	CDS_9450	6.66359	CDS_17133	0.552031	-3.59348	0.028692
ESW05183	CDS_7440	52.4523	CDS_6579	4.32229	-3.60114	8.14957e-10
ACU17599	CDS_13409	9.81831	CDS_28719	0.806141	-3.60637	0.0078824
ESW33210	CDS_517	27.0365	CDS_22052	2.21379	-3.61032	1.00705e-05
ESW03347	CDS_1641	6.575	CDS_21153	0.537427	-3.61285	0.0296581
ESW15744	CDS_5812	21.8388	CDS_7614	1.782	-3.61533	7.17929e-05
ESW32238	CDS_4837	31.3785	CDS_2519	2.55531	-3.6182	1.95171e-06
ESW08848	CDS_12498	23.2526	CDS_21440	1.881	-3.62782	4.09897e-05
ESW28800	CDS_6253	17.5372	CDS_7772	1.41075	-3.63589	0.000362347
ESW09825	CDS_2896	19.4112	CDS_7444	1.55669	-3.64034	0.000175757
ESW31937	CDS_327	4265.31	CDS_15948	341.241	-3.64379	0
ESW14688	CDS_1575	78.478	CDS_180	6.26999	-3.64575	4.32987e-14
ESW22508	CDS_3133	14.621	CDS_26112	1.16751	-3.64653	0.00112113
ESW33120	CDS_9203	12.4904	CDS_7591	0.995821	-3.64879	0.00260121
ESW30493	CDS_1360	82.1826	CDS_21072	6.53693	-3.65215	1.06581e-14
ESW34839	CDS_521	2840.8	CDS_58	225.758	-3.65345	0
ESW21691	CDS_5266	8.62738	CDS_35126	0.683998	-3.65686	0.0120874
ESW08196	CDS_2414	15.407	CDS_1698	1.22011	-3.65851	0.000805724
ESW33384	CDS_35	106.894	CDS_7056	8.46448	-3.65862	0
ESW28432	CDS_12059	19.8012	CDS_32875	1.5675	-3.65905	0.000146241
ESW09254	CDS_10383	10.8588	CDS_21737	0.854998	-3.6668	0.00483004
ESW16529	CDS_852	54.2381	CDS_4744	4.27037	-3.66688	3.12802e-10
XP_003537764	CDS_2112	8.868	CDS_27741	0.698101	-3.6671	0.0109711
ESW04288	CDS_308	103.988	CDS_16256	8.18543	-3.66722	0
AFK45884	CDS_293	27.0172	CDS_21983	2.11612	-3.67438	8.85392e-06
ESW09403	CDS_1647	57.5652	CDS_3285	4.48617	-3.68164	8.46204e-11
ESW24329	CDS_7697	10.3468	CDS_26770	0.793545	-3.70473	0.00574371
ESW05371	CDS_341	49.393	CDS_5604	3.76199	-3.71474	1.57924e-09
ACU17986	CDS_2119	108.905	CDS_24091	8.22604	-3.72673	0
BAA01948	CDS_3878	14.8231	CDS_24059	1.11795	-3.72892	0.000932507
ESW29717	CDS_1040	106.899	CDS_59	8.06141	-3.72907	0
ESW21068	CDS_2754	101.615	CDS_19747	7.60576	-3.73987	0
ESW20392	CDS_9756	54.8831	CDS_21319	4.10399	-3.74126	1.7595e-10
ESW15259	CDS_69	12190.2	CDS_15870	908.123	-3.74669	0
ESW11411	CDS_9071	7.78213	CDS_30912	0.578768	-3.74911	0.0162465
ESW27807	CDS_20525	6.82819	CDS_26071	0.505342	-3.75617	0.0243715
ESW15996	CDS_2733	93.5728	CDS_17871	6.92206	-3.75682	0
AFK41922	CDS_11599	8.10638	CDS_14343	0.593999	-3.77053	0.0137887
ESW35432	CDS_648	66.1346	CDS_3157	4.83685	-3.77327	2.12286e-12
ESW23764	CDS_4880	24.01	CDS_9192	1.74525	-3.78213	2.27262e-05
ESW09644	CDS_8650	10.9301	CDS_25139	0.787394	-3.79507	0.00421451
ESW08037	CDS_307	616.977	CDS_16184	44.3885	-3.79696	0
ESW31154	CDS_1438	100.159	CDS_16863	7.18901	-3.80035	0
ESW15729	CDS_382	14.33	CDS_27345	1.026	-3.80393	0.00104054
ESW08300	CDS_3950	8.77632	CDS_13166	0.626999	-3.80708	0.0102381
ESW07664	CDS_2307	18.1096	CDS_24556	1.27766	-3.82518	0.000219422
ESW08250	CDS_3583	36.5728	CDS_7366	2.56499	-3.83374	1.45072e-07
ESW13673	CDS_5037	14.4532	CDS_25997	1.00568	-3.84515	0.000945174
AGV54182	CDS_12234	16.245	CDS_23655	1.1286	-3.8474	0.000450297
ESW20582	CDS_13722	9.48167	CDS_33183	0.657435	-3.85022	0.00737207
ESW15888	CDS_880	9.41226	CDS_21215	0.651114	-3.85356	0.00752991
ESW24004	CDS_3767	35.5348	CDS_22354	2.45743	-3.85401	2.08679e-07
ESW11773	CDS_3434	79.2038	CDS_3129	5.4517	-3.86079	8.65974e-15
ESW04906	CDS_72	412.426	CDS_1559	28.2429	-3.86818	0
ESW33929	CDS_4673	46.0531	CDS_4331	3.15343	-3.8683	3.21677e-09
ESW31202	CDS_598	136.937	CDS_57	9.26638	-3.88536	0
ESW17944	CDS_3270	23.0677	CDS_16225	1.55925	-3.88695	2.70589e-05
ESW08742	CDS_2193	85.913	CDS_3800	5.80422	-3.8877	5.55112e-16
ESW26531	CDS_4515	15.4907	CDS_17334	1.04178	-3.89427	0.000576613
ESW18715	CDS_948	24.7223	CDS_7394	1.66174	-3.89505	1.37032e-05
ESW26380	CDS_11122	5.2496	CDS_28735	0.352687	-3.89575	0.0448572
ESW25283	CDS_2450	26.3215	CDS_3218	1.76343	-3.89978	7.1376e-06
ESW07408	CDS_800	67.4205	CDS_24995	4.50404	-3.9039	6.60583e-13
ESW11101	CDS_627	30.5181	CDS_25167	2.02569	-3.91318	1.31101e-06
ESW19174	CDS_9308	26.2013	CDS_18000	1.7363	-3.91555	7.34199e-06
ESW29507	CDS_5067	22.9205	CDS_5529	1.51151	-3.92257	2.69312e-05
NP_001238258	CDS_3458	42.0047	CDS_30753	2.75588	-3.92997	1.31097e-08
AFW66442	CDS_915	45.6957	CDS_20100	2.9921	-3.93283	2.97218e-09
ESW30259	CDS_978	32.8579	CDS_17163	2.13518	-3.94381	4.79891e-07
ESW13960	CDS_2425	9.33558	CDS_14703	0.599255	-3.9615	0.00717352
NP_001242052	CDS_1833	64.5628	CDS_3159	4.12901	-3.96683	1.51956e-12
ESW34312	CDS_5739	23.5441	CDS_21431	1.50003	-3.9723	1.92914e-05
XP_003532461	CDS_6678	15.0592	CDS_25302	0.958243	-3.97411	0.000631755
XP_003544052	CDS_4107	42.9475	CDS_11312	2.73048	-3.97535	7.76138e-09
ABB89042	CDS_5563	20.7523	CDS_4492	1.31487	-3.98028	5.90774e-05
ESW14850	CDS_3347	43.3791	CDS_3006	2.73851	-3.98554	6.35776e-09
ESW08741	CDS_42	109.209	CDS_2409	6.87418	-3.98976	0
ESW08677	CDS_677	115.324	CDS_4823	7.25527	-3.99052	0
XP_003529103	CDS_1644	51.7668	CDS_23423	3.24172	-3.9972	2.13613e-10
ESW18462	CDS_2855	53.1137	CDS_19854	3.29174	-4.01216	1.18597e-10
ESW14183	CDS_4328	12.643	CDS_4878	0.781337	-4.01625	0.00166722
ESW31528	CDS_1636	21.4384	CDS_26213	1.31914	-4.02253	4.21063e-05
NP_001235713	CDS_752	263.196	CDS_16623	16.1929	-4.0227	0
ESW04788	CDS_5018	157.698	CDS_20874	9.69568	-4.02368	0
ESW08084	CDS_3588	67.2925	CDS_1905	4.08109	-4.04342	3.61045e-13
NP_001239997	CDS_4070	37.3998	CDS_6145	2.25719	-4.05043	5.90297e-08
ESW12061	CDS_4954	40.1394	CDS_21213	2.41842	-4.05288	1.92775e-08
ESW07844	CDS_6289	59.9287	CDS_20451	3.59099	-4.06079	6.40021e-12
ESW26202	CDS_5789	35.0453	CDS_7724	2.09972	-4.06096	1.48794e-07
ESW17435	CDS_2155	142.108	CDS_3004	8.51341	-4.06111	0
ESW16284	CDS_1302	24.5933	CDS_21127	1.47208	-4.06233	1.07291e-05
ESW11501	CDS_2357	31.9972	CDS_5147	1.90213	-4.07226	5.01511e-07
ESW35673	CDS_189	60.3355	CDS_4128	3.57654	-4.07637	5.13434e-12
ESW08135	CDS_1547	37.0557	CDS_4086	2.19224	-4.07922	6.24775e-08
ESW34589	CDS_4759	14.1415	CDS_27199	0.825803	-4.09799	0.00082195
XP_003517579	CDS_1174	56.4448	CDS_1310	3.28906	-4.1011	2.24669e-11
ESW16447	CDS_564	55.7127	CDS_5589	3.24172	-4.10318	2.98304e-11
ESW22484	CDS_6	4547.65	CDS_139	263.329	-4.11018	0
ESW28450	CDS_666	344.089	CDS_17404	19.6084	-4.13324	0
ESW08517	CDS_2941	32.8047	CDS_5287	1.86802	-4.13432	3.18196e-07
ESW03897	CDS_4260	77.9419	CDS_2576	4.39502	-4.14846	3.10862e-15
ESW13641	CDS_5021	50.5702	CDS_9610	2.85119	-4.14865	2.06729e-10
NP_001235232	CDS_718	82.8672	CDS_641	4.67006	-4.14929	4.44089e-16
CAA18219	CDS_18219	6.46384	CDS_38529	0.364064	-4.15013	0.0229274
ESW31084	CDS_563	30.944	CDS_2889	1.72159	-4.16785	6.37627e-07
ESW35330	CDS_235	1540.86	CDS_595	85.4415	-4.17266	0
ESW21475	CDS_257	4406.64	CDS_19740	241.59	-4.18904	0
ESW32180	CDS_1054	75.8096	CDS_17386	4.13819	-4.19531	5.77316e-15
ESW17251	CDS_2761	17.4478	CDS_2854	0.949288	-4.20006	0.000178109
XP_002308960	CDS_11759	9.15544	CDS_24636	0.497911	-4.20067	0.00662841
ESW32046	CDS_1483	54.0032	CDS_5797	2.90967	-4.21412	4.08436e-11
ESW20146	CDS_1384	69.3092	CDS_6014	3.70032	-4.22733	7.10543e-14
ESW21641	CDS_2077	461.739	CDS_16386	24.611	-4.2297	0
XP_003519509	CDS_3110	125.351	CDS_21254	6.66353	-4.23354	0
ESW15828	CDS_11869	24.9028	CDS_26940	1.30223	-4.25725	6.87394e-06
ESW34762	CDS_1047	121.382	CDS_3334	6.30687	-4.26648	0
ESW32263	CDS_2561	54.0149	CDS_8568	2.79049	-4.27477	3.32937e-11
ESW10683	CDS_202	392.399	CDS_78	20.1756	-4.28164	0
ESW13703	CDS_2622	27.7633	CDS_8576	1.3962	-4.3136	1.88189e-06
ESW07620	CDS_3389	64.0433	CDS_7382	3.21066	-4.3181	4.38871e-13
ESW09137	CDS_4077	29.5249	CDS_24822	1.47208	-4.326	8.62034e-07
AAS57913	CDS_1061	106.857	CDS_20486	5.26363	-4.34349	0
ESW07794	CDS_1080	20.1207	CDS_20917	0.986153	-4.35073	4.75592e-05
ESW21672	CDS_238	54.2261	CDS_2117	2.64975	-4.35506	2.35718e-11
ESW05972	CDS_323	140.789	CDS_1174	6.87739	-4.35553	0
ESW13802	CDS_4425	142.672	CDS_20533	6.95297	-4.35893	0
ESW16141	CDS_2815	45.0352	CDS_21327	2.18438	-4.36575	1.09271e-09
ESW31791	CDS_2825	87.8516	CDS_4818	4.23224	-4.37557	0
AGV54209	CDS_3709	145.888	CDS_511	7.0007	-4.38122	0
ESW33807	CDS_374	30.4274	CDS_22087	1.45939	-4.38193	5.32325e-07
ESW15758	CDS_1097	391.927	CDS_20537	18.7546	-4.38527	0
P00052	CDS_1727	176.466	CDS_17173	8.33012	-4.40491	0
ESW32524	CDS_1423	106.401	CDS_6318	5.00174	-4.41093	0
WP_002874012	CDS_312	20.7523	CDS_1369	0.971334	-4.41716	3.31165e-05
ESW32571	CDS_16547	10.1766	CDS_28538	0.470249	-4.43569	0.00360456
ESW23937	CDS_9702	41.746	CDS_6118	1.92862	-4.436	3.77003e-09
ESW30816	CDS_2484	42.0035	CDS_3805	1.91649	-4.45398	3.26504e-09
ESW34617	CDS_1049	122.187	CDS_21531	5.56874	-4.45559	0
ESW08851	CDS_759	123.7	CDS_1605	5.60056	-4.46513	0
XP_003608708	CDS_4570	157.986	CDS_2146	7.12798	-4.47015	0
ESW15951	CDS_5848	10.5993	CDS_4313	0.476872	-4.47422	0.00292608
ESW16654	CDS_2285	217.642	CDS_2029	9.62627	-4.49884	0
ESW27219	CDS_665	44.3781	CDS_4822	1.93474	-4.51964	9.94831e-10
ESW22305	CDS_3109	19.1272	CDS_19488	0.832572	-4.5219	6.0084e-05
AGV54469	CDS_121	229.241	CDS_1006	9.97365	-4.5226	0
ESW19947	CDS_3724	193.688	CDS_16500	8.20798	-4.56057	0
ESW09946	CDS_86	70.4546	CDS_4451	2.96999	-4.56816	1.17684e-14
ESW12939	CDS_2583	44.9015	CDS_3530	1.8915	-4.56916	7.13637e-10
ESW32085	CDS_929	25.9134	CDS_5773	1.08718	-4.57503	2.84108e-06
ESW24216	CDS_3785	25.863	CDS_26529	1.08057	-4.58102	2.86487e-06
XP_003517334	CDS_34408	77.3025	CDS_22776	3.22456	-4.58334	5.55112e-16
ESW29405	CDS_897	33.4317	CDS_4551	1.37634	-4.60231	1.00103e-07
XP_003525120	CDS_2848	44.7814	CDS_7785	1.81382	-4.6258	6.59815e-10
ESW24743	CDS_463	50.6103	CDS_4657	2.01136	-4.65319	4.88432e-11
AGV54461	CDS_419	115.458	CDS_7597	4.58493	-4.65433	0
XP_003518476	CDS_979	34.3799	CDS_27510	1.35432	-4.66593	5.84538e-08
ESW03696	CDS_1981	119.272	CDS_241	4.59313	-4.69864	0
ESW16639	CDS_497	1726.83	CDS_460	66.1868	-4.70544	0
ESW24593	CDS_485	98.2786	CDS_3504	3.76199	-4.70731	0
ESW35659	CDS_1085	257.329	CDS_2190	9.84368	-4.70827	0
AGC26170	CDS_1431	155.521	CDS_6000	5.90184	-4.7198	0
ESW25254	CDS_643	163.989	CDS_2447	6.21246	-4.72229	0
ABU54819	CDS_4283	43.5444	CDS_28241	1.62778	-4.74151	9.02488e-10
ESW20038	CDS_549	164.528	CDS_1578	6.06621	-4.7614	0
ESW11292	CDS_1844	102.1	CDS_5507	3.76199	-4.76234	0
ESW12955	CDS_4118	7.98873	CDS_21244	0.291879	-4.77453	0.00853324
ESW27366	CDS_2001	124.663	CDS_4075	4.50627	-4.78996	0
XP_003529405	CDS_109	141.593	CDS_8951	5.11277	-4.7915	0
ESW32414	CDS_1464	20.2014	CDS_20475	0.705373	-4.83992	2.77068e-05
ESW22467	CDS_2818	196.727	CDS_20225	6.77158	-4.86055	0
ESW05256	CDS_20	2803.8	CDS_19743	94.4541	-4.89163	0
AEW46688	CDS_584	317.708	CDS_264	10.519	-4.91664	0
XP_003524734	CDS_383	612.371	CDS_1432	20.2411	-4.91904	0
ESW30511	CDS_2173	7.19637	CDS_36092	0.235124	-4.93577	0.0120194
EHH22457	CDS_17643	32.6108	CDS_26052	1.04715	-4.96081	8.4591e-08
XP_003625216	CDS_1953	173.163	CDS_23531	5.55048	-4.96337	0
ESW19757	CDS_396	437.093	CDS_16283	13.9939	-4.96507	0
ESW19729	CDS_2064	103.145	CDS_7636	3.11337	-5.05005	0
ESW10065	CDS_1235	121.618	CDS_20157	3.58113	-5.0858	0
XP_003522675	CDS_1357	51.2128	CDS_26483	1.5048	-5.08887	1.45635e-11
XP_004495952	CDS_2470	90.0101	CDS_3279	2.60446	-5.11103	0
ESW33390	CDS_491	166.464	CDS_17885	4.80936	-5.11322	0
ESW23981	CDS_1239	39.6736	CDS_4398	1.13617	-5.12593	2.69039e-09
XP_003538262	CDS_814	176.532	CDS_7220	5.04899	-5.12779	0
ESW07854	CDS_3608	76.5761	CDS_6309	2.18438	-5.1316	1.11022e-16
ESW16921	CDS_2656	121.028	CDS_20937	3.38579	-5.1597	0
ESW10911	CDS_1306	506.382	CDS_24797	13.8036	-5.19711	0
BAC22498	CDS_26	6971.18	CDS_16086	188.011	-5.21251	0
ESW10894	CDS_3283	170.797	CDS_3231	4.56117	-5.22674	0
ESW13918	CDS_678	382.914	CDS_22336	10.032	-5.25434	0
ESW28834	CDS_84	1222.04	CDS_23592	31.2864	-5.28761	0
ESW09119	CDS_7504	48.1278	CDS_26084	1.197	-5.32938	4.02839e-11
ESW07941	CDS_28	1999.1	CDS_23548	49.5989	-5.3329	0
ESW15105	CDS_1892	88.1694	CDS_4606	2.16114	-5.35041	0
ESW10952	CDS_241	495.665	CDS_2595	11.833	-5.38848	0
ESW29866	CDS_2436	16.9242	CDS_37723	0.40307	-5.39191	8.67125e-05
ESW06829	CDS_522	302.283	CDS_21206	7.0814	-5.41572	0
ESW10739	CDS_2540	46.1841	CDS_15805	1.0692	-5.4328	8.5534e-11
ESW35299	CDS_295	52.2844	CDS_17999	1.17329	-5.47774	4.61986e-12
ABS72445	CDS_715	1108.39	CDS_2219	24.4378	-5.50321	0
ESW07788	CDS_6201	71.82	CDS_2533	1.55669	-5.52784	4.44089e-16
ESW19675	CDS_6746	16.368	CDS_20465	0.352687	-5.53635	0.000105256
ESW25754	CDS_52	376.05	CDS_667	7.98536	-5.55742	0
XP_005792707	CDS_4507	18707.8	CDS_1021	396.476	-5.56026	0
ESW10749	CDS_526	51.5751	CDS_3470	1.0878	-5.56718	5.68301e-12
ESW26791	CDS_394	586.568	CDS_3497	12.2847	-5.57736	0
AAG27485	CDS_854	13.7395	CDS_23797	0.282149	-5.60572	0.000370775
ESW35300	CDS_125	2201.33	CDS_1475	44.812	-5.61835	0
ESW04414	CDS_588	852.505	CDS_16607	16.8026	-5.66495	0
ESW04249	CDS_3373	75.9168	CDS_6845	1.49373	-5.66743	0
1UIK_A	CDS_14	4225.37	CDS_19704	81.283	-5.69998	0
ESW08749	CDS_283	134.403	CDS_6950	2.57149	-5.70782	0
ESW21112	CDS_228	98.0559	CDS_5183	1.8401	-5.73575	0
AFK47249	CDS_2706	138.468	CDS_22923	2.41842	-5.83934	0
ESW21608	CDS_351	154.091	CDS_2985	2.60446	-5.88665	0
ESW26015	CDS_1219	514.245	CDS_15921	7.99423	-6.00735	0
ESW25420	CDS_518	637.634	CDS_20472	9.21874	-6.11201	0
ESW17537	CDS_2739	127.273	CDS_7873	1.782	-6.15829	0
ESW32047	CDS_201	791.296	CDS_19870	10.3267	-6.25977	0
ESW28299	CDS_1463	82.8392	CDS_17747	1.05806	-6.29082	0
B7FKW7	CDS_1736	109.562	CDS_20707	1.39142	-6.29904	0
NP_001237812	CDS_1210	54.4136	CDS_18922	0.657435	-6.37097	5.96301e-13
ESW14265	CDS_379	365.357	CDS_7364	4.33066	-6.39857	0
NP_001235145	CDS_9754	20.5779	CDS_22849	0.240127	-6.42116	9.29547e-06
ESW32181	CDS_1057	207.523	CDS_25095	2.11612	-6.61571	0
EPS61417	CDS_630	22.5898	CDS_18133	0.221294	-6.67356	3.12865e-06
ESW12028	CDS_21736	221.12	CDS_915	2.15282	-6.68246	0
ESW35202	CDS_605	665.066	CDS_20974	5.47702	-6.92396	0
ESW33523	CDS_1293	73.0272	CDS_21014	0.439713	-7.37573	0
ESW15772	CDS_10	4544.07	CDS_20232	23.1557	-7.61647	0
ESW32991	CDS_2017	63.3357	CDS_37610	0.319414	-7.63145	3.33067e-15
ESW29670	CDS_6926	795.949	CDS_6013	3.69359	-7.75151	0
ESW18810	CDS_2084	1942.03	CDS_3508	8.5947	-7.8199	0
ESW29953	CDS_661	393.185	CDS_2825	1.35432	-8.1815	0
ESW03287	CDS_180	1132.45	CDS_3714	2.69882	-8.7129	0
AGV54559	CDS_578	626.343	CDS_24796	1.39142	-8.81425	0
ESW07926	CDS_41722	2471.6	CDS_5448	4.76641	-9.01833	0
XP_003544897	CDS_3101	1571.61	CDS_24831	1.64107	-9.90338	0
ACU23061	CDS_13584	2349.82	CDS_5930	2.43777	-9.91277	0
ESW18808	CDS_18496	5975.07	CDS_7172	2.48955	-11.2289	0
NP_001051955	CDS_10012	5842.13	CDS_25195	0.825803	-12.7884	0
