# Supplementary material for: Transcriptome sequencing, de novo assembly, characterisation of wild accession of blackgram (Vigna mungo var. silvestris) as a rich resource for development of molecular markers and validation of SNPs by high resolution melting (HRM) analysis
Source: BMC Plant Biol. 2019 Aug 16;19:358. doi: 10.1186/s12870-019-1954-0 (PMC6697964; doi:10.1186/s12870-019-1954-0)
Supplement: Supplementary file 9 — Table S5.Genic-SNP primers designed from transcriptome sequence of wild blackgram. (XLSX 155 kb) [file 12870_2019_1954_MOESM9_ESM.xlsx]

## Sheet: Sheet1
Table S5. Genic-SNP primers designed from transcriptome sequence of wild blackgram.
Primer code	SEQ-ID	POS	REF	ALT	FW-PRIMER	RV-PRIMER	PRODUCT-SIZE
TWSNP1	contigs_6	1167	G	C	TGCAAGAGAAATGCTTGCTG	TGGCATGATTGAGTCGTGAT	214
TWSNP2	contigs_6	1535	G	A	GCCACTTGCCATAGAATTGA	TTGCTATGACGAATGGCTCA	209
TWSNP3	contigs_25	448	A	G	CATCGTCTTTGTCGGTCGTA	GCCATGGTTGAGTACCGTCT	242
TWSNP4	contigs_26	64	A	T	TTCTCAGCATTAACCACTTTGC	CTTTGGGGATTGGTGTGTTT	150
TWSNP5	contigs_33	490	A	T	CTGCTGAATGAAGTGGTGGA	CCCCTACTACAGCCCATTGA	199
TWSNP6	contigs_35	665	A	G	TGAGTGCAGTGCAAAAACAA	TCATACCAAGAAGGGGAACG	216
TWSNP7	contigs_37	177	A	G	AAACACACGAGCAACACGAG	AAACCGATTTGGACCAGTTG	229
TWSNP8	contigs_37	2400	G	A	GCGGTTTTGGTGTCTCACTT	AATCCCTGGTGCATTTTACG	200
TWSNP9	contigs_40	513	C	T	AACCCTTTGAGCGAAATGTG	TCCGACCCTTACTGTCCAAC	192
TWSNP10	contigs_42	807	A	C	GGGTCCACTCACACAGGAAG	CGGATCAATGGATCAGCAC	177
TWSNP11	contigs_44	401	G	C	AAGTGCGTCTGCACCTTTCT	CAAGGACTTCCCCAGCTACA	199
TWSNP12	contigs_44	1033	C	T	GATTAACGGTTTCCCCAACA	GCAATGTTTGACATCCAGGTT	226
TWSNP13	contigs_44	1258	T	G	AACCTGGATGTCAAACATTGC	TGTGACACCAAGGAGATGGA	250
TWSNP14	contigs_48	719	C	G	GGCGATTGCCAATAACTCTG	CTCTCCAGTATAGCGGACCA	248
TWSNP15	contigs_55	422	G	A	AGACCCCACACCCTTCTTCT	GCCAGGTTTGTTAACGGGTA	231
TWSNP16	contigs_65	730	T	A	TCCTGAGGAAAGCGTCAACT	GGAGCCAATGAAGTGACAGG	213
TWSNP17	contigs_71	792	T	C	CGTCGTTTATGTCCGTGTTG	ACATCAAGCCCTCGAATCTG	162
TWSNP18	contigs_16307	234	C	T,A	TCTCCATGCCTTTGAACCTC	AGATTGTTGTGGGGCATCAT	203
TWSNP19	contigs_79	436	T	C	CCTTCTTCCACGACGGTCTA	CCAAAGGTGGCAGAAGAGAG	235
TWSNP20	contigs_79	552	A	T	CTCTCTTCTGCCACCTTTGG	TTGTTCCCGTCATCCAAGAT	250
TWSNP21	contigs_88	831	G	C	TAAAAGAGGCCATCCCACCT	GGCTTTGCCTTTTCTTCCTT	194
TWSNP22	contigs_91	842	G	C	AGGGTTCCTGAAAAGGCAGT	ATCGGATCATGAGTGTGCAA	187
TWSNP23	contigs_91	2050	G	T	GTTGGGGTCCTCATCATCAA	CAGGGTTCACCTTGACTCGT	220
TWSNP24	contigs_97	702	A	G	AACCTGGAGTCCCATGTTTG	GCTCTTCTGTTGCAGCTCCT	203
TWSNP25	contigs_100	121	G	T	GTTCAAGTTTGGGGTTGCAT	GAGAGCTCATTCATCATTCAAGG	226
TWSNP26	contigs_108	604	G	T	TCATTACCATGACCCAAGCA	GCCATGGCTCAAAAACTGAT	175
TWSNP27	contigs_111	626	G	A	CTACAGAGCGAGGCTGAACC	TCTTCCAACTTCGTTGCTCA	223
TWSNP28	contigs_116	648	T	C	AATGACTGGAGGAGGGTTCC	AGAGCCAAGGGTTTCTCGAT	214
TWSNP29	contigs_116	1254	T	G	GTAGCGGGTATGGAGCATGT	AGCTCGGTAAGGTTCAAGCA	242
TWSNP30	contigs_117	429	G	A	CTCACTGGTTTCATCCCAAAG	TGTTGTGAGAGGGGAAAAGG	226
TWSNP31	contigs_9	244	A	G	CATTCCGCCATCGAGATATT	CATCGAACGACGGGTAGAAT	236
TWSNP32	contigs_42	203	T	C	ATGGCTCTCCAAGCTCTTCA	GCGAGCATGATGAGACAGAG	185
TWSNP33	contigs_49	206	A	C	AAAGCATGTCCCAACACCTC	CCCGGTTATACCGATTCAAA	183
TWSNP34	contigs_75	229	T	C	GTGGATCCAGAACCCTGAGA	GCCTTGCAGAAGGTTTTGTC	242
TWSNP35	contigs_163	304	T	C	TGTCTTGGATCTGCCTATGG	GCCGAGCCTAGACAAGAGTT	219
TWSNP36	contigs_269	281	A	G	TTGACCTCTCCGACAATTCC	CAGCCATCCACATCATGAAC	201
TWSNP37	contigs_307	297	T	G	AGGCACATCAACCTCACTCC	TTTCGGGACCTCCTTTACCT	198
TWSNP38	contigs_383	242	A	T	CAACGCTGAGGGAACAATCT	GCGTTTCCCCATTGAATCTA	205
TWSNP39	contigs_571	258	G	A	TGCATGAATCAGTTTCCCTTT	GTGGGATTTGTGACGAGGAT	233
TWSNP40	contigs_587	275	T	C	GGGTCTTCGGCATCAAATAC	CACACTCCAAAGGAGGAGGA	150
TWSNP41	contigs_766	246	T	G	TGCGCAAGATCTTCAACAAG	CCCGAACTCCTTCAAATCAA	173
TWSNP42	contigs_1905	268	A	T	GCAGCTGCAGAAAAAGGAAG	TGGCCTTAACCAAAGTGTCC	209
TWSNP43	contigs_3185	214	G	T	CGCTCTAAGCAGCGTGAAAT	TCTTCTGGTCTTGCTTGTGG	236
TWSNP44	contigs_3447	294	G	A	CGCTTTAGGGGTCTTCTTCC	GGCAGCACATTTGGATCTTT	216
TWSNP45	contigs_3586	269	T	C	TCCAAGCAAAGCCTGATTCT	TTCTTTGGTGCCTGACACTG	235
TWSNP46	contigs_3682	250	A	T	TGGTGACCGAATATCATGGA	TGCTTTTGGTTTTGGATCAAG	218
TWSNP47	contigs_5238	217	A	G	AGGTTGAATGTTTCCGGTGA	AGTGGTAATCCCCTGCTCCT	240
TWSNP48	contigs_5274	302	G	A	TCGTAGGGTCCTTGAGCACT	ACTTTTTGCAGCGAGCATTT	218
TWSNP49	contigs_5419	232	A	C	TTCTGCAACATTCCAATCCA	AGACCGTTTTGGAGGACCTT	236
TWSNP50	contigs_5446	85	T	A	TGCTACTGCTACAGCATGTTTG	TTCCTTGAGTGATGCTGAAAAA	186
TWSNP51	contigs_5908	272	A	G	AGGTGAGCTCTCCAGACCAA	TCAACACGCTCAATCACTCC	230
TWSNP52	contigs_7121	143	T	A	CATCCCAATGAAGCTTCTGA	GTGCGCCCTCAACTAACAGT	172
TWSNP53	contigs_7549	270	A	C	TGTGACGAGAGAGCAACGAC	ATTTCGCCATCCACCTACAG	157
TWSNP54	contigs_8849	202	T	C	ACCCTAATTTCGGTGGTTCC	TTGGAGCTAATTTCGCGTCT	236
TWSNP55	contigs_8935	280	G	A	GAAGGGACTTGAACCACCAA	CTCTCATTGGCCAACCTAGC	207
TWSNP56	contigs_9011	153	A	C	GCCCTCGCTTTCTCTCTCTT	CTCCTCGGTGCTGAGATTGT	220
TWSNP57	contigs_9103	206	A	G	CGTGTGGAAGAATCAAGCAA	TCTTTGCCCAAATCCACTTC	232
TWSNP58	contigs_9261	233	C	T	GTGGTTTACCCGAAGTCGAA	CCTCCACGGCAGAAAAATAA	229
TWSNP59	contigs_9452	248	T	C	GAGGCCTATTTATAACCAGCAAGA	TGTCATTGTCAACCGGAACA	158
TWSNP60	contigs_9674	205	T	C	GCCTTGGCAGCATCAATTA	TGACATTGCGGATAGAATCG	183
TWSNP61	contigs_9821	298	T	C	TAGGGGCAAAAGGAAGGATT	GCATCAACAGTGAGGAGCAA	249
TWSNP62	contigs_10044	218	T	C	GGATGCTGAAGCTTGGACTC	AAAGATTGTTCTGGAATCATAATGG	168
TWSNP63	contigs_10876	119	G	T	GAACCTAGTGGGGGAATGGT	GGCCTGTGCCAGATATTGTT	207
TWSNP64	contigs_11209	237	T	A	AAAGCCGAAGCAAGTAGCAG	GGTTCCTCCTTTGGTGTTCA	228
TWSNP65	contigs_11243	234	G	T	CACGAACCCTTTTCCTGGTA	GCTTGGGCTACAAGTTCGAG	164
TWSNP66	contigs_11293	282	A	G	CAGCATTTCCCCTTTCAATG	GGCCAGTTTATCGGAATCAG	204
TWSNP67	contigs_11548	191	G	T	ACCCTTTTTGTGGAATTTGC	TTTCCAAACTGCTCCATCAA	170
TWSNP68	contigs_11606	202	C	T	GTGAAGCCGATGCTGTCTTT	GAGAGCGACGAGGTAGGAGA	150
TWSNP69	contigs_11668	220	T	A	TGATTGAGCAGGCTGAAGTG	CAGCTGGTTCAACGTCTCCT	189
TWSNP70	contigs_18585	217	C	A	CCGCTCCTTTATCATGTCGT	CAGGGTTGTCTCCTTCCAAC	204
TWSNP71	contigs_18812	234	G	T	CATTTCGCACCTGTTTCTCA	CTTTGTGGCCATTCCTCAAT	231
TWSNP72	contigs_19180	205	C	T	GTTGCAGTGAGCCAAGATCA	TTTGTAGAGATGGGGTTGCAC	232
TWSNP73	contigs_19280	173	C	G	ACTCCGTCAAAGTCCACACC	CAAGATGACCCGAAGATGCT	233
TWSNP74	contigs_19541	152	G	A	GGCAAAGGCTGGAGAAGTTT	TGGCATCAAAATCTGGATCA	188
TWSNP75	contigs_19911	267	T	C	CTTGGCCACATTCCAACTCT	GTCTCCTTCGAGCCTCTCAA	177
TWSNP76	contigs_19963	226	T	C	TTTGCTTCTCCTCGTCGTCT	GCAGCGTTTGTAGCTTCCTT	154
TWSNP77	contigs_20201	214	T	A	AGAGCAATGCCATTTTCCAC	GGGATGACAAGCCCTGAGTA	226
TWSNP78	contigs_35138	211	T	C	ATGATGGCGACAACTCTGTG	CACGTCAGCATCTCCTTCAA	247
TWSNP79	contigs_35597	168	A	G	CCTGGATGCTGTTGATGCTA	TGTAGCTCTGCCAGCAAGAA	211
TWSNP80	contigs_36295	165	A	C	CCATTTTTCCATCTCCCTCA	GGAGTGAAAAGGCATGGTGT	196
TWSNP81	contigs_63	366	A	G	CCCCTATTTCACGAACTCCA	CGACAATTCCTTTTCCTCCA	245
TWSNP82	contigs_66	529	T	G	ATGGGGTTCAGGTCAGTCAA	CTGGCCGATTACATTGGAGT	227
TWSNP83	contigs_114	151	G	A	CCCTTCTTCTCCTCCCAAAC	CAGAGGCTTAATTGCGGTGT	248
TWSNP84	contigs_119	370	T	C	CAGGAACTGAGTTGGTTGCAG	TGCTTGGACAAATGGTTTGA	233
TWSNP85	contigs_140	211	T	C	AGAGGTGCATGCAAAAGGAG	GGCACAATTGGAGAAGATCG	223
TWSNP86	contigs_207	173	G	A	AGCACCACCACAAAACAAAA	GATTGCCTCAGGAGAGTTGC	228
TWSNP87	contigs_226	114	T	A	CTGCCACCGTCGTATTGTAA	ATTGCAAACAGTTGGCTCCT	187
TWSNP88	contigs_232	341	G	C	AACACTTCCTCTCCGAAGCA	CTCCGGTTCTGGAAACTCAC	197
TWSNP89	contigs_240	274	A	G	CTCTCAGCTCGAGCATCTCC	AGCGTTCCCTTCCGATAGAT	173
TWSNP90	contigs_241	206	G	A	TCCTCAAATTCGTGGGTTTC	TTTTTGCCACAAACAGGACA	224
TWSNP91	contigs_285	424	A	G	TTTGTGTTGGAAGCTGTGGA	AAAAGTGGATCCGTCATTGC	245
TWSNP92	contigs_336	501	G	A	ATCCAAGAGCCTTAGCAGCA	ATCCCTGTAACTGGCACTGG	181
TWSNP93	contigs_400	364	A	G	GGGCGCCACTATCACTAAAA	CGTGAAACCCTTCAACTCGT	205
TWSNP94	contigs_446	395	C	A	GCAGGAGTTCGGATGAAAAC	GCTACAACCAGAAGCCAAGC	240
TWSNP95	contigs_455	391	A	C	GATTGGCCATTTTTGGTCAC	CAACGAAGTCTTGCCAATCA	171
TWSNP96	contigs_466	255	T	G	GGGAAGTTTATCCCGTTTCC	AACCAAACGGAAGCATTCAC	166
TWSNP97	contigs_473	608	A	G	TTGGTTATCTGTGCCCACCT	AGGCGTGGACCATCTAATTG	163
TWSNP98	contigs_510	252	T	C	AAGGGAAGCGCAGTACAGAA	CCCATTGATGATGTGGATGA	188
TWSNP99	contigs_516	451	C	T	CCTTCATTGCTAGGGCTGAG	TCATCCTAGGCTCCATCACA	198
TWSNP100	contigs_566	213	A	G	TGCATGCTTAGGAAACCACA	ATCGTGCCAAACATGATGAA	205
TWSNP101	contigs_629	213	G	A	GGGAAACCGGAGCTAATACC	CGGAAGATTCCCTACTGCTG	226
TWSNP102	contigs_645	201	C	A	GTCATCAAGCTTCCCACCAT	ATGTTGTCGTTGCTGGAACA	224
TWSNP103	contigs_656	162	C	T	TGTTGCAGCTATTGCAGGTT	AGAGGGTTACCACCACCACA	233
TWSNP104	contigs_673	382	T	A	GGGCAGACGAACTCAGGATA	AGTGCCAGCGAAGGTAAAAG	248
TWSNP105	contigs_700	339	A	G	CGCCACAGAAGAAAAGGAAG	CTGGCAAAGATTCCTCCAAA	183
TWSNP106	contigs_712	356	G	A	ATGTAAGTCCTGGGCGTCAG	GGCACCAGAATGAAGGAAAA	153
TWSNP107	contigs_724	174	C	T	ATTCGGTTGAACTCGGTCAG	TGTTTGGAGTGCACAAGAGC	234
TWSNP108	contigs_724	552	G	A	CAAGCAGTGGCACTCAAGAA	AGATGCAGCAAATTCCCAGT	208
TWSNP109	contigs_782	1204	T	C	GGTGACATCCTCAGCAATGA	TGAGACGACGGTTGAAGTTG	217
TWSNP110	contigs_785	299	A	C	CGATTCAGTGGTGAACCAGA	ATTTAGCAACCCCAGGGAAC	217
TWSNP111	contigs_795	42	T	A	CGAGTTCCTTCACCACGATT	GGGGCTAAGTGTGTGGACTG	214
TWSNP112	contigs_802	209	C	T	CCCTTCCCATTTTCCTCATT	GGAGAAGCGTCTCTGACAGC	221
TWSNP113	contigs_802	776	C	T	CAACTTACGCCAATGCAAGA	TCAAAAAGACCACCCCAGTC	184
TWSNP114	contigs_802	2222	C	A	AATGATTCCACCTGGTGCTC	CTTTTGGACCAAGGCTTCTG	212
TWSNP115	contigs_810	338	T	A	CCTCACAAAAACTGCAACCA	TTGCTTTCTTCCGGATTGTC	228
TWSNP116	contigs_810	419	G	C	CCTCACAAAAACTGCAACCA	TTGCTTTCTTCCGGATTGTC	228
TWSNP117	contigs_891	185	G	A	ATTGAATTGAACCCAATGGA	TGATGGCATTCGATTCCT	168
TWSNP118	contigs_894	904	C	A	GGAGCTTCATCAGCTTGTCC	CCAAGGCACTGGTATGAAGG	237
TWSNP119	contigs_952	325	G	A	GAGGCTTCAGAGGATGTTCG	CTGAGGCATTGCAAACACAT	226
TWSNP120	contigs_1026	2049	T	C	CTTCCATTTGGCACCTTGTT	ATTTCCACCACCATTTCCAA	187
TWSNP121	contigs_1032	962	T	C	TCCCCAAAGTACCCCTAACC	GAACTTCGCCTACCTTGTCG	239
TWSNP122	contigs_1152	450	G	A	CATCCCACAGGGAATCAGTT	GATCCCAGCACAAGAGAAGC	156
TWSNP123	contigs_1152	2082	T	C	TCATCGACAATGAAGGGTCA	GGAAGCCAGAAATGACAAGG	232
TWSNP124	contigs_1304	722	G	A	TGGTCCGGTAAAGGGATGTA	GAGGCAGTTCTGTGGGACAT	193
TWSNP125	contigs_1344	374	A	G	GATGACCCCTTTCATTTCCA	TGGAACAGTCAATGAACTCG	237
TWSNP126	contigs_1430	355	G	C	TTGGAAACGGGATTTCTTCA	ACGCACACGTCACTAAGCAC	240
TWSNP127	contigs_1481	711	T	G	TTGAGCCAGGCACTACTGTG	ATGGCATGGACAAAACCATC	242
TWSNP128	contigs_1500	276	A	G	CAAGATTGCCCACAAGGTTT	CTCCTGAGGAAATTCGCAAG	235
TWSNP129	contigs_1500	453	A	G	TTGCGAATTTCCTCAGGAGT	AAGCACGTTGAGGCCAATAG	206
TWSNP130	contigs_117	1299	G	A	GTCTTCTCCAGCCCACCTTT	GGGAAAGCTGCTGCATTTTA	152
TWSNP131	contigs_1534	186	A	G	ACAGGTGGTGGGAGTACAGG	TTCCAAAGCTTGCCCACTAT	204
TWSNP132	contigs_133	706	C	G	GGTTTCGCAAACATCCTTGT	GGCCTTGGGCTTAGTTTCTT	186
TWSNP133	contigs_134	358	G	A	TCTCACTGGAGCTGGGAACT	TCCTCAACCTCCACCCATAG	209
TWSNP134	contigs_134	615	T	G	TATGGGTGGAGGTTGAGGAG	AGGTTGGTCAGGTGCAAAAC	242
TWSNP135	contigs_137	1230	C	T	GCATCCACCATCAGAGGTTT	GCAATACCATGCAGAAAGCA	169
TWSNP136	contigs_138	546	T	C	GTCATCCGCAAGAACTTGGT	CACCACTCTTGGTCGAGTGA	184
TWSNP137	contigs_139	1117	A	G	TGGGCAAACAATGATGAAGA	AAACTGCAAGGCTTCAATGG	171
TWSNP138	contigs_245	1001	T	C	TATCGCTCCTTTTCCCACTG	CACACATCCACACCCTTCTG	250
TWSNP139	contigs_147	698	G	A	ACAATCCCAAGCTCCAACAC	CGCATCATCGACATAACCAC	208
TWSNP140	contigs_159	438	C	T	GGTTTGTTGTTGGCTCCTGT	CCGGAGACAAGAGAGGAAGA	210
TWSNP141	contigs_285	2194	T	C	TATTTCATGCAGGTGGCTCA	TCGCTTCACATTGTGGAAAA	241
TWSNP142	contigs_167	80	T	C	CATTTTCACATCACAGAACAGG	AAGGTGCTGAGGAGAGCAAG	207
TWSNP143	contigs_167	991	C	G	CAGCCTTTTTGCTCTCTCCT	GGATAGCCAGAACAGGTCCA	152
TWSNP144	contigs_168	318	C	G	TTGCTGTAGTCATCGCCAAG	ATTGGGGTGAAAGTGTCCTG	172
TWSNP145	contigs_170	943	T	A	TCCAAGCACATAAGCCAGTG	CTTGTGGCCTTCATTTTGGT	243
TWSNP146	contigs_170	1167	G	C	TTCATGCCTGCTGAAGACAC	CCATGGTATCCTCTCGCCTA	211
TWSNP147	contigs_187	750	C	T	GAGCATTCGTTCTGTGCGTA	TCTTGATGCTTCCCACTTCC	215
TWSNP148	contigs_196	300	A	G	GGTTGATCAGGCCAATCAGT	AACTTCTGCAGCCCTCTTTG	156
TWSNP149	contigs_201	828	G	A	TTGAGGTGGCCATAGTGTGA	AACCACTCGCATCTTCATCC	191
TWSNP150	contigs_204	519	A	G	CCGAAGAGGAGAAACTCGTG	ACAACCGCAGTAACCCACTC	181
TWSNP151	contigs_213	423	T	C	TGGACCCACTTTTGTTGTGA	CTTCCACCTTCAAGCACCAT	213
TWSNP152	contigs_215	1129	G	A	CATTGAACATCAGCCAATGC	AATGAGCTGGATGAGGGAAA	195
TWSNP153	contigs_221	1276	T	C	TCTCCTCTCGGCATTGATCT	AAATCTTGGATTGCGTCCAG	210
TWSNP154	contigs_223	551	T	A	ATGTCCAGGCATCACCATTT	ATCACTGCACCTTCCAGCTT	180
TWSNP155	contigs_333	641	T	G	GACTGTTCTTGGCTCGGAAG	ATCTCTGCACCCAATCCAAC	187
TWSNP156	contigs_226	1092	A	G	GGGGCTGTTGAAGAATTTGA	TGGTCACACCCTGAATGCTA	223
TWSNP157	contigs_226	1256	T	C	TTCTCTGCTAGGGCCGTAAA	GGAATGGGGGAAAGAATGTT	214
TWSNP158	contigs_231	2111	G	A	GAGGTGAAGAAGGGGGAATC	GCAGCACAAGGAGTTCATCA	237
TWSNP159	contigs_247	476	A	G	CGGGCTTCCTAATCTCATTG	TACGAACCAGCTACGCAAGA	248
TWSNP160	contigs_250	837	A	C	CCGGCATAACCTCTCCATTA	GGTACGGTATCGAGCAGGAA	213
TWSNP161	contigs_265	92	G	C	CCAAGAACTGCAGGTCCCTA	GAGGAGTTGCAAGGATCAGC	217
TWSNP162	contigs_268	906	C	T	CATCAAGCCCAGGGAGTTTA	TCAGGGGTTTCACCAATAGC	172
TWSNP163	contigs_19025	245	A	G,C	TCGTTGATCTTCGGAAAGAGA	AGAGCGGGCACTCGTATTT	192
TWSNP164	contigs_284	76	G	A	CAGAATGAACCAAAGCTTTTTC	GATGGCGATGAGCTACCTTC	152
TWSNP165	contigs_415	563	C	G	CGCTTGTTTTGGGTGAGAAT	CCTTTCACCAACCTCGAGAA	241
TWSNP166	contigs_415	830	C	T	TTGAGGCCTTTCAGTGTGTG	AAATGGCACCAACTTTCTCG	153
TWSNP167	contigs_571	1264	T	C	TAAGGGTCTCCGACGTCATC	CCATTTGTGCAGACCACAAG	211
TWSNP168	contigs_296	1072	T	C	ATGGAGTGCCAGGAAGAGAA	AGCTCCTGCTCCTGGATTTT	225
TWSNP169	contigs_298	1006	A	G	AGGGGATGCTGTTTGTGAAC	GAGGAGGAGCCACCTCTTTT	203
TWSNP170	contigs_511	340	G	A	CAGTGCATACCCTCACCTCA	GAGGTCCCTCTTCCCAAAAG	248
TWSNP171	contigs_314	925	G	A	CGAGAAATTCCGAACGAGAG	CCAATCGTGGCAAGAAAGAT	217
TWSNP172	contigs_318	366	C	T	GGTGCCAAGAAGGTTGTGAT	TGGTCATGAGACCCTCAACA	187
TWSNP173	contigs_320	1442	G	A	CCTTAAGGGCATCTTCACCA	GAAATCCTCGGTGTCTCCAA	193
TWSNP174	contigs_320	1601	G	A	TTGGAGACACCGAGGATTTC	CCGCCATTGAAGTTTACGTT	204
TWSNP175	contigs_342	491	T	G	TCTTGCCAGAAGATGCCTTT	GTCAACCCATCGGACGATAC	169
TWSNP176	contigs_348	515	T	C	CTTCCGTTTCCGTCGATTAG	TAGCTCTGAGGGTGGAAGGA	227
TWSNP177	contigs_348	710	T	C	TCCTTCCACCCTCAGAGCTA	GGATTTGGCGTCTGAATCAT	217
TWSNP178	contigs_356	597	A	G	TGGGGGCATAAAACTTGAAC	CGGGGAAATGTGTGATTTTG	221
TWSNP179	contigs_363	44	G	C	ACCTGCACGAATGGCATAAT	GTATTTCAAGGACGGCTCCA	215
TWSNP180	contigs_363	533	T	C	GATCCGGTGGTTCTGTATGG	CGACGTTCTAAACCCAGCTC	205
TWSNP181	contigs_367	672	C	T	TGCAACAGCAAAAACCTCAG	TCTTTCCAGAATCGTGAGCA	178
TWSNP182	contigs_378	413	T	G	GTCCGTTCCCTGTGTTTCAT	GGCATTACCAAGAGCACCAT	413
TWSNP183	contigs_671	789	A	T	TTACGCGATGCTTTTGAATG	CCTTACGCTTCAAGCAAACA	218
TWSNP184	contigs_384	247	G	C	GCCATTGGTTTCATTCACAA	TCAGCTGCAGAACAGGAAAA	157
TWSNP185	contigs_387	604	T	C	TCCAGCCAAATTTTCTCAGC	GTTTATTCGGCTTGGCTTTG	209
TWSNP186	contigs_397	641	G	C	GCTGCTGCACCAACTGAATA	CCACTGGCTCCTTCTTATGC	241
TWSNP187	contigs_398	328	G	A	CCATGAAACCAAACATGCAC	AAAAAGGATAATGCCGATCTC	249
TWSNP188	contigs_398	1145	A	G	CAGGTGCTCCAATGGATCTT	CGCATTAAACGAGCACAAAA	244
TWSNP189	contigs_398	2066	C	A	TCTTCTGCGAAGGTTGGAGT	GCATTGAACATCTCGGTGTG	186
TWSNP190	contigs_424	590	A	G	CCATCTCTGCTCATTGTCCA	AAAGAGCCTGATGGTGGTTG	165
TWSNP191	contigs_424	2092	A	C	CAATCTCCCCTTGGCTTACA	ATTGGTCCGTGTTCTGGTTC	223
TWSNP192	contigs_439	539	T	C	CCACCAAGACCAGGACCTAA	CTATCCCTGTGGATCGCTGT	241
TWSNP193	contigs_444	1306	A	G	GTGCAGAGATCTGAGGCACA	CCCAACTCGGTTGCAGTTAG	241
TWSNP194	contigs_768	614	T	C	AGTGACGGAAGTCCAAATCC	GGGCTCAGCTTCTCCTTTTT	239
TWSNP195	contigs_446	1609	A	C	TAGAAGAGGCACCCGAACAG	CTCTACCGTGCAAACGAACA	154
TWSNP196	contigs_454	402	C	T	CTGGGCTTGAAACCTTTTGA	GCATCAGTTGGAGGACGACT	245
TWSNP197	contigs_454	732	C	T	TGTTGCTGTCTATCGCTTGC	ATGCGGCAATTTGTGAAATA	232
TWSNP198	contigs_782	1351	C	G	GGTGACATCCTCAGCAATGA	TGAGACGACGGTTGAAGTTG	217
TWSNP199	contigs_464	535	G	C	GTGGATGCAGACTTCCGATT	CAGCCGTATGGAAAATAAAAAT	244
TWSNP200	contigs_466	70	A	G	ATACCCGTTTCGAAGGAAGG	TCCCAGAACTACACGGAAGC	163
TWSNP201	contigs_466	148	G	C	ATACCCGTTTCGAAGGAAGG	TCCCAGAACTACACGGAAGC	163
TWSNP202	contigs_566	1089	G	A	TTTTCCGAAACGGTATTTGC	TTCCAACAGCAGAGATCACG	195
TWSNP203	contigs_566	1451	G	A	AACCTCCCTGGTTCGTCTTT	TAGGGAAGAGCCACCACAAG	160
TWSNP204	contigs_473	722	G	A	TTAGATGGTCCACGCCTTTC	TGAAACCACAGCAAAAGGAA	236
TWSNP205	contigs_473	1175	A	G	GAACAATTGGGGGAACACAG	GGTTGAGACTTTGGGCAAGA	233
TWSNP206	contigs_473	2960	A	C	ACCTGGAGGTTCTGGAAGGT	CCTCTCGACATCTCCCTCTG	179
TWSNP207	contigs_484	1217	C	T	CCAGGAGAGCTGTCAAAGGA	GTCGGAAGAGGCAAGTAACG	161
TWSNP208	contigs_491	1721	T	C	TGGTGCTTGAGCTGTTGTTC	AAAAACAAGCATCCTTGCATAAA	152
TWSNP209	contigs_506	1770	T	C	CAGGCAGAGAGGGCTAAGAA	CTTGGGTAGCGTTCCCATTA	157
TWSNP210	contigs_518	878	C	A	ATCTGGAAGCTTGGAGCGTA	CCTTTGGTTCCCTCTGATGA	204
TWSNP211	contigs_522	1381	T	C	TGAGAACAGTGCAGGTCCAG	ATTGATGGCTCAATGGCTTC	236
TWSNP212	contigs_545	1192	C	A	GAGCTTTCCTTGGAATCGTG	GTGCTTGGAGCTTCACCTTC	175
TWSNP213	contigs_550	519	T	A	TCGGTTTGAGGAATTTCAGG	TTCAACCACATCAGCTCTGC	191
TWSNP214	contigs_562	1144	G	A	GGTCAATTTAGCTGGGTGGA	GGATCGCCTCTTGTTTGTGT	167
TWSNP215	contigs_563	884	G	T	GGACCAACAAGGTTTGAGGA	GGGTCCTCCATCGAAAAGAT	249
TWSNP216	contigs_565	1218	G	A	ATTATCTCGCTCGGATGCAA	TGGACAAGCTTTTTGTCACG	357
TWSNP217	contigs_565	1445	A	G	ATTATCTCGCTCGGATGCAA	TGGACAAGCTTTTTGTCACG	357
TWSNP218	contigs_623	928	G	A	GGTGCAACAACGACATCAAC	CTCCCTCTCTCCTCCCAAAC	171
TWSNP219	contigs_624	888	C	G	CCAGATTAGGCAGAGCATCC	CTCAACAATTGCCAGGTGAA	195
TWSNP220	contigs_625	191	G	A	TGGGATGTTGAGTTGGGATAA	AGCTGCATATGGGGAAACAA	222
TWSNP221	contigs_626	1015	A	T	CGCACCGGAAAAATAAGAAA	GAAGCGACCGCAGATAAGTC	232
TWSNP222	contigs_785	670	A	T	GTGCTACATTCGGGGAAAAA	ATCATCATGGCAAAGGCTTC	245
TWSNP223	contigs_629	446	C	T	GTAGGGAATCTTCCGCAATG	CGCTTTACGCCCAATAATTC	222
TWSNP224	contigs_631	715	A	G	CATATGCAAGGCTGCACAGT	AATCTTGGTATCGGGCAATG	186
TWSNP225	contigs_631	2387	A	G	TCCATCATATTGGCACTCCA	GCTAAATTCTTCACTGAGACGAGA	188
TWSNP226	contigs_674	1528	G	T	CTGCGAGAGCTCGTTTGAC	GGAGTATTAACCCGCACCAG	207
TWSNP227	contigs_678	712	G	A	AGTACCCACGATCCACTTGC	ATCAGTTTTCGAGGGGGACT	197
TWSNP228	contigs_688	1594	G	C	GAGGCATCTGGCATATTGGT	ATTTGTCACCCTGTCCTTGG	193
TWSNP229	contigs_689	32	G	T	GGAAGAAAATAGAACAGGGAGAGA	GACAGAGTTGCGACGCATAA	170
TWSNP230	contigs_802	407	C	G	CCGAAATACAGAACGCCATT	CCCACCAAGCAGGAAAGATA	227
TWSNP231	contigs_706	740	A	G	GATGGGGAAGGAAGGAAGAG	TTCTTCTTCGCCGTTGTTTT	224
TWSNP232	contigs_706	1016	C	T	TTCGCCGGAGTTAGACAAGT	TCGGCATCTTTGCTTTTCTT	156
TWSNP233	contigs_707	1222	G	C	AAAACCACCTCCACCACAAC	CGGCTGCTCTGTTGGAAATA	154
TWSNP234	contigs_894	636	T	C	CGACCCCTCATGAATGTCTT	GTTCAGAAGGGAGCGAGATG	207
TWSNP235	contigs_712	695	C	T	AGCTCACAATGGTGCTCTCA	GGCGGTGTATACAAGGTGGT	188
TWSNP236	contigs_716	821	T	G	ATGGCTTTCACGAGGTATGC	CTTTACAATGCCCCACCACT	241
TWSNP237	contigs_722	399	G	T	GTTGGGGATCTACGGTTTGA	AAAAAGCTTTGGCTGCTGAG	202
TWSNP238	contigs_735	677	G	A	GCACCGAGGAAGACGAGTTA	AAGGCAGCAAAAGCATCATC	247
TWSNP239	contigs_743	436	G	T	CAAAGCAACTGCACAACCAC	AGCGACGAGGACAAGCTAAA	180
TWSNP240	contigs_745	1252	C	A	CGCAGGAGTTGACCTTTCTC	TGTGTGGGTTTCTTCCTTCC	248
TWSNP241	contigs_763	333	T	G	AACAGTGGCCCTCATAAACG	GCATTGGAATCAGTCAGCAA	242
TWSNP242	contigs_795	162	G	A	CGAGTTCCTTCACCACGATT	GGGGCTAAGTGTGTGGACTG	214
TWSNP243	contigs_795	785	G	A	AGTACTTGAGCCCCGCTACA	TGGAGTTGCGTAGACAACCA	232
TWSNP244	contigs_798	222	G	C	TCACCCATTCCTTCTTGTTTC	GTGCAAGGAAGCAATCACAA	176
TWSNP245	contigs_798	625	A	C	CACTGCTTTCTCATTCAAACCA	GCTATTCCTCCAGCTGATGC	246
TWSNP246	contigs_798	733	A	G	TGCAACAACATGTGGGAGAT	TTCAATGATGCCATGGAGAA	189
TWSNP247	contigs_805	173	A	T	GCTTTTCAGTCGGCTTTTTG	ATCTTGTCTTGGCCACCAAC	201
TWSNP248	contigs_806	364	T	C	GCTTCCAGTGCTGCTACTCC	GCAACGGTTCTTCTCGTGAT	157
TWSNP249	contigs_810	171	G	A	TGTATTGAAGACCAAGGGAACA	AGCATGCCTTGACCTTGTTT	165
TWSNP250	contigs_810	619	A	C	GAAGAAAGCAAGCCACCAAG	CTGTTTCAAGGTGCCTCCAT	170
TWSNP251	contigs_827	700	A	T	AGCCAGGATGTTGGCTTAGA	TCCAGCATGCTTCTCAACAC	188
TWSNP252	contigs_829	707	A	G	TCCCTTGTGTTTTGGTCCAT	CTCTGGAGGGGATCAAACAG	211
TWSNP253	contigs_832	180	G	A	GACTCTCTCCACCCCATCAA	GCCAATTCTCTGGCTTTCAG	180
TWSNP254	contigs_833	503	A	G	GGCACAAATCCTCTTTTGGT	AGGATCGCACATTCACACAC	210
TWSNP255	contigs_835	555	A	T	TGGCCAAGGAATATGTTGGT	CAATGTTGTCTTGGGCACAG	164
TWSNP256	contigs_840	490	A	C	TCAGCAACCTCATGAAGCAC	CTCTGCTGACCTTGGTGTCA	159
TWSNP257	contigs_848	1107	T	A	CCTTTACCTTTGGGGGTTGT	TGTCTGAGTCTCCGTTGTGG	195
TWSNP258	contigs_850	493	A	G	TCTGCATCATCAGCAAAAGC	CAATCGTGTTGTTTGCCATC	156
TWSNP259	contigs_858	1027	G	A	AGCCTGAAAATGCCACAAAT	TTCACCTTTCCCTCCATGTC	187
TWSNP260	contigs_859	1124	T	A	GCGATCCTAAGTGGTGAAGG	TGGTCCTTGCTCTCTCACCT	220
TWSNP261	contigs_869	729	A	C,T	AGGAGGCAGAGAACCCAAAT	GAGTATTGCCACGCGAACTT	222
TWSNP262	contigs_875	621	C	T	AAGGAGCCCGAGACAAAGTT	ATCCATCGAGTGAAAAACCA	185
TWSNP263	contigs_880	295	G	A	TGATGATGCATTCACGGATT	CCTTCATCCACTTCGGTTTC	249
TWSNP264	contigs_890	436	T	C	CTGAAATGGTTCGAGGGCTA	TGCTTGTGCAGGGCATATAG	191
TWSNP265	contigs_891	783	T	A	GGACACGAATGGAAACCTGT	AGTCCATTCGACACTTCCAA	211
TWSNP266	contigs_891	1413	C	A	TGGAGTCCAGAGGAATCACTG	GATGGTGATTCAATTCTCTTATATTG	286
TWSNP267	contigs_891	1548	T	G	TGGAGTCCAGAGGAATCACTG	GATGGTGATTCAATTCTCTTATATTG	286
TWSNP268	contigs_898	260	C	T	AGTGACGGTGGTGACACAAG	TTTCTTCTGGTGCTCCGAGT	217
TWSNP269	contigs_904	111	A	C	TGGACCCTTTTATTCCGACTC	AAGGGCAAGGGAAAAAGTGT	220
TWSNP270	contigs_909	464	G	C	TTATCATCGAACGGACCCATA	TGATGATTCACTTCTCGTCCA	259
TWSNP271	contigs_916	465	C	T	TCACTGATCGAGTCGTCCTG	CTCATGTCAGCATTCGCACT	178
TWSNP272	contigs_919	207	C	T	GACCATCCTCCAATTGCTTC	CGCCTGACCAGCAGAGAC	279
TWSNP273	contigs_920	507	A	G	TCCAATTGTTTCCCAGCA	GAAGATGGGCGTACCCTTG	230
TWSNP274	contigs_923	111	G	C	CCGAGCCTCTTCTCGTACAC	AATACGGGGACAAAGGGAAC	229
TWSNP275	contigs_924	547	T	A	GGGCACCAAACACAGAACTT	TTGGTGGAAGCTGAAAATCC	229
TWSNP276	contigs_927	1946	T	G	ACTCGGGAACATGAAGTTGG	GACTTCACCCCAGTCGAAGA	225
TWSNP277	contigs_928	297	C	T	TTCGTGGTGGAATGCAGATA	GGAGGGTGGATTCCTTCTGA	213
TWSNP278	contigs_932	501	A	T	CCCCTGTTTCTTCCTCCAGT	CAGGGATGATGAGGCAAAGT	228
TWSNP279	contigs_942	190	G	A	GTCCCTCGTAAGCAAATCCA	AGGTTCGGAGCATTTCCTCT	244
TWSNP280	contigs_952	979	T	C	AGAAGTGGACGGATGGTTTG	GTGCTCTTCGAGGTGCTTCT	194
TWSNP281	contigs_981	898	G	A	AACCTGCTGAACAGCTTCGT	CACATGACACCTTGACCTACTACA	221
TWSNP282	contigs_989	555	A	T	GGCTTGGATTCATCGTCTTC	TCACCGCTTTCAAGAACCTC	207
TWSNP283	contigs_994	370	C	T	GTAGACGAACCGGTCTGGAA	GTAGGCACACGGTTTCAGGT	239
TWSNP284	contigs_1006	899	A	C	CCAGGAGAATCCAGCAGTTC	GCTACTTCCTCGTGCGATTC	177
TWSNP285	contigs_1016	861	C	T	ATTGGGTCACCTTTCACAGC	TTTCCACCTCCAACAACTCC	204
TWSNP286	contigs_1026	317	G	A	ATGAGATCTGGCACGAATCC	CCACAACTCATCCGTGACAA	170
TWSNP287	contigs_1029	1472	T	A	CTGGGACGATCACTGGATCT	GAAACCGAAAAACCCACAAA	183
TWSNP288	contigs_1032	406	A	G	TGCTCCACTGCACCATTTAG	ATGAAGCTCTGGGCTACCAA	236
TWSNP289	contigs_1035	791	T	A	TCAGATGGGCAATTTGATGA	AGGATGCCTTGTCCACCTTA	220
TWSNP290	contigs_1039	356	G	T	CGAACCGACTATTGGAGTGG	AGATCACGATGCCAGGTAGG	207
TWSNP291	contigs_1048	264	T	A	GGAATGGCTATTGCCACAGT	CGTCTCCATTTTCACCGTCT	220
TWSNP292	contigs_1053	713	A	G	CCTCCACCGTTAGCACAACT	TCCATCTGGCCTATGACCTT	242
TWSNP293	contigs_1055	778	G	A	CGAATTAGTTCGGGTTGGAG	CATGGCATTTACCGTGTCAG	205
TWSNP294	contigs_1060	752	C	T	GTCGTTGGAACAACAGCAGA	TGAAGAACCGTTGTCGTTGA	226
TWSNP295	contigs_1061	948	G	C	ACCTGTCCCGCACTATGAAC	CACCTACCACCTCACCACCT	225
TWSNP296	contigs_1066	338	A	C	CGTAGGAGTCTGGACCGTGT	TACGACCTACGGGTGAAAGG	161
TWSNP297	contigs_1069	1095	T	C	AGTCATAACCCCACCAGCAG	CTGCAAGAGCATCAATCCTG	157
TWSNP298	contigs_1074	59	G	A	TGAGATCGATGTTGGAACGA	TGAATGTGAATGGGGAATCA	157
TWSNP299	contigs_1078	429	A	G	CTCCTCCGCTACCTGTGAAT	TGCGGAGGAAGGAAAATATG	185
TWSNP300	contigs_1080	534	A	T	ATGCCATCTTGGAACCTTTG	TATCCCTGGCTAAGGCATTG	238
TWSNP301	contigs_1089	996	C	A	GATTGACCCGTCTTTTTGGA	CCAGAAACTGAGAACGCAAA	152
TWSNP302	contigs_1093	572	A	G	ACGCTAGCAACTCCACCACT	ATTGCTGGATGGGATGAGAC	227
TWSNP303	contigs_1094	568	A	C	AACCACCTTCCTCTGGTCCT	CCGGAACGACTTGCTGTTAT	227
TWSNP304	contigs_1097	750	T	C	TTCTTTCGTTTCTCGCTGGT	AAGCAAGAGAAACCCCATCC	163
TWSNP305	contigs_1097	1866	C	G	CACACTTGGAGAGCGCAGTA	CCATCCTGGACTTGAACCAG	158
TWSNP306	contigs_1102	878	T	C	TGCCATTGACAAGGTAGCAG	TGTTGTGAGGGCAAACACAT	238
TWSNP307	contigs_1104	26	T	G	GTGTGCTCTTCCGATCTAGC	CGTGCTTTGACTGTTCCTGA	160
TWSNP308	contigs_1105	32	C	T	CCTCCTCTCACATTCTCCTTG	GTCCATTGCACCACCTCTTT	196
TWSNP309	contigs_1108	216	C	G	TGTTAGGCGGTGGGATGTAT	CCCCATCACACGTTATTTCC	221
TWSNP310	contigs_1115	135	C	T	CACCGAACTCTCTCCTGAGC	GATTCCAAGGAGGGAAGAGG	223
TWSNP311	contigs_1115	380	C	T	AGCTCCCTGATGCAGTCTGT	CAAGCACAGCAATTTCTCCA	169
TWSNP312	contigs_1123	1869	T	C	AACGAAATTTCACGGAATGG	ACTCTATCTGAGTCGATTTTATTGC	512
TWSNP313	contigs_1123	2851	A	G	TGCAATGATTTGGCATGG	ATTCAATTCAATTCCGTGCT	256
TWSNP314	contigs_1123	3531	G	A	CGACTGGTACGGACTCCAAT	CCGTTCACATCAATTCCTTG	207
TWSNP315	contigs_1125	717	A	G	GAGCAAGCTGCATTTCTCCT	CTTGGGGTCATCAAGAGCAT	217
TWSNP316	contigs_1133	113	C	T	CCAGCAGAACAAACATCACA	GGAGCCAGAGTCTCCTTTCC	165
TWSNP317	contigs_1143	565	G	A	CTGAGGAGTTCCGTTTGAGG	CCCAACTGACAAACCAACAA	224
TWSNP318	contigs_1154	431	A	T	TGGAATGCAGTGGACACA	TCGAGCACATTCCATTCG	378
TWSNP319	contigs_1154	700	A	T	TGGAATGCAGTGGACACA	TCGAGCACATTCCATTCG	378
TWSNP320	contigs_1154	1518	G	A	GGATCGTTATGGAAAGACATCG	TTCTTATCCATTTCAAGCCATT	188
TWSNP321	contigs_1166	865	C	T	TTGTTGGCTTTTGCAGAGTG	GTGGTGGCAGTTTGATGATG	178
TWSNP322	contigs_1168	898	C	A	TTGGCTCTGGAAAAGTTGCT	CGAGATCCGAAGTTTCCAAG	218
TWSNP323	contigs_1172	692	A	C	ACACTTTTCGCAGCCTGTCT	TCCGGAGAAGTACCTTGATGA	233
TWSNP324	contigs_1173	316	G	A,T	GGCTTGACAACTTCCCATGT	CTTATGCCATCGGTGTTCCT	232
TWSNP325	contigs_1173	316	G	A	GGCTTGACAACTTCCCATGT	CTTATGCCATCGGTGTTCCT	232
TWSNP326	contigs_1180	506	A	G	AGTTCCGGTGCTTGTCAGTT	GGAGAAGGCTGCAGAAAATG	182
TWSNP327	contigs_1200	1005	G	A	AAGGCATGGAGCAATGGTAG	GTGCATCGTCTTTCCGATTT	220
TWSNP328	contigs_1201	127	T	C	TCTGGAAGCAATCCCTTGTC	CAATGCCATTTGTTCTGCAC	170
TWSNP329	contigs_1213	435	A	G	GCACTCACAGATTTGGAGCA	AGACAATGCCGGAGAGTGAT	223
TWSNP330	contigs_1215	179	G	C	AAGGGGAAAAGGGACTGAAA	GTACGTCGATGAGCAGTCCA	168
TWSNP331	contigs_1216	418	A	G	AAGGGGAAAAGGGACTGAGA	GTTAAGGGCGGTGGACATAC	248
TWSNP332	contigs_1222	623	A	T	AAGCAACCGGAGCAGATAAA	TCCAGCCTCAAGCTGTTTTT	175
TWSNP333	contigs_1228	264	T	C	GGAAGGAAGAGGGTCGTGTT	CACGAACAAGTTGCTCCAAA	178
TWSNP334	contigs_1229	331	A	G	TGGAATTGTGTTGAATGTTGG	TGTTGCAAACAGAAGCAAGC	249
TWSNP335	contigs_1230	547	A	G	AGGCACACTCATGGACCTTC	ACCAATTCGCGAGCAATAAC	207
TWSNP336	contigs_1245	361	A	G	GCTGAGGCACGTTTAGCTTC	GTGAAGGGAAAGCAAATGGA	155
TWSNP337	contigs_1245	553	G	T	ACGGGTGGAAGTGAAAGATG	CCCACTGTTGGAACTGGTCT	236
TWSNP338	contigs_1255	1186	A	G	CTCGTTGTTGTCCAGCGTAA	GCATATCAAGAGGCACAGCA	234
TWSNP339	contigs_1255	2710	G	A	GGTAGGTTCAGGCATCTCCA	GGGCTTAAACCCTCGATTTC	190
TWSNP340	contigs_1259	184	G	A	AAACAATGCCACATCGTGAG	AGGCTTGGAGGAAGGTCATT	242
TWSNP341	contigs_1266	1819	T	C	TTTCTCGAGCCAGTTTGCTT	CTTGCAGCATTGTTTGGAGA	203
TWSNP342	contigs_1271	734	A	G	AGGCATTTTGCAAGCAGTG	CCCCTTTCTTCCCAGCTATC	236
TWSNP343	contigs_1278	762	G	C,T	GAGGGAAGGTGGAACCGTAT	ACTTTCCGCCAATAGCTTGA	215
TWSNP344	contigs_1294	207	G	A	ATTCTCAGCAGCATGGACCT	GGACGAGGCTTTTGTTGGTA	235
TWSNP345	contigs_1491	1860	A	G	CTGGGGGCAAAGGAAACTA	GCCCATATGTAAGCCCATGT	215
TWSNP346	contigs_1304	2107	A	T	TCACGAATCTGAGCCATTTG	GCCTGTGAGAAAAGGGGACT	219
TWSNP347	contigs_1309	891	C	G	CACCAGTTTCAAGCCAAACA	ATGGTTCTGGTGATGCTTCC	150
TWSNP348	contigs_1316	491	A	T	CGGCCGTCAAAGTTGTAGAT	TAGGCTAAGACCACGCAACC	250
TWSNP349	contigs_1317	115	T	C	GAAGTCAGCTTCTCGGATGG	CGTTTTATAGGAGGCCGACA	248
TWSNP350	contigs_1502	413	A	T	TTTTCAGGGGGTAGCCTTCT	CAACATTTGTTCGCAACAGG	226
TWSNP351	contigs_1515	722	A	C	TCTGGGACCAAAATCCGTAG	GGTCAAATGACTCCGTGCTT	150
TWSNP352	contigs_1324	161	T	C	TAAATGCTTTGGCCTCCAAG	CCCAATTTCCAGCACCATAC	190
TWSNP353	contigs_1325	2309	G	A	TGAGGGTTACGAGGAGGATG	ATGCACCCTTTTCCACAGTC	234
TWSNP354	contigs_1327	193	G	T	TTCCGTTGAAGGAGTGGAAG	TGGGGAAACCAAGCAATAAG	155
TWSNP355	contigs_1328	1056	T	G	CCAGCGGAGAATGAAATGAT	TCATTCACCCGATTCACAAA	239
TWSNP356	contigs_1328	1515	G	A	GCTTGGGCAGAAGAATTTTG	AAACTCCCAACCACCTCCTT	226
TWSNP357	contigs_1330	405	G	A	TTTGTGGCTCACGCATTTTA	ATCCATGCCTCTCACTGCTT	244
TWSNP358	contigs_1331	389	T	C	GACTGACTGCCCTTTTGCTC	GTGCAGCCAGCATTCAAATA	160
TWSNP359	contigs_1338	346	A	G	CCCACAGTGTGTTTCATCCA	AGGTCAAGGACCGCAGTTTA	184
TWSNP360	contigs_1344	684	A	C	CGAGTTCATTGACTGTTCCA	CATGAAATTGAAATGGATGGAC	498
TWSNP361	contigs_1344	850	C	T	CGAGTTCATTGACTGTTCCA	CATGAAATTGAAATGGATGGAC	498
TWSNP362	contigs_1344	1094	G	A	CACACTGGATTTCATTCCATAA	TGGAATCAACATCAAAGAAAAA	269
TWSNP363	contigs_1355	455	G	C	CCAGAGCTTGTCGATGTTGA	CGACAAGTACCACCCTGGTT	229
TWSNP364	contigs_1357	540	A	G	AGGACTTTGTTCCCGGTTCT	CATTGCTTTGCCTGATGAAA	207
TWSNP365	contigs_1366	497	C	T	TGCTGGGACTCGTCTTTACC	AGCACGAGAAAGGTGTCGAT	178
TWSNP366	contigs_1374	1178	T	G	TCGACTTGCCAATAATGGACT	AAGGCCAACATGTCCATCTC	180
TWSNP367	contigs_1374	1877	C	A	GGAAGGACACCGGAGATTTT	ATGCTCCATCTTGGAATTGG	248
TWSNP368	contigs_1382	182	C	G	CCCTTTCTCACTCCCTCCTC	AGCGCTGAAAACAGTGAGGT	222
TWSNP369	contigs_1382	1052	G	C	CTGGTTGAGAGGAGCTTTGG	CACATTGCCTTCACAAATGG	204
TWSNP370	contigs_1392	494	G	C	TTGGGTGGTCTTGCAAGTTT	GACAAGGGAATGGAATCATCA	230
TWSNP371	contigs_1404	1136	T	A	GGCTAGCGACAATGGAGAAG	CAAGAAGCTTGCATGGTCAA	169
TWSNP372	contigs_1408	370	A	C	TCCTTTATGACGTATGCACTCA	TATCACCATGGGCCTCAAAC	295
TWSNP373	contigs_1408	516	C	G	GTTTGAGGCCCATGGTGATA	CTGCGTGCATATATCCCAAA	432
TWSNP374	contigs_1408	596	G	C	GTTTGAGGCCCATGGTGATA	CTGCGTGCATATATCCCAAA	432
TWSNP375	contigs_1411	1763	C	G	CCCCACTTCTTTCCCAATTT	CACGCCGAGGAGATTTTTC	223
TWSNP376	contigs_1415	977	C	T	TCAGCTGAATGTTGCCTTTG	GACAAGCCCTAGCATTTTGC	209
TWSNP377	contigs_1416	180	G	C	ACGGTCTTGGTCTTTTGGTG	ACATTTTGATCCAGCGAAGC	168
TWSNP378	contigs_1419	370	G	T	CTCCAACGATTACTGCACCA	GCCATGGGAGTCTTCACATT	232
TWSNP379	contigs_1425	260	C	A	ACTCGTATTCTCCGGCCATA	CCAGAGCTTGGAGAGTTGCT	172
TWSNP380	contigs_1430	193	T	A	TTAGAGCGCCTTGAAGCCTA	TGAAGAAATCCCGTTTCCAA	213
TWSNP381	contigs_1435	187	G	A	GAGTCTTCAACCGCTTCGAC	TACATGTTGAAGGCGTCCTG	232
TWSNP382	contigs_1439	327	T	C	AAGTGATGGACCTGGTGGAG	CAAATCAAACGCCGTCTTCT	176
TWSNP383	contigs_1452	980	T	C	GTCTGAAACACCCCAGAAGC	GAAAAGAGAAGAAGCTGAGGAAGA	183
TWSNP384	contigs_1455	1099	A	C	GAACCATTTGAGAGGGACCA	GTGTCGGCAGACAACTTGAA	236
TWSNP385	contigs_1456	873	C	A	AAAAGGCAAGGAGATGAGCA	ATCTTGAGGAGGCGATCAGA	150
TWSNP386	contigs_1456	1338	A	C	ACCCCCTGGATATGTTGGTT	TCCACAGTTCTTCCCTTGCT	177
TWSNP387	contigs_1465	677	C	T	GCAACACTGACACCAACACC	ACAAAACCTCACCTCGGATG	234
TWSNP388	contigs_1465	850	G	A	GCAACACTGACACCAACACC	ACAAAACCTCACCTCGGATG	234
TWSNP389	contigs_1465	1165	A	G	CCCCTCGTCACAGAAGTCAG	CGAAGCATAGGAAAGATTAGTAAGG	199
TWSNP390	contigs_1472	895	G	C	TAGCAATCTTCCGCAATGTG	ATTGGCCGATCATCAAACAT	159
TWSNP391	contigs_1477	621	G	A	GGGCTATCGGAGTCCAAAAT	AGCAGGCCGAAAGTAGAACA	175
TWSNP392	contigs_1478	332	A	C	CGCCAAACCCTAAATTGAAC	CGGAGATGGACTTCTCAAGG	246
TWSNP393	contigs_1479	692	T	G	TGACATTCCAGCTTCTGTGC	AATGGCTACAAACCGACCTG	232
TWSNP394	contigs_1481	561	A	T	GTTTCCTCCTGGTGATCCAA	TCCACGCCACTTAACAGTCA	208
TWSNP395	contigs_1528	475	A	C	TGTTATCCGTGCTGCTGAAG	CATCATACAACCGGTCACCA	206
TWSNP396	contigs_1534	54	T	C	GCAAAGGTTGAGAAGCGTGT	TGGATCTGCATCTGGAAGTG	174
TWSNP397	contigs_1534	318	A	T	AATAGTGGGCAAGCTTTGGA	GTGCTCTTGGAGGCTTGTTC	217
TWSNP398	contigs_1535	224	A	G	GGCACCTTAAACTCCAACGA	CGCGGAGAAGCTGATAGAGT	201
TWSNP399	contigs_1535	1213	G	A	GGTCTTTCCTTCTGGTCACG	AGGAGGTGAGGCAACAAATG	204
TWSNP400	contigs_1541	96	A	G	ACTCATCAACGCATCGTCAA	GTGATGCTGACAGTGCCCTA	218
TWSNP401	contigs_1548	559	A	G	GAAAGGAAGAGGCCAAGGAG	GTTCATGAAGGCGGAGAGTG	202
TWSNP402	contigs_1550	738	A	G	GGCCAGACTCTTCAAATGGA	AAGGATGGGTTGGCTTTTCT	198
TWSNP403	contigs_1550	1418	T	C	CCAGCCGCAAAGATATTCAT	TGCTGCCTGTGTACCTGAAG	205
TWSNP404	contigs_1553	341	A	G	TGGAGCTTGATGATGCAGTT	CGGCATTTCTTCATTGCATA	184
TWSNP405	contigs_1559	246	T	A	GCAACCAAGTACTCGCAACA	GAGGAGCAGGGATGTGGTTA	234
TWSNP406	contigs_1560	1461	T	C	GGTGCATTCAAGAGGAAAGG	TTTCTTTTCAGGTCCGGCTA	202
TWSNP407	contigs_1560	1590	G	T	GATCATAGCCGGACCTGAAA	CTCGAGCCTCTCTTCACTGG	196
TWSNP408	contigs_1572	370	A	C	ATAAGCGGACAGAGGACGAA	GGAGCCTAGCCAGTGATCTG	221
TWSNP409	contigs_1572	491	C	T	ATAAGCGGACAGAGGACGAA	GGAGCCTAGCCAGTGATCTG	221
TWSNP410	contigs_1573	1587	C	T	AGACGTTTGGGGATTTTGTG	TACCTAGGCTCTTGCCCTCA	238
TWSNP411	contigs_1588	695	T	C	CCGAATTGTTGTTGCAAATG	ATTTCAGGGTCAGCAACCAC	234
TWSNP412	contigs_1589	76	G	C	CGAAAATCCAGAAGGCAAAG	AGGCAGAGCAAACACCTCAG	197
TWSNP413	contigs_1590	243	C	A	GGAATTGGTCTGTTCCTCCA	TATCATTTGGCGAATCCACA	190
TWSNP414	contigs_1591	804	C	T	ATCAGCACATCCAACGAACA	TATCACCGGCCAGAGTTACC	152
TWSNP415	contigs_1594	1676	C	T	ACCGTCGTTTACGATTTTCG	CAAGGAGCTGCATTTCAACA	157
TWSNP416	contigs_1606	1321	G	C	CGCTGTGGTTCTTGTAGCAG	AGAGTGAACGTTCCGAATGC	244
TWSNP417	contigs_1615	274	C	T	CAGCCACACTGGAACTGAGA	CCCTCGACTGGGCAATTT	159
TWSNP418	contigs_1616	790	T	G	TCTGACGCGCTTCCTTTATT	AAACTAACGGCGACCCACTA	158
TWSNP419	contigs_1628	194	A	G	AGGAGCGTCTGTGCTTCTGT	CAGCAATGGCAGCAAGTCTA	202
TWSNP420	contigs_1633	200	C	T	TCCTGTGGAGCTGAGTCCTT	CCCCACATGAACTAGCAACC	176
TWSNP421	contigs_1634	325	T	G	AACTAACCGGGCGTTCTCTT	AGCCTCCACGATTTGTTGTT	243
TWSNP422	contigs_1638	335	G	A	TGGAGCTTGATGATGCAGTT	CGGCATTTCTTCATTGCATA	226
TWSNP423	contigs_1649	1250	T	G	GCAACCAAGTACTCGCAACA	GAGGAGCAGGGATGTGGTTA	211
TWSNP424	contigs_1655	695	A	G	GAACCTCCTCTGTCCACCAA	TCGCTTTCTTCAATGGGTCT	243
TWSNP425	contigs_1667	463	C	T	TCTTGCTTGACCGAATTTGA	ACGAGCCTGCAAATAGCACT	158
TWSNP426	contigs_1673	735	C	T	GTGAAGAAGCTGGACCTTGC	CGACTTGGAACCGTCGTAAT	207
TWSNP427	contigs_1673	1731	C	T	TGGATTCCACAACTTGTTCG	AGGCATCCTGTCAAAAGTGC	241
TWSNP428	contigs_1678	295	G	A	CAACAAGGAAAGCCCGAATA	GTGGACCCAAATGTCCTGTC	174
TWSNP429	contigs_1678	451	G	C	GGATCCTCTTCCCAGTGACA	CCCATTACCCACAAAAATGG	170
TWSNP430	contigs_1687	443	A	G	GTGCTTCCCATGAAGCTGTT	TCACTTGGAGTCCAGGGAAG	151
TWSNP431	contigs_1690	538	T	A	ACAGGCAAGACCAGAGGAGA	TATGGCACAGCAAAGAGTGG	213
TWSNP432	contigs_1690	658	C	T	ACAGGCAAGACCAGAGGAGA	TATGGCACAGCAAAGAGTGG	213
TWSNP433	contigs_1694	399	C	T	TGGGCACACCTTTAACTTCC	CAAACAAATCGTCGTCATCG	197
TWSNP434	contigs_1713	31	G	C	CCAGAAGATTGTGGTGGTTG	CTGGGACCACCTTTTGTGAT	210
TWSNP435	contigs_1715	26	G	A	GGATTCTACCCGTCGTTCTTT	ACTTTCCCGGAATTCAGCTT	176
TWSNP436	contigs_1724	23	C	A	CGTCAGCATGAACAACCTCT	TCACCTTTCCCCACTTTCTG	207
TWSNP437	contigs_1729	151	A	T	GCGCATGTTCTAGGGTTTTT	TAAGCCAACTGGGAGGTGTC	175
TWSNP438	contigs_1733	110	A	G	CGGTGATGCCTGGAAGTAGT	TGAGTCCGCAATGAAGAAGA	243
TWSNP439	contigs_1735	123	A	G	AGCTGACCAGCTGTTTCCTAA	AGGTGGCAGTTGTGTGATTG	196
TWSNP440	contigs_1735	678	T	C	CTTCACCTGCCACACTTCAA	TGGGATGATGATGATGATGG	210
TWSNP441	contigs_1739	93	T	C	TTTGGAGGAGCAGAACAACA	CCAAATTTCGTGCTTTGGTT	192
TWSNP442	contigs_1744	1286	A	G	GCAGGTGGACCTCTAATGGA	CTCAGATGGGTGGACTTCGT	199
TWSNP443	contigs_1764	150	C	T	CAACTCGAAGGCAGTGATGA	TGTGTCATGCCTCTCCAGAC	169
TWSNP444	contigs_1765	267	G	A	GGTGAAAATTTGCTGCATCG	GTTCTTCCCCCTGCACTTCT	193
TWSNP445	contigs_1769	1202	A	G	AGTCTACCACTTCGCCAACG	GCCTGAACTGCTCGAAGAAC	177
TWSNP446	contigs_1770	248	C	T	GCCTCCTGCGAAGTTTGTT	CCAGCGAAGACTTCATCACA	249
TWSNP447	contigs_1771	632	T	C	GCAGCCAGAAGAAGGTCATC	CCATTTTTGCAAGTGGGAGT	157
TWSNP448	contigs_1772	23	G	T	CCAGGATTGAAGAAGGAGGA	GGAGTAAGATGTGGCCGGTA	250
TWSNP449	contigs_1773	597	T	A	GCATTGTTGGGGGTAAATTG	ACGACCGACTTTTTGACCAC	239
TWSNP450	contigs_1782	976	C	A	CGTGAAGGGGAGACTTTGAC	TATGGCGATTCTGGTTGACA	250
TWSNP451	contigs_1798	1112	G	T	CTAGTTGCCACGGTTCTGGT	TGAAGGCTTTGCCTTTTCAT	227
TWSNP452	contigs_1802	1400	G	A	CCATATTTTGGGCGGTACAC	AAGCTCATGTTCGGGATGAC	187
TWSNP453	contigs_1822	170	T	G	GAGTAGAATCTCGGGCTTGC	GGACGAAGCTACAGCAGGTC	212
TWSNP454	contigs_1825	1788	G	C	ACCATGGCACTGATTTCCTC	AAATCAGGCAGCTGTCAACC	204
TWSNP455	contigs_1829	354	C	G	TTCCATGCAAGTAACCACCA	GGCCTGTTTTTGCATCATCT	150
TWSNP456	contigs_1839	796	C	G	CAGTGCAACAAAAGGAGCAA	ATCCGTCCAAGAGGGATTCT	180
TWSNP457	contigs_1848	1287	G	T	ATTGTCTGCAAGAGGGTTGG	GAATTTCCAGCTGCTTCTGC	191
TWSNP458	contigs_1849	1269	T	C	CTTCTCCTCTTCGCCTTCCT	CGATTGGCTCCTTTGATGTT	169
TWSNP459	contigs_1851	1666	A	G	ATGCCACCTCCATTGAAAAG	CGTTGTCAGTTGCAAGGATG	176
TWSNP460	contigs_1865	1049	A	T	GTCTGGCCTGTGGAGTGTTT	TCCCAAATCATCACAACTGC	154
TWSNP461	contigs_1869	60	C	T	GGCATAATGAGGTCGAATCTG	CCAAGTGTTTTGCCTGGTTT	223
TWSNP462	contigs_1869	1704	T	G	CTTGTCCACAAGCTGCTCAA	CCTCCCGTCTCAAAGCAGTA	189
TWSNP463	contigs_1889	1066	T	C	CACGTCAACAAAGCGGAATA	GGAGCAGATTTCCTCCATGA	169
TWSNP464	contigs_1891	43	C	A	GCGTTTCTGAGTTGCAGTGA	CTTGACCTTGTTTCCGTCGT	229
TWSNP465	contigs_1891	487	A	C	TCTTGGCTCGAAAACAGAGG	AGATGGTGGGGCTAGATCCT	151
TWSNP466	contigs_1891	574	T	C	AGGATCTAGCCCCACCATCT	ACGGAACAGCTCCATCAAAT	227
TWSNP467	contigs_1893	406	T	C	CATATTCCCCACCCTTTGTG	TTTTGTTTTCTTCCGGCATC	209
TWSNP468	contigs_1895	470	T	A	ATAATAACCGCCACCCCTTC	TGCTGGTTGGTCCTTCCTTA	240
TWSNP469	contigs_1902	230	A	G	CTACTTGGGCCAGCTTCATC	GGGCACCGTAGACAATGAGT	174
TWSNP470	contigs_1904	339	A	G	GCAGATGGCAAAACCACTCT	TCGCTGCTTAGCACTTCAGA	215
TWSNP471	contigs_1904	582	C	T	TTGCAGAGGTTTTGCAGTTG	CGGATGAGCTTCTTCCTTTG	200
TWSNP472	contigs_1923	725	A	G	GTTCCAATGGATGGGAGAAA	TGGCACCAAGTTAACAGCAG	225
TWSNP473	contigs_1945	297	C	T	AGGAGGACCTCAAGCACAAA	GGTCGTCGAGGAAAGAGGTT	183
TWSNP474	contigs_1945	849	C	T	AAATCGAGGCTGTTGGTCAC	CTCCAAGCGGAAGCAATAAC	209
TWSNP475	contigs_1958	1553	T	G	GTATCTGGCCAACACACCAG	CGTTGCCTGAGGATTTTGAT	233
TWSNP476	contigs_1959	476	A	G	ATCTGCTGTGGGGAACAAAA	TGCTTTCTCTTGGGTCTTTCA	273
TWSNP477	contigs_1959	618	T	C	GGATTCCAGCAACGACTTGT	TTGTTGGGAGTGCGATGTTA	246
TWSNP478	contigs_1959	1305	A	C	TATGCGCTGGTATTTGTCCA	GCCTCCAATGCTAATTCTGC	151
TWSNP479	contigs_1967	214	A	G	GGCATGTTTTCCAGAACTCC	ATGCTGTTCATCCCATCACA	166
TWSNP480	contigs_1974	984	A	G	TTCCAACGGCAGAGATTTTC	AGCATCAATTCCACCTCACC	201
TWSNP481	contigs_1974	1071	T	C	GGTGAGGTGGAATTGATGCT	ACCAGCCCCAAGTTTGTCTA	162
TWSNP482	contigs_1986	857	A	G	TGGCCATAACGAAAAGTTCC	TTGGAATTGCACAACCAAAG	183
TWSNP483	contigs_1987	1129	T	A	CATCCCACACAATGCAAGTC	GAAAAATGGGTGAGGAAGCA	178
TWSNP484	contigs_1989	1211	A	G	TTGCTGGTGGCACAAAGTTA	TTCGATCAGCCATTCCTTTC	241
TWSNP485	contigs_1991	898	A	C	CCATTTGGCTGAGGAAGAAA	GTGAAGCCTCCATCAACCAT	186
TWSNP486	contigs_1995	469	T	A	TGCCCATGATACTGTGGATG	AGTGGGACTGCCCCTTAAAT	245
TWSNP487	contigs_2001	463	C	T	CGGAGGAGCAAGTTTACGAG	TTGTCTTCCATCCTGGAACC	218
TWSNP488	contigs_2010	770	G	A	CAGCAATGCCATTAGCCTTT	GGATGAAGGGATTGATGAGC	233
TWSNP489	contigs_2013	839	A	T	CGCCAAGACAACACAAAAGA	GAGCTCTGGCAATTCGTCTC	208
TWSNP490	contigs_2014	341	T	G	CTCTCCAAGTGCACGCATTA	TCCTGATGGCCAAAAGAGAG	199
TWSNP491	contigs_2014	426	G	A	TCAGAGCCCGAATTATACCG	TGGTTTTGCATCTGAGCTTG	200
TWSNP492	contigs_2015	515	C	T	AGAAGCAGGAGCAGGCATAG	TGCTTATTGGTGGGTTGACA	212
TWSNP493	contigs_2017	576	C	T	GGTTGGCAGTGGTTTCAACT	CTGTTCGTGAAGGAGGTGGT	189
TWSNP494	contigs_2018	72	A	T	GTTGGGTTGCAGAAGGTAGG	TGTCGGTGGTGATGTCAAAT	169
TWSNP495	contigs_2020	1353	G	T	CTCACCGTATTGGGCGTACT	GGTGGTCTGTCAGGAATCGT	190
TWSNP496	contigs_2030	644	T	C	ACACTTTGGTCCTGCTCCTG	AATATGGGGCCAAGAACGAT	245
TWSNP497	contigs_2060	288	T	C	AGAAGAAGCGCGTGAAGAAG	GCAGTCTGGATCTCCCTTGA	214
TWSNP498	contigs_2072	1114	C	A	TCCAAACTGCTGCATCAAAA	ATTTCGATCGCCTTGACG	826
TWSNP499	contigs_2076	614	G	C	ACATCAAAGCCGCAAGAGAT	ATTCCGGTTTCAGGTGTGAC	198
TWSNP500	contigs_2077	920	C	T	GAGTGTGCATGCTCGGTAGA	TGCCATTTGGAAATACAGCA	206
TWSNP501	contigs_2077	1466	G	T	GTCCAGGTCCAGAAAAACCA	CCAGACACCAATTCCTCCAT	217
TWSNP502	contigs_2078	139	C	A	AGCATCTCACCAGACCATCC	AAGGGGTCCAGAAGGTGAAG	156
TWSNP503	contigs_2083	379	A	G	TGTTGGTTCTCACCCTCTCC	CCCAGCATTGAAGATGGAAT	180
TWSNP504	contigs_2086	399	G	T	GAGGAACACCCTCACTTGGA	AAGCAGAGGTGGTCTTACGC	166
TWSNP505	contigs_2088	543	C	T	TTCCTCCAAAAGCTCCAAGA	AAGATGATGGTGGCTGGAAC	191
TWSNP506	contigs_2088	1140	T	C	CCACGTGTCTGTTTCGTCTC	TTCCATCGAAATAATGCGTTT	219
TWSNP507	contigs_2092	284	A	G	TGTTTCCCGGCAAAGATAAG	CCACGCTCCATTTGGTACTT	181
TWSNP508	contigs_2093	56	A	G	TTTGCTGGTCTGGTGGAA	ACCCTGCACTTGGTTTTGAG	157
TWSNP509	contigs_2093	194	C	T	CAAAACCAAGTGCAGGGTAGA	CGCTCCATTTGGTACTTCGT	245
TWSNP510	contigs_2106	449	T	C	CTTTGAAAGCAGGGTGAAGC	CCTTTGGTGACCCACTTTGT	238
TWSNP511	contigs_2124	740	C	T	CCCTTTGATTTTCCCCAAAT	GACAAGGTGTACGCGATGG	162
TWSNP512	contigs_2143	666	T	A	TCCTTGAAGTATGCGTGTCG	GAAGCAAGCGTTTCAGCTCT	167
TWSNP513	contigs_2146	43	T	G	AAGGGGATCCCACCAATCT	GTGGAGGAAAACAACCGAGA	232
TWSNP514	contigs_2172	1412	T	A	AGATGGTCCACCAGAATTGC	CGGCTTTCGTTGACTCTTCT	188
TWSNP515	contigs_2176	205	G	C	AGCAAACACGTTGACGACTG	CCAGACGGATGGAAAACTGT	172
TWSNP516	contigs_2179	643	G	T	GGCTGATACAGGGACCAAGA	TTCTTGCCGTTGGATTTTTC	230
TWSNP517	contigs_2179	820	C	G	GAAAAATCCAACGGCAAGAA	TTAACCTACCGAGCCCTCAA	217
TWSNP518	contigs_2181	489	C	G	CCGCCGGATAACATTGTACT	CATCATGGCAGTTCCAACAA	179
TWSNP519	contigs_2192	248	A	T	GCTGGGATTGTGGAGAGTGT	GAGAACCGACTCTTGCCATC	188
TWSNP520	contigs_2195	907	C	T	TGGCGTAAGGGTACGAAACT	GCCTCAACCTCGTACTCGTC	213
TWSNP521	contigs_2204	618	G	T	TGTTCCCTTCTTCCAACCAG	GTTTGCATCTTTTGGGGATG	220
TWSNP522	contigs_2212	269	T	C	TAGGTCCCCTGATGAAGTGG	TAATATTGAGCGGGCCAAAC	245
TWSNP523	contigs_2219	547	G	C	GGCACAATCAAGGGTTATGG	CCCAGCATGCTACAGTCTGA	211
TWSNP524	contigs_2225	339	T	A	CACCGGCCCATAATCATAGA	ATTGGCAAGTCGGTAAATGG	180
TWSNP525	contigs_2239	1137	C	T	ATCCAAAGATCTGGCTGCAC	CACCCAAGAAGGGATGAAAA	160
TWSNP526	contigs_2247	1124	T	A	AGCTGAATTGGCTGTCCACT	CCTCCTCGGTGATGTCTTGT	227
TWSNP527	contigs_2259	830	T	C	TGCATGGATTTGGATGATGT	TTCCCCTTCCTCATCTCCTT	153
TWSNP528	contigs_2272	1983	A	C	CAGGTTGAAATGAGGGAGGA	CCCAAACACATGGATGGACT	195
TWSNP529	contigs_2278	678	T	C	TTGACGGCTTTCTCATCCTT	TCCTCTGAACACAACGCAAG	169
TWSNP530	contigs_2281	373	G	A	CATTTGTGTCTGGGGAAGGT	GCCAACTTGTTGACGGATTT	206
TWSNP531	contigs_2298	281	T	C	TCTGCTCACACTTCCGACAC	GCAGCAGTGCAAACTTCAGA	171
TWSNP532	contigs_2301	269	T	C	ATGGCACAAAACCCATCATT	TTCACTTTCCCCATTTCCAG	228
TWSNP533	contigs_2322	774	C	T	GTGTGGCATTCACACTGGTC	CTTGAATGGGAGGAGGGTTT	200
TWSNP534	contigs_2344	662	G	A	GTTGGCAAGGGTCTTGATGT	CTGGATCTTCGTCCTTCAGC	158
TWSNP535	contigs_2360	627	C	A	GACCGGGCAAGAACTTGTTA	CAAGATTTGCTTGGGGACAT	246
TWSNP536	contigs_2366	239	T	C	TCCTAACCAGCCATCTGAGC	AGCAACGTAGCTGTCCTGGT	158
TWSNP537	contigs_2367	486	T	C	CAGCAATCTGTTGAGCATTCA	TTGCGAAACACAAAACCAGA	151
TWSNP538	contigs_2374	725	A	G	TCCTCAGCATCAACATCAGC	CCTTAAGGTTCATCCCGACA	210
TWSNP539	contigs_2382	292	T	C	TCTGACCCTACCAAACAGCA	GTAGCCGTGATGGACGATCT	250
TWSNP540	contigs_2382	823	G	A	TCTGGGCCGTTTCAATAATC	TTGCCTTTGTGCGTTACAAG	159
TWSNP541	contigs_2388	1204	G	A	GCCTTGTCCTTATCGGTGAA	AACGATCCCTTCATCACCAC	230
TWSNP542	contigs_2406	188	G	A	CGAGAGGAGACAGGCTGAAG	CACAAACTGCCCAACAGTCA	151
TWSNP543	contigs_2419	265	G	C	GTACGACGAGCTTCCCTACG	TAAGAACAATGGGGGTTTCG	200
TWSNP544	contigs_2419	619	C	T	GGGTTTTGGGAGAAGACGAT	CGTTCATCTTCCCAACCTGT	247
TWSNP545	contigs_2421	103	A	G	GAAGAACAACCTCGCCAAGA	AGCTTTAGCAAGGGCAGTCA	196
TWSNP546	contigs_2434	1766	C	T	AGAGGTCAAGAGGGACAGCA	GATGGCCCAGATCCAGAGTA	245
TWSNP547	contigs_2434	2590	A	G	AGGTGGACGAGTTTGGACTG	GCAATGCCATATACCCCAAC	204
TWSNP548	contigs_2441	338	A	G	CCTTCCCCATAACCCATTTT	TGTCCCTTTCCTTGTCCTTG	189
TWSNP549	contigs_2472	220	G	A	AGAGAGGTCCGAGCATTTGA	CATCAACACGACCAAACTGG	199
TWSNP550	contigs_2490	309	C	T	AAGACTGTTCCGGGACCTTT	AGACCATCTTGTGCCAAAGC	187
TWSNP551	contigs_2492	487	G	A	CCTTCTTTTTGGCTCAATGC	GTCCCAATTGCTTTCTCCAA	239
TWSNP552	contigs_2492	814	C	T	AAGATTTGGCCGAGGAACTT	TCCTCATCATCCTCCAGGTC	151
TWSNP553	contigs_2506	141	G	T	CAGTCCACGTGGGACCTAGT	CGAGGCTGAAAAGCGTAGTC	187
TWSNP554	contigs_2517	510	A	G	CTTTGGCAGGTTTCGGATAA	GACCATCGCCAGCAAATAGT	194
TWSNP555	contigs_2517	1211	G	A	CAGCATTTTCACCTTGCTCA	GTCATATGATGCGGGCTTCT	231
TWSNP556	contigs_2526	275	T	C	TCTGATGCTGATGCTCCAAC	GTGTCTTTCCTCTGCCTTGG	186
TWSNP557	contigs_2528	160	C	G	AGTAGCATCCCGCTTTGTTG	CCTCCATCTCATGGTGGAAT	247
TWSNP558	contigs_2537	521	A	G	ACTTGTGGTGAGGGAGTTGG	AACTAAACGAGCCAGCGAAA	178
TWSNP559	contigs_2537	1631	A	C	GAATGGAGTCCCTCACCAGA	CCTGTCAGATCGAGTCACCA	236
TWSNP560	contigs_2546	1411	A	G	CCCCTTGTGGGTAAACTGAG	GGCATACCTTTGGTGCAAAT	250
TWSNP561	contigs_2556	177	T	C	CTGCTCGTCATCATTGTGCT	GTTGGCATGACTAAGGCTGA	192
TWSNP562	contigs_2577	401	G	A	TTTCCAGGGTTTTGTTCTGG	GTTGGCAACAAACACACAGG	204
TWSNP563	contigs_2578	187	G	A	GAGGAGTGTCCCAAGAACGA	ATCAGGAATGTGCTCCAACC	198
TWSNP564	contigs_2578	1810	A	C	ATGGCAAGCAATCTCAAAGG	CAGCTCAAGGGCATATGTGA	156
TWSNP565	contigs_2599	1071	A	T	TCTGGCATACCATGAGGACA	ATGGCTCTGCAAAAGGAGAA	241
TWSNP566	contigs_2608	916	A	T	TCCAGCAACAAGGAGAAACA	TTGACAACGACACCTCTTGG	224
TWSNP567	contigs_2611	838	T	C	ATCAAGGAGAGCACGGAATG	TCTGCTACCATTGCTGGTGA	243
TWSNP568	contigs_2614	56	A	G	GCTGCTTCTAAGCCAACCTC	CATTGGGGGTAGAGCACTGT	224
TWSNP569	contigs_2620	451	T	C	GGAGGAGGTGGGACTTCACT	TGTTCACCTCTCACGCACTC	186
TWSNP570	contigs_2632	214	A	C	CGGAAAATTTATGGCATTCG	CCTTTGAGCGGGACTCTTC	212
TWSNP571	contigs_2638	176	T	A	CTACGCATTTCACCGCTACA	AGAGGGTGCGAGCGTTAAT	167
TWSNP572	contigs_2641	548	C	A	TCCACCAGATTTTCCAGTCC	CCCAAAGCCAGTGGAAATTA	225
TWSNP573	contigs_2644	755	T	C	CCCAGCAACCAAGAGAGAAG	GGATGCACAACACAAGCAAG	198
TWSNP574	contigs_2650	1415	T	G	CCTCCTTCCATTCACACCAT	CCGTCACGAATCCTTTCAAT	250
TWSNP575	contigs_2651	278	A	C	TGGCAATGGAAGCCTTATTC	GATGCGTGTTTTGCTTCTCA	210
TWSNP576	contigs_2654	30	T	C	AGGGCAGAAATTTGTTTTCG	GATCCCTGAACCCCTTCATT	222
TWSNP577	contigs_2689	680	A	G	CATGCAAACTCCGAATACCA	GGTCTGGGTTGTTTCCCTCT	300
TWSNP578	contigs_2689	1417	T	C	GGTGAAAGTGCGTAGGTGGT	AAGTTACGGTGCCATTTTGC	230
TWSNP579	contigs_2689	1645	A	C	ATACCAAGGCGCTTGAGAGA	TTTCGTGTTTGCAGAGTGCT	174
TWSNP580	contigs_2693	1017	T	C	ACAGGTTTTGTTGGGAGTGC	TGCCTTATATCCCCGTGAAG	215
TWSNP581	contigs_2703	211	T	C	GCCCAGTATTGCTCTCCAAC	ACTCCTGCGGTTAAGGAGGT	190
TWSNP582	contigs_2704	1443	G	A	CAGCAGTTCTTCCTTGCTTG	GGGGAACCTATGGAGCTTTC	204
TWSNP583	contigs_2716	622	G	A	GGCAAGATAGTCCCGAGTCA	CATCCCCTGAGTTGAAGGAA	200
TWSNP584	contigs_2726	756	G	A	CTGGTGGAGTTGGCTCCTTA	GCTTCAAGCATGCCAAAGAT	243
TWSNP585	contigs_2732	400	C	A	TTACCAAACACCAGGCATCA	ATGAAGGCAGGCATCAAAAC	192
TWSNP586	contigs_2734	497	A	T	CTGCAAAGATGGCAAGTTCA	TGGTTAGAACACGGCATCAG	173
TWSNP587	contigs_2740	793	C	T	CAGTGATGTGTCCCGTATGC	CAAAGAACTGCGCTTCATCA	191
TWSNP588	contigs_2800	145	G	T	ATGCACTCGGATTGGAGATT	GAATCCCCATTGTTGTGGAC	224
TWSNP589	contigs_2801	1297	G	A	TTGCTCTGGGTCCTGTTCTT	CACCCATGGAGTTCTCTCGT	248
TWSNP590	contigs_2808	171	A	G	GTGGTGCAGGATTTGAGGAT	CACCAACAGCTCCCTCTCTT	153
TWSNP591	contigs_2809	473	G	A	TCCGCTTTATGTCACTGCAC	CGTACAAGGAGCTTGCCATT	235
TWSNP592	contigs_2810	605	C	G	TTGGCAAAGGTGATGTGAAA	TTCTGGAACAAGGCCAGTCT	171
TWSNP593	contigs_2820	280	T	C	ATGCTCCAGCAGAGAAAGGA	TTGCCTCTCCAAAGAGCAAT	232
TWSNP594	contigs_2829	333	A	C	ATCTTCGCTCCCTTCAGACA	CTCGATGCCGTGGATAACTC	218
TWSNP595	contigs_2846	1018	C	T	AGAAGACTCACCGAGGACGA	TCCTCTCCTGCCAAATGAAC	181
TWSNP596	contigs_2857	371	G	A	TGATCTCACAGGCAAAACCA	TAATAGTGGACGGGGAGCTG	205
TWSNP597	contigs_2857	551	A	G	CACACGGAAACCTTGGAAGT	GCATTTAGTCCCACCACCAT	207
TWSNP598	contigs_2857	851	A	G	ATTGCATTTCCCACTCCAAG	GCTTCAAACCGTGGAACTGT	242
TWSNP599	contigs_2864	832	G	A	CAAGCACTCGTGCTCTCTTG	CTGGAGGAAGCGTGAGCTAT	176
TWSNP600	contigs_2875	765	A	T	ACTTCTTTGGCAGCGTCAGT	TCCTCTTCCACAGCAACTCC	215
TWSNP601	contigs_2883	618	A	G	TGGGCAAGAGGTGACTAAGG	GAACATAAAGTGGGGGAGCA	239
TWSNP602	contigs_2894	689	G	A	TCTTTTCCCTGTGGGTTTTG	AGGAAAGTGATCGAGGAGCA	169
TWSNP603	contigs_2899	2426	A	T	TGCAGATTTCGTCAAGATCG	TTCTCCACCGAGTTTGGTTC	157
TWSNP604	contigs_2911	986	T	A	CAGAGGAGAGCGGCTAGAAA	GTGGTGGTGAAGGAGCAGTT	232
TWSNP605	contigs_2931	213	A	G	CCGGACTAAAAGGCAGTGAG	CTGGAGGCATGGATGAAGAT	205
TWSNP606	contigs_2931	441	A	G	ACTCATCTGCTTCGGCAAGT	GATGCAAAGAATGCACTGGA	166
TWSNP607	contigs_2935	363	A	G	CCCCTATGCTGAAACCAAAA	GCCCTTTTTGATCAACCTGA	221
TWSNP608	contigs_2943	112	C	T	AGAAGGGAGATCCGGTCAGT	GGCCATGAATGCTAACGAGT	150
TWSNP609	contigs_2952	431	C	T	ACTAAGCACCAGGCGTCATT	GCTTCGAAAAACCAAACACG	228
TWSNP610	contigs_2957	424	T	A	CTACAACACGAGCGTGAGGA	GGAGCAAGAGCTTGACGAGT	173
TWSNP611	contigs_2961	1145	C	G	TGGGAATTAGAATGGGAGCA	ATTCGGAGGTGAAGATCACG	245
TWSNP612	contigs_2966	508	G	T	GGTCACAATTGGGATGAACC	CGATGTCTACGGGTTCGTTT	227
TWSNP613	contigs_2980	608	C	T	GAAGGCCAGCTTGAAGTCC	TTAGCGCGGGAGCTAATG	177
TWSNP614	contigs_2993	428	C	G	CTGCAAAAGGAAACCCAGAA	GGAGTTGCCTTTGTTCAAGC	217
TWSNP615	contigs_2993	682	C	A	GCTTGAACAAAGGCAACTCC	ACGAGAGAAAGGGGAGAAGG	226
TWSNP616	contigs_3009	548	C	T	AAGCTGGTACCGAACCAATG	TACCATGGATGTGGGAAGGT	208
TWSNP617	contigs_3012	132	C	T	AAGGAAGGTATGGGGATTGG	AGTACCCTTCCTCCCAGCAT	210
TWSNP618	contigs_3018	175	A	C	TTTCCGATTTCACCCTTGAC	AAGGCAGAGGAAGCAGACAA	223
TWSNP619	contigs_3021	1050	T	C	GGTCAGAACCAGTCCCAAAA	TTAAAGGGTGTTGCCAGGAG	172
TWSNP620	contigs_3021	1251	T	C	AAACTCTGGGGGCTCATCTT	TTGTGGATGAACTTGGAGCA	161
TWSNP621	contigs_3046	101	C	T	GAATTGGGGAAGCGTATGAA	GGGGGCATCTATTCCACATA	230
TWSNP622	contigs_3052	1041	T	A	TCAACAGGTTTGCCAGATCA	GACCAGGCCGATTTGATAGA	171
TWSNP623	contigs_3059	88	A	G	AGAAGATGGAGCACGAGGAA	GCACCCTTATCCCCTTCATT	250
TWSNP624	contigs_3061	1422	T	A	CGCGGTCGACCAATAATACT	GCTACACCACCGAACCACTT	182
TWSNP625	contigs_3066	301	A	G	GTCTTGGAGTTCCCCCTCTC	GAGAACCGTGGACTTTTGGA	215
TWSNP626	contigs_3066	451	T	G	GGTTCTCAGCACCTCCCATA	TCGGTTTGCTTGTTCTGTTG	239
TWSNP627	contigs_3082	477	G	C	AAGAAAAGGGGTTCGCTGTT	GATCTCCAAATGCGGTTGTT	207
TWSNP628	contigs_3085	483	T	A	GGAATAGGCGTGCAGAAGAG	TCGATCCTCTCTGGGTATGG	185
TWSNP629	contigs_3094	158	T	C	CGATTTGAAGGCAGGAGGTA	GAGGCTTGTTGACCTTGCTC	173
TWSNP630	contigs_3097	487	A	T	CCCTCCACCGGAATTTTATT	TTGTAAGGCTTGGGAAATGG	176
TWSNP631	contigs_3100	374	C	G	ATAGAGCCCAGCCTCAACAA	GGCATTCCCTAGCAAAATGA	168
TWSNP632	contigs_3110	1090	A	G	TTTGGATGATGCAAGTCAGC	AGAGTTGGGTTCTGGGACCT	174
TWSNP633	contigs_3128	301	G	A	TCATCCATCATCCCAACTCA	AGAAACAGAGCGCGAGAGAG	220
TWSNP634	contigs_3128	1316	G	T	CATCTTGTGGGTTGAACGTG	TGGCAGCTACAAGGTGAGAA	151
TWSNP635	contigs_3131	74	T	A	GGGACCGACTCTGCTTCTCT	TTTTCAGTTTCAGGGCCAAC	233
TWSNP636	contigs_3131	1170	T	C	GGACAAAGCTGCAACGAGAT	GGCAATAAACTTGGCCTTGA	158
TWSNP637	contigs_3134	456	T	C	TTCCCGCCCTAAGTTGATTA	TGGTATGGATGGCCGATTAT	167
TWSNP638	contigs_3136	1305	A	C	AGCTCCCATCTGGAAGCATA	CAGCCAACTTACGCTTTTCC	197
TWSNP639	contigs_3140	526	G	A	ACATTGAAACCGGAGAGGTG	CAGTCTCCGGAAAGGCAATA	234
TWSNP640	contigs_3146	133	T	C	CGTGCATGAGCGTCAGTATT	CCTGGGCTCAACCTAGGAAT	154
TWSNP641	contigs_3150	196	C	G	CAGCTGAATGCCTCTCGAAT	TCCAGCACATGCTCTACCAA	248
TWSNP642	contigs_3150	730	T	G	CTTGATGCACGACTGGATGT	ATGCCCCATCATAAACGGTA	249
TWSNP643	contigs_3152	358	T	A	CTCCAAGTTGCCTAGGCTTG	TGGATTTGGAGAAAGGTGATG	219
TWSNP644	contigs_3159	1149	T	C	AAAGGTGGTGCAATCCTCAA	GGAAGTCATTCTTCCCACCA	241
TWSNP645	contigs_3169	782	A	T	CTTTCCAATGCAACATCTGC	ATGATGGGTCCACCAAGAAC	205
TWSNP646	contigs_3174	194	C	T	TTCACTCTCCGTCACAATGC	GGCCATCGTCTTCTTGTGTT	248
TWSNP647	contigs_3187	443	C	T	GGCGATTTTGTAAAGGGTGA	TGCTTGTTGTCAAGCCAGTC	185
TWSNP648	contigs_3194	882	T	G	CCCAGACTGGACAGCCTTTA	GTGTGTCAGGGCATGTGAAC	215
TWSNP649	contigs_3197	2399	A	C	TCACGTACACGCTCTTCTCG	GAAGACCTCCCTCTTCGTTTTT	174
TWSNP650	contigs_3200	438	A	G	ATTTGAACAAGGGGATGCTG	CTCTTGTCACCCCATTCACC	207
TWSNP651	contigs_3212	76	C	A	CGCGAGATTTACACCCTCTC	CCGGGGAGAGTTCTCTTTTC	159
TWSNP652	contigs_3221	682	A	G	GATCCAATCCAGCCTTTTCA	GGGTCGAGGTTGCACTATGT	208
TWSNP653	contigs_3221	1139	T	A	AACAACTAACCGCCATACCG	GTGGAAACCGTCGAAATGAT	208
TWSNP654	contigs_3248	364	C	G	AAAACGCCACAAATGACCTC	CTTCTGTTGTCGTTCCAGCA	213
TWSNP655	contigs_3262	1593	C	T	ACCATTGGATGGTTCGGATA	AGCTTACCCCTACCCAAGGA	169
TWSNP656	contigs_3266	434	A	G	TAGTTGCCAAATTGCCCTTC	GCCCAATCAACTGGTCTTTG	221
TWSNP657	contigs_3267	540	A	G	ATCCTCCTGTTGCTGGCTTA	CAGACGCAGAACAAGGATCA	207
TWSNP658	contigs_3269	333	A	G	ACACGAGAACCGACCCAATA	TGCTGGACGGATAATTGTGA	235
TWSNP659	contigs_3279	176	C	T	GCAAAACCCATCTTCTCTGC	TTCAGTTTCCGACTCGGTCT	217
TWSNP660	contigs_3281	430	G	A	ACAGCAGGAGGGACAGCTAA	GGGGCAACAGAAGAAGAGTG	191
TWSNP661	contigs_3281	537	A	G	TCCAACACCCACAATCTTGA	TGGCCGTGAAGTTCTCTCTT	183
TWSNP662	contigs_3302	687	C	G	GGGTCTGCTTAAGCGAGTTG	CCATTCCTCCAAGACCTTCA	215
TWSNP663	contigs_3310	390	G	T	CCATCCACTCTCACGTTGTG	CAGCAAAGGAGCACAAGTCT	226
TWSNP664	contigs_3317	829	G	T	TGCCTATCGTTTCCAACCTC	TGGGTATGAAGGCCTTTGAG	196
TWSNP665	contigs_3324	729	C	G	GGCAAGATCGGTTGCTTCTA	GAGACCGTTGCAGTTGATGA	228
TWSNP666	contigs_3341	1504	C	A	TTTGATGCTTATGCCAGTGC	CGGCTCCTCCTCTACCTTCT	228
TWSNP667	contigs_3341	1770	T	C	GCAGATGACCAGGGGAATAA	CCACCTAAAGCTGCCTTCTG	215
TWSNP668	contigs_3341	2343	T	A	AAACTGAGTGGCCCTGGATA	CCCGCAGTACTAATGTGCAG	241
TWSNP669	contigs_3362	508	T	G	GAAACGCCAAGCTCTCATTC	CAATGGCGAGATGCTATTCA	204
TWSNP670	contigs_3383	602	T	A	ATGGCCAGATTCCTTGTCTG	CTGGGGAGTCTGTGCTTCTC	167
TWSNP671	contigs_3384	389	T	C	CTGATCCACAGCACCTGAAA	GGACCAAACGGTGAAGAGAA	153
TWSNP672	contigs_3388	524	T	C	TGGGGATGACGATTAAGGAG	GGGTGATGGTGGGAAGAGTA	227
TWSNP673	contigs_3395	76	G	A	AAGTGTGTTGTGTGGGGTGA	GGATGTGAACGGGAAGAGAA	201
TWSNP674	contigs_3407	510	C	G	ATGGATGGTGCTGAAGAAGC	GGGTTTCAAATGTTTGGTCTC	206
TWSNP675	contigs_3408	62	C	T	AGTCCACCTGTGTCGGTTTC	CTAATCTGCGCAGGGTAAGC	199
TWSNP676	contigs_3412	1106	A	G	GGTGGCCATTGTCTTCTCTC	GAGGGGTCAGTCTCATCGTC	205
TWSNP677	contigs_3417	847	T	G	CAGTCAGCATTCACGAAGGA	TGCCGCCATAACTTACATGA	164
TWSNP678	contigs_3420	343	A	G	CAGTGTGAAATCGGGGACTT	AGGCGTAGGTGATGGACAAC	203
TWSNP679	contigs_3421	696	G	A	TGCCACAGGTGGATCAATTA	CAACACGTGCATCCCATAAG	206
TWSNP680	contigs_3427	758	C	T	GCTGCTGCAACTCTTCACAG	TCAACAATCTTGGGGCTCTC	230
TWSNP681	contigs_3428	382	T	G	AGGAAGACAATTCGGGCTTT	TCACCGAAGGACTTTTCTGC	163
TWSNP682	contigs_3432	856	A	G	GCCTTCGAGGAAACAACAAG	GGACAGACACCGGGAAGATA	249
TWSNP683	contigs_3443	101	A	G	TTTATCAAGGCTCGGGAATG	CGTCTTGACCAAGTCAGCAA	168
TWSNP684	contigs_3444	1077	G	A	TGATGGTATTGAGCGTCTGG	TCATGCAATGACCTCTCAGC	225
TWSNP685	contigs_3445	349	T	C	GCACTTTGCACTGTCATGCT	TAATCCGTGAGTGCAGTGGA	165
TWSNP686	contigs_3450	1060	A	C	TGGAAAAGAGTGGGAGATCG	TCCACAATGGCTCAGAAACA	206
TWSNP687	contigs_3471	706	C	A	GCGAAGCCATTGGTAGAACT	GCTTTTCCAGATATGCCCTTC	217
TWSNP688	contigs_3494	689	C	T	AAACGGTTTCTTGCTGTTGG	ACCATTGGTCCTTTCCCTTC	219
TWSNP689	contigs_3494	818	A	G	CCCAAGCAAATTCCAACAGT	ACCATTGGTCCTTTCCCTTC	193
TWSNP690	contigs_3506	90	A	G	TTGTCACCCCCACTTACCAT	GAGGTTGACTGCAGAGTTGGA	209
TWSNP691	contigs_3506	170	T	A	TTGTCACCCCCACTTACCAT	GAGGTTGACTGCAGAGTTGGA	209
TWSNP692	contigs_3515	356	G	C	GGAACAAGAAAGGGTGGTCA	AATGGTGGAGTCTCCTGTGG	176
TWSNP693	contigs_3515	702	A	T	CAGCACATCAGAGGCTTCAA	GCGAAGATAAACGCCAATTC	194
TWSNP694	contigs_3520	964	T	C	AGCACAAATGGTCTCGCTTC	AGTTTGCCCAGGCTTACCTT	240
TWSNP695	contigs_3540	652	A	T	ATGAGTGAGCCCAATTCTGG	GCATCCCAAGTTTGTCCAAT	241
TWSNP696	contigs_3542	130	C	G	TCAATCCCGACACAGAATGA	TCTCAACTCTGCTGCTGGTG	176
TWSNP697	contigs_3556	91	G	A	GATTCTGCTGGTGAAGCTGA	TTGTCTCCCCCTCTTCCTCT	157
TWSNP698	contigs_3556	472	C	T	TCGGATGAGCACTCAACAAC	ACAATGAAGTGCCTCCCAAG	238
TWSNP699	contigs_3564	353	G	A	TGCCAGGTTTGAAGACAGTG	ATGAGCAACCTCTTGCGATT	171
TWSNP700	contigs_3571	346	A	C	GTAACACTGTGCAGCCCTGA	GAGTCGATTTGGGAACAGGA	223
TWSNP701	contigs_3572	118	C	T	GGGCCATGATGAAGAAGAGA	GCAATGGTCAACAATGCAAC	208
TWSNP702	contigs_3577	30	A	T	TCTCAGTGCTGAGGAAGCAA	CGCTGTTCCTGTAGTCGTCA	219
TWSNP703	contigs_3581	669	C	T	GTATCTGGTCCGAAGCTGGA	TCCAAATCGGTAGGCACAAC	229
TWSNP704	contigs_3597	49	G	C	GAGGATGAAGCACCAAAGAAA	AGTGCTCCATAACCCACTGC	185
TWSNP705	contigs_3608	116	G	A	GACGGGGCTTTGCTTTTTAC	AGCAGAGATGGGAGTGGAGA	245
TWSNP706	contigs_3621	1009	T	C	GGGCAAAGAATCTGCTGAAG	CAAGGGAGGCCTCTATTTCC	207
TWSNP707	contigs_3635	545	T	C	GACATTGTCATTGGGTGCTG	CTGACCAAAGCCATGGAAGT	217
TWSNP708	contigs_3645	804	G	C	CAAACACAGCATTGGGTGTC	TGCATCTGTCCACGATTGAT	250
TWSNP709	contigs_3646	584	C	T	GCCAGTGATTGCATGTTCTG	TTTCAAACAATCTTTCGCAAC	249
TWSNP710	contigs_3656	1341	A	G	GATGATGCTGGGAAAGAGGA	CCTTTGAGCCAACCTGCTAC	240
TWSNP711	contigs_3688	738	C	T	CAGCAGTGCGAGTTCGAATA	CCTCCTGCTGTGGTTTCAGT	178
TWSNP712	contigs_3688	1282	G	A,C	CAGGGCTTCAATCGAGGTAG	GCAAGATATGCCAGCATGAA	192
TWSNP713	contigs_3709	516	C	T	TCCCAAGGGTGAAATGAAAG	CGCATTGTCTGCAACTCAAC	186
TWSNP714	contigs_3712	645	A	T	AAACCACCACTCAGGGTCTG	GTTCGACAATGGGAACCAAC	201
TWSNP715	contigs_3727	528	T	G	TCCTTCCCAATGCTTCACTC	GCAAATTACATGGGGCAAAT	230
TWSNP716	contigs_3735	369	A	G	AGCGGTAACGACGAAGAGAA	TGCAATCCAGTCCATAAGCA	160
TWSNP717	contigs_3735	720	A	G	TCTTCAGCAACGGACCTCTT	GAATACCGCCAACAACCATC	227
TWSNP718	contigs_3737	771	G	A	GTTTCCACAACGCTTCGTTT	TCTTCCTTGGCCATCTCAGT	194
TWSNP719	contigs_3752	972	G	T	TGAGATGGCACTTTGAGCAG	GGTTCGCGATCAAACAAAAT	218
TWSNP720	contigs_3766	141	C	A	AGGATATTTGGGAGCGCTTT	TGAATGCACACATCACAAAGAA	105
TWSNP721	contigs_3767	112	A	T	GGCTTCTGATCCCAACAAGT	TTTGGCTTTCTCATGGTTCC	151
TWSNP722	contigs_3767	310	A	G	GGAACCATGAGAAAGCCAAA	GGCATGCTATCTTCCAAAGC	244
TWSNP723	contigs_3770	967	G	A	CGTGTCCATACCGAGATCCT	CTGCAAGACAGGCTGCATTA	216
TWSNP724	contigs_3770	1243	A	G	TAATGCAGCCTGTCTTGCAG	TTGCTTGGCTCCCTATCATC	165
TWSNP725	contigs_3789	1102	T	C	TTGCGCTTCATGAAATTGAG	CGACTGGCTTGAAGATGACA	247
TWSNP726	contigs_3790	267	A	G	ACAGGAGCTAGGGTTCAGCA	ATCCCAAAGTGTTGGATCGT	189
TWSNP727	contigs_3790	516	T	A	TGTCCAAGAGAACCCTGGTC	CTCACCCTTCCACCTTACCA	163
TWSNP728	contigs_3803	1975	G	A	GCGAGTTCTCCAACTTGAGC	GCATGGTGAAAATGCTTCCT	171
TWSNP729	contigs_3808	507	C	A	CCCCTGACGAAGTTATGGAA	CCAGATGTCTGCCAATCAAA	196
TWSNP730	contigs_3811	707	G	A	ATGGGGATTGCAGATTCAAG	AGCTGGCATGCTTCTCTTGT	244
TWSNP731	contigs_3818	682	C	T	GGCGCTGTACCATTTCTGAT	TTCAAGGCAATTCTGACACG	219
TWSNP732	contigs_3822	526	T	G	CAACCCTGTACTCGCCAGAT	GCACGGCTACTACCACGTTT	201
TWSNP733	contigs_3827	28	G	A	GGAGAAACTTCTTGAACCATTCAC	TCCCAAACACGGAAGTTAGG	188
TWSNP734	contigs_3827	145	C	T	AACCATTCACGAAGGAGCAG	TCCCAAACACGGAAGTTAGG	174
TWSNP735	contigs_3827	342	C	T	CACTGCCGAAACCCTAACTT	TGAAAGCGTAACCCTTCGAT	226
TWSNP736	contigs_3831	730	G	A	GCCTAGCAGCAATCATGTCA	GGCTATCTCACCAGCCAATC	242
TWSNP737	contigs_3891	388	A	G	CCTCCTGATATCTGCGCATT	AGCGTTGTCCGGATTTATTG	168
TWSNP738	contigs_3894	279	C	A	GCATCAAACAGCGTTCAAAA	TGAAGGGGTAGAGGCATCAG	222
TWSNP739	contigs_3903	73	G	C	CTGCAACTGAAAATGGCAGA	CCTTGATCCGACGAATTACA	205
TWSNP740	contigs_3908	663	G	A	ACCACCCCTATTGGAGAAGG	CGAAAGGCTATCTGCTCTGG	184
TWSNP741	contigs_3908	768	T	A	CCAGAGCAGATAGCCTTTCG	CCTACTGCTTGGTTGCCATT	249
TWSNP742	contigs_3912	554	G	A	CAGAGAGCGAGTTGATGCAG	GGTTGGTGAAATTTGGATGAA	244
TWSNP743	contigs_3926	76	T	G	CTGACCATATTGGCTGTGGA	CGCTGATATGATGGCAGCTA	209
TWSNP744	contigs_3944	67	G	A	ATTCGCAGCAATGGAGGAG	CTAGCTCCAGACGCAGCAG	237
TWSNP745	contigs_3951	435	T	C	GGAAGCAACACACATCCTGA	TCCATTTCTGCATCATCCAA	250
TWSNP746	contigs_3962	1276	G	A	ACCAGAAGACGCATTTTCCA	GCATGCGTCACCTTCATTC	173
TWSNP747	contigs_3962	1360	A	G	CTGGCTTACTTGCGTTACGG	TTCACAGCACAAAAGGACCA	176
TWSNP748	contigs_3983	154	C	T	GAAGCAAAATCCAAGGCAGA	TGACATTGCACTCCTGAAGC	229
TWSNP749	contigs_4001	294	G	A	TTGGGTTTGCCACAGAAAAT	GTGGATCCTCACCCTACGAA	249
TWSNP750	contigs_4002	483	C	T	TGATGTTGACGGTGGTCAGT	CATGTTCGGGTTCATCCTCT	213
TWSNP751	contigs_4005	1227	C	T	TGTTCCTCCAGCACTTCCTT	TTCCTTGCTGCCAAGTTTTT	183
TWSNP752	contigs_4031	34	C	T	TTCCGAGAGCTTCTCTTTGG	TCCTTTGCTTCTTTGGTTGC	242
TWSNP753	contigs_4041	322	T	A	TCCTACCAGAACCTCCATCG	GATAGGCCGGTTGAGTTTGA	172
TWSNP754	contigs_4041	604	T	A	TCAAACTCAACCGGCCTATC	AGGGGATTTCATCTGGGTTT	241
TWSNP755	contigs_4042	845	A	G	TACGCTGGTTTTTCCACTCC	GTTGCTTTGCCTGTGGATTT	201
TWSNP756	contigs_4045	665	T	C	AACATTTGCTTCGCATCCTT	ATTAAGCATGCCGTGGAGTT	197
TWSNP757	contigs_4047	1539	A	G	TGTTGAGGCTTTTGCTGATG	TGATTTGGCGTTTCACAGAG	203
TWSNP758	contigs_4051	767	A	G	CGTGGCATGCTTGTTAAAGA	TTTTCCTTTGCCATGGTAGG	204
TWSNP759	contigs_4065	201	A	G	ACCTCTCCACCAACGTCAAC	TGACATCAGGGTTCAGACCA	207
TWSNP760	contigs_4071	647	T	C	CTTATGGTGGCGGTGAGACT	AGAGGCAATGAATGAATCACC	201
TWSNP761	contigs_4078	623	T	C	CTCTTTTTGCTGCCCTTACG	TTGATGGGTTGGGTGAATTT	208
TWSNP762	contigs_4080	702	A	C	GTGACTCGGTTGTCCTGGTT	TCCATGCGGTTCCTACTCTC	197
TWSNP763	contigs_4090	104	G	A	ACGAGCGAAGGTTCTTGTGT	GAGATTGTTGGGCTCTCTGC	198
TWSNP764	contigs_4101	704	C	T	GGGTCAATTCATCACGCTTT	CGTGGTTTCAAGGACCAGAT	160
TWSNP765	contigs_4106	492	C	T	AGCTGATGGATGAGCTTCGT	GAATCTCCTCGCACTCCTTG	246
TWSNP766	contigs_4106	675	A	G	ATGCTCAGCTGGGACAAACT	CTGGGACCTCCTCTTTTTCC	187
TWSNP767	contigs_4113	1710	C	G	TTGCAAGATGTGGTTCAGGA	CCTAACGGATTCCAAGTCCA	247
TWSNP768	contigs_4123	167	T	C	CCAATCCGACTCAGGTTGAA	CGATGAGGACCGAAAAGCTA	169
TWSNP769	contigs_4123	645	T	A	ACGCATGTCAACCTTCCTTC	CTGGTGCACTTGATGATGCT	211
TWSNP770	contigs_4137	548	A	G	CAATGCTGCTCCAGAAACAA	CCTGTTGCACAACCACTCTG	240
TWSNP771	contigs_4141	498	G	A	GATCCAAAAATCCTGCCTGA	GCTTCAACCCCCATACTCCT	232
TWSNP772	contigs_4143	331	C	T	CCTGAAGGCCCTAATCAACA	GAATTCCGAACGAGGACGTA	162
TWSNP773	contigs_4156	93	T	C	TACACGCGAATTTTCCTTCA	AAAGGCGCATTTTATGTTGG	210
TWSNP774	contigs_4157	1184	A	G	TGCATCCTGCACTTCAAGAC	GCCCTCAGGAAATCAGTCCT	243
TWSNP775	contigs_4161	26	G	T	GTGAGTAGTGGCGAGCGAAA	CATGGCAAGTACGGGATTCT	192
TWSNP776	contigs_4198	127	T	A	CCTCCATAGGCCACAAAGTG	GTGGCCTACTGTGGAAAAGG	185
TWSNP777	contigs_4218	228	G	A	GCACCAGGAAGATCAATCCA	TGACAGAATGGGAGATGCAG	246
TWSNP778	contigs_4219	555	C	T	GTCGGAGAGCGAGGAATCTT	ATGAAAGCTGACCCAAGTGC	215
TWSNP779	contigs_4240	672	T	A	TTTTGTGAAAGCTGCTCTGC	GCCCCTACCCAGGATTAGAA	194
TWSNP780	contigs_4244	909	C	T	GAGCAGCATTTGGTGGAGAT	GGTCTCAGAGCCTGTGGAAG	248
TWSNP781	contigs_4244	1038	C	A	TGTTCTTCCACAGGCTCTGA	GACCTCCTAAGCCCAAATCC	199
TWSNP782	contigs_4252	659	A	C	GTATGAGTCGGCAACGCTCT	GACAATTTCCCAGCGAAGAA	174
TWSNP783	contigs_4254	584	C	T	AAATTGCAAAAGGGGAGGTT	ACCTCTGATGCTCCTGCACT	219
TWSNP784	contigs_4254	769	T	A	AGTGCAGGAGCATCAGAGGT	GGGGTGGAAACCCTAAACAG	192
TWSNP785	contigs_4257	578	A	T	GATTCAAAGTCCTCCGGTGA	ACATGCCTTGTACCCCTGAG	157
TWSNP786	contigs_4258	644	C	T	TCTTTCTCTTCCCCGTCTGA	TCAGGTATCCCGTTGGTGAT	157
TWSNP787	contigs_4263	339	A	G	CAAGCACAATGATCCAACCA	CCCTTTACATCCGCAGTGTT	154
TWSNP788	contigs_4277	258	C	G	TTGAAGCAGTGCATGTCGAT	AGCCATTGTTCCACAAGACC	217
TWSNP789	contigs_4282	665	C	T	GTACCGAGCCACTGCAAGAT	AGCCAGAGCCTCCTTTAACC	209
TWSNP790	contigs_4309	1131	T	C	TCGAGATGATGGGACTCAGA	AAGCGCTCCATCAGTTTCAT	229
TWSNP791	contigs_4316	1175	G	T	AACTCCCCCTCGTAAACGTC	GCTGCGCTTGTGTTCTCTCT	206
TWSNP792	contigs_4322	369	G	T,A	GGTTTTGGCCCTTTGAATCT	GGCAGCACTTAAGCAGGAAC	230
TWSNP793	contigs_4359	1120	C	T	GTTAAACGCACCGATGGACT	GCGTTAGGATCGCTGGAGTA	209
TWSNP794	contigs_4367	29	C	T	GCACCGGAGTATGCAGTGAC	CCTTGCGGAATGAGTCCTTA	181
TWSNP795	contigs_4402	733	A	T	CAGTTTCGCAGTTCACCTCA	GCAATCTCAGCCTCATTGGT	238
TWSNP796	contigs_4407	1396	A	C	GCTGCAACCTTTGATGATGA	ATTGCAGATTCCACCTCCTG	177
TWSNP797	contigs_4407	1479	G	T	TTGAGGTATGGTGCGATTCA	GCAATCTGTCAGCAAGACCA	196
TWSNP798	contigs_4410	621	G	T	GATCAAAGCCTGAAGCGAAC	TGGACCTCAGCCAGAATCTT	221
TWSNP799	contigs_4420	956	T	A	GTCATGGGTGAGGAGGAAAG	CAAGTCAAAATCCGTCACCA	247
TWSNP800	contigs_4421	272	C	T	TCGGAAGGCCGTTCATAATA	ATTTGGTTGTCCACGTCCAT	226
TWSNP801	contigs_4421	1712	G	A	CGAAACTTTGATCGGAAAGC	CGCCAAACTCCGATACAAAC	241
TWSNP802	contigs_4442	440	C	G	CCCATCTCATCCTCCTCCAT	AAGCTTTTGAGGGAAATTTTG	250
TWSNP803	contigs_4446	1000	T	C	TAACCTCGACACGCTCTCCT	AAGTGAGAAACGGGGGAGAT	209
TWSNP804	contigs_4446	1343	A	G	TCCTAGTGAGGCCAAACGAC	GGATCTCTCACCACGTCTCC	246
TWSNP805	contigs_4456	874	A	G	TACGCATTTTGTTGCGACTC	TGACTTGCTGGTGGAACTTG	170
TWSNP806	contigs_4462	175	A	G	TTTGGATTGTCAGCAGCAAC	AAGCTCAAGAGCCAGCAGAG	179
TWSNP807	contigs_4464	500	C	T	TTCCCTGAAGGGATTTGTTG	TCCTACCGCTGCAAACTTGT	238
TWSNP808	contigs_4469	110	T	A	CTGTAGATGCCTCGGGAAAC	AGGACACAGCGGGTTACATC	172
TWSNP809	contigs_4480	376	C	A	GTGATGTTCCTGGGTTGGAC	ATCTTTGCACACATCCACCA	170
TWSNP810	contigs_4480	1116	A	C	GTTCCACCAGGCTCAAATGT	CCAAAGGATCCATCGTCACT	212
TWSNP811	contigs_4480	1673	G	T	ACCCACAAAACAGGGAGGTA	CCTCTTCCATTTTTGCTCCA	192
TWSNP812	contigs_4491	632	C	T	CAGGCATTTGAGGGAACTCT	CTGTTTCGGATCAAGGGATG	225
TWSNP813	contigs_4498	52	T	A	CACAAGAACAAAGCCAAGAATG	GGACCGTTCAGGTCAGAAAC	161
TWSNP814	contigs_4500	168	A	G	GGAGCAAAAGTCACCACCAT	AGGTCCACCAACCTTGACTG	200
TWSNP815	contigs_4503	206	T	C	GACACCGAGCAAGATGTTCA	TTGTGATGCATTGCTCCTTC	242
TWSNP816	contigs_4503	335	C	T	CATCACAATTGCCCTGTCTG	GCAAAGAATCCACACCGTCT	246
TWSNP817	contigs_4503	449	A	G	CTTGCGCGCACACTATACAT	GCAAAGAATCCACACCGTCT	182
TWSNP818	contigs_4508	392	C	A	TTACAGGCCTGAGCCAAGAT	GGAACCTGTGTTGCTGCTTT	250
TWSNP819	contigs_4508	479	G	T	CAGGTTCCCCATGAGAAAAA	GAGCCTTCAATGACCTTTCG	247
TWSNP820	contigs_4533	973	T	A	CTACCGTTGAGCGTCAAACA	TTGGAGCAACATCAGACCAC	197
TWSNP821	contigs_4544	774	T	C	GACTGCGTCCTCACTTCCTC	AAGGACATCCATGGAACAAGA	169
TWSNP822	contigs_4551	585	T	C	ACCTTGTTTCCGTGTGAAGG	GGAGTAAAGTCCGCATTGCT	235
TWSNP823	contigs_4552	88	A	G	CTCCTTCTTCAACCGATCCA	TTTCGCCGACTCAAAGAAGT	154
TWSNP824	contigs_4552	1198	G	C	TGACGAAGGTTTGCATTGAA	CAAACACCTTCACACGCCTA	248
TWSNP825	contigs_4571	278	C	T	TTCCCAAAACCGTTCCATTA	TGAAACATCTAAGTAACCTGAGGAA	152
TWSNP826	contigs_4594	917	T	A	GGGCTAAAGCAGAGCTTGAA	GTGGCAATGAAACTGGACCT	192
TWSNP827	contigs_4601	270	C	T	GGGGTTTGGAAAAGGTTGAT	CCAGTCAACCCAGAACAGGT	241
TWSNP828	contigs_4611	1410	G	A	ATCGTTCGAAGAGGAAGCAA	CTCCTTTTCCTGCCTTACCC	183
TWSNP829	contigs_4613	528	T	C	CCGAAAAAGGCCTCCTCTAC	TTCACGAAGTTCCCAGAACC	199
TWSNP830	contigs_4629	444	G	C	TTGAGCTTGTGGAGCAAATG	GGATGAAGCCCAGAAGTTGA	211
TWSNP831	contigs_4632	249	T	C	AATTGGGACCCCAACAACTT	AGGTGGAACCATGCTTTGAG	175
TWSNP832	contigs_4643	57	C	T	AGCGAGTGGTCTTCGTTCAG	ACCTCCACCTCCGTTCAGAT	177
TWSNP833	contigs_4645	149	A	G	CCTCGTGTGCTAGTTGGTCA	GGGCAGTGTGCTTAGAAAGG	186
TWSNP834	contigs_4658	437	T	C	CTCAACCGGCTCAACCTTAG	AATCGAGAAGGCCAAGATCA	181
TWSNP835	contigs_4681	385	G	A	TCGTGCACCAATGACATTTT	GCTGCCGAGAAAGAGAGAGA	174
TWSNP836	contigs_4691	419	T	C	GTCACCGCTCTCAAGGAGAC	CAAAATTCCATCCGAAATTGA	238
TWSNP837	contigs_4697	1539	T	G	CGAAGATGTGGACGAGGTCT	TGCATTCTCACCACGAACTC	240
TWSNP838	contigs_4701	230	A	G	AGAATGGTCATCGGAATTGG	GCGTACTCCACCTGGAACAG	241
TWSNP839	contigs_4701	1169	C	T	TGTCATGCGAGAAGACCTTG	TCCAACATTTTTCAGCCAGA	150
TWSNP840	contigs_4702	1185	A	G	ACGACGTTTGGAACTGGAAC	AAGTGATCGGCGTGGTAATC	226
TWSNP841	contigs_4702	1298	G	T	ACGACGTTTGGAACTGGAAC	AAGTGATCGGCGTGGTAATC	226
TWSNP842	contigs_4724	437	A	G	TATGTCGTCTCCAGGTGCTG	AGTATCCCTTGCGGATGTTG	175
TWSNP843	contigs_4730	606	T	C	CGTCCTCTGCAGCTTTCTTC	TCGGATAACATGGATGATGG	250
TWSNP844	contigs_4748	969	C	T	TGCTTGAGAGGCCAAAAGTT	CATATCCATGGGGTCTTTGG	165
TWSNP845	contigs_4749	50	C	G	AGCAAGAAGAACGCAATGGT	GCATTGATCACAGCATGGTT	158
TWSNP846	contigs_4749	338	T	G	GCCCTCTGAATCTTCAAAACC	GAGGATGCAGAGCCATGTTT	243
TWSNP847	contigs_4762	944	T	G	ATTGCGTACGCGTCTTTCTT	ACACGCACGCATGTAACCTA	233
TWSNP848	contigs_4780	385	T	G	ACTATGCCATCCCTTTGTGC	ATGCGGTCAAACTTTCAAGG	169
TWSNP849	contigs_4788	572	A	T	CGCCTCAGGAACTACCACTC	CTGCAGGTTGAGCTTCACAA	162
TWSNP850	contigs_4790	87	C	T	AAGTGGTGCTCAAGGTCAGG	GGTGATCCGGTGATCCTATG	186
TWSNP851	contigs_4798	918	T	C	ATGCTTTCAGTGCCCTCTGT	CATTGCACCAATCACCTCTG	160
TWSNP852	contigs_4821	793	T	C	GACGCTTCAAGAGGAACTGC	TCTGAACGCAAGAGCTGCTA	237
TWSNP853	contigs_4827	336	G	A	TTGCTTCCAGACAAATCATCA	GCATCTCTCAGCACATTCCA	155
TWSNP854	contigs_4827	1056	G	A	GTGGGAGAGCATAACCCTCA	CCAAGGCTAACCGTGAGAAG	183
TWSNP855	contigs_4837	244	A	G	TGTGACATGTTGGTTCGTATATTT	TAAGCTTCACGTGTCCGATG	153
TWSNP856	contigs_4839	911	G	C	TTGTGCAAATCCAAGAGCTG	AGGATCATTGGTGGTTTGGA	174
TWSNP857	contigs_4840	430	T	C	ACTGGGAGGAGCGAGTATCA	AGCCTTCGTTCTCCACCTCT	160
TWSNP858	contigs_4848	1002	C	G	AATGCATTTGGGGACTTTCA	AATTGATTGCCACCCATCAT	232
TWSNP859	contigs_4856	1294	G	C	CCCTGCACAAGAAGAGGAAG	TCATCTGCCCCATTAACACA	233
TWSNP860	contigs_4880	303	C	T	CACGTCTGACTCAGCTGGAA	TGAGGATGGTCCAATGGTTT	193
TWSNP861	contigs_4894	349	A	G	CGATCCTCTCCATCCTGAAG	TCTCACGGCACAATTTACCA	245
TWSNP862	contigs_4907	1665	C	A	TCCTTATCCACCACCAAAGC	CGTCGACAAGCAGACAAACA	249
TWSNP863	contigs_4926	217	G	A	TGAATGGGTAGCGGACTTTC	GGCACCCATTAATTTTGCAC	243
TWSNP864	contigs_4940	35	G	A	GCTTCCTTTTCCAGTTCACC	CTGAACATCGACCAATCGTG	199
TWSNP865	contigs_4943	639	T	A	TGCAGTGCCTTGGTTGTCTA	AAAGCGCCCAAATACCTCTT	167
TWSNP866	contigs_4970	579	C	G	AGGTGACCCAAACGTAGCTG	CTCCTCTCCTTCCCCATCTC	189
TWSNP867	contigs_4971	569	C	A	GTAGGACCCTTTTGCCTCCT	ATCTTTCCCTCGCGGTACTT	211
TWSNP868	contigs_4974	472	C	T	TGCCTATGCTGAGAGCAGAA	GTGGCATCACGTGGATCATA	231
TWSNP869	contigs_4974	770	G	A	TCCTGTGCTCAACGAAAATG	AGCTGAAGTGGCCGTAGAAG	250
TWSNP870	contigs_4982	159	A	G	GGCGAAAGTACTCGGAGTTATC	CAGTGGAAGAAGGGACTTCG	188
TWSNP871	contigs_4985	538	T	A	CGCAAAACACGATCAATGTC	TGTGATGGCTGAGAGGAATG	231
TWSNP872	contigs_4985	1082	C	T	CCACAGACGAGACCATTTCA	CCGAACAAGTCACCCTCATT	204
TWSNP873	contigs_4985	1259	T	A	TTTCCATCTGGGCAAGTTTC	ACCAACCTCTTTGCGCTCTA	154
TWSNP874	contigs_4991	1160	A	G	CATACACAAAGCGCCAGAGA	CTACGCGTTTCCAGTGTTCA	170
TWSNP875	contigs_5001	57	G	T	GAAGGCGATGATTAGGCTGA	CCTTATTAGTCCGCCCATGA	221
TWSNP876	contigs_5019	614	C	G	CAGTCTTGGCAGCATTTTGA	CCACCCCTTGTATCCTCTCA	214
TWSNP877	contigs_5043	128	T	C	GCCACTGCAGTACCCAAAAT	GAGGGTGTGGAAACTGGAAA	217
TWSNP878	contigs_5043	2395	A	G	CACTGGAACATCGGAAAGGT	CGTCGAGCCACTACATGAGA	200
TWSNP879	contigs_5053	658	A	G	GAGATGCTCCGAAACGAGTC	AAGACGAGCCGCAGATTTTA	230
TWSNP880	contigs_5073	540	C	T	AGAAACCGCAGCTTCTCTTG	TCGGATCGGAAGAGAAAGAA	216
TWSNP881	contigs_5083	1441	A	G	GGGGATGATGTGAGAGAGGA	TTGCAGAGCTTGTGGAAAAA	191
TWSNP882	contigs_5086	544	C	T	TTCTCTTTTGGGTTGGCAAT	AGCAGCAGATGCTCGTGAC	161
TWSNP883	contigs_5086	708	T	C	GGAACTGGTGGGTCAGGTAA	AACAAACAACGCTAGCAGCA	212
TWSNP884	contigs_5099	423	A	G	CTGGAGGAACCAGCAACAAT	GTCCATAGCCCCCACAATAA	205
TWSNP885	contigs_5116	46	G	A	AAGCACGCTTCTCTGACTCC	AGAGGCCAAAGGGTCTTCAT	225
TWSNP886	contigs_5117	583	G	C	TGTTGGTCGCTTTTTGATGA	CAGTCGCAAACGTACAGGAT	242
TWSNP887	contigs_5123	410	C	G	GATAAGGCCATCCATTCCAA	ATGCGATGTAACCACTGCAA	232
TWSNP888	contigs_5138	787	G	C	CAAGCAACTGAGGCACTTTG	GTGTTCTGGAAAACGCACCT	240
TWSNP889	contigs_5144	490	T	C	AGGCTTTGGGTTTGGAATCT	AAAGCCGGAGAGTGCAGTTA	235
TWSNP890	contigs_5153	321	T	A	CCACACTTTGCATCCATCAC	CCCTAAATCGAAGGCAAAAA	211
TWSNP891	contigs_5157	363	C	G	TCATTAACCGCTCCTGATCC	TGTAATTTGTGGGGCAACCT	205
TWSNP892	contigs_5157	1649	A	C	ATCAAATATTCCCCGCATGA	TGGACTACATGATGTTGCTGAA	157
TWSNP893	contigs_5162	452	G	A	ATTCCAGCTTCCGTGCATAC	GTTGAATTTGGCCTTCCTGA	161
TWSNP894	contigs_5162	530	C	T,A	TCAGGAAGGCCAAATTCAAC	TAATGAGGTTCAACGCACCA	165
TWSNP895	contigs_5162	1463	A	G	AACAAGATCCCACTGGCTTG	AATGGCGATTGAACACGAAG	223
TWSNP896	contigs_5176	84	C	T	ACTGCTGCTCCCAACTCTGT	CTTCACATGGTTTGCGTTTG	239
TWSNP897	contigs_5187	381	T	C	CGAAACCTGCGTCAAAAACT	TCATTGTCACGACCAGGAAA	240
TWSNP898	contigs_5187	459	C	T	CGAAACCTGCGTCAAAAACT	TCATTGTCACGACCAGGAAA	240
TWSNP899	contigs_5206	967	A	C	CCTCAACAACCTCATCAGCA	GAAAGCGGGAGCTAATGTTG	224
TWSNP900	contigs_5244	467	A	T	GGAGTTGGCTGGTTGTGATT	CTGTACGGTGCAAATGGATG	236
TWSNP901	contigs_5262	182	T	A	TGCAGCAGGTTACACGATCT	CCTTGCAGGTGTTGAAGGTT	233
TWSNP902	contigs_5267	221	C	G	GTGCTAGGGCTTGGTTCGTA	GCTTCACTTTGAGGCTTCGT	165
TWSNP903	contigs_5275	882	A	T	ACAGCCTGGTTTGGAACCTA	CGTGGACCAAGTCATTCTGA	215
TWSNP904	contigs_5279	311	A	C	CAGCATAACAAGGGACAACAGA	CGAGGAAATGGCAAGATGAC	250
TWSNP905	contigs_5293	35	G	C	GACAGTGGCCTTGGTCTTCT	GTGCGCGTTCTCGATTATG	193
TWSNP906	contigs_5307	1175	G	A	ACTGATGGCACGGGTATCTC	GAGTTTTGGTATGCGGAGGA	221
TWSNP907	contigs_5308	560	G	A	GCTTTTGCCTCCACAACTTC	GAGGTTGACGTTCCAGTGGT	155
TWSNP908	contigs_5316	935	T	C	GTTTCGCTTCCTGACATGGT	CCACCGTCAACTAACGTCCT	212
TWSNP909	contigs_5332	500	A	G	TCACTGACCCTCCCAATCTC	CCTGCAAAGGTTGAAACTCC	197
TWSNP910	contigs_5365	630	C	G	TGCTGCACATCCTCAAGAAC	TCTTTGGCTGACATGGATCA	198
TWSNP911	contigs_5391	175	G	A	CCACGCATCATTCTTCTTGA	CAGTTTTCCTCAGCCTCCTG	250
TWSNP912	contigs_5391	959	C	G	AAGATTGAGACCGAGGCAGA	ACGGTTCACAAATCGCTCTT	209
TWSNP913	contigs_5392	201	C	T	GGCATGCAAATGCAAATTAC	TGCTAACAGAAACCGCAGTG	213
TWSNP914	contigs_5412	798	G	T	GTTCCGGATCCTCCTTTCTC	CGTCAATGGTTGAGGGTTTT	190
TWSNP915	contigs_5446	183	A	G	GCGCAAAAGGAACAGATAGG	TCCTTTTCCAGTAGTTGGGATT	154
TWSNP916	contigs_5467	1180	G	A	TCTCCGGCATCATATCAACA	CGCCAACAGAGTGAGAATCA	152
TWSNP917	contigs_5493	97	C	T	CCCTGGGATTGAAATGGTAA	CTCGCACAGCTGATTGACAT	163
TWSNP918	contigs_5500	719	A	G	GTGACTGTGCCTTTGGATGA	GCTGCCAAATACTGCTCCTC	240
TWSNP919	contigs_5500	1398	A	T	ACAGAAGCACCTGGGATCTG	GGGACTCCATATATACATGCTTGG	236
TWSNP920	contigs_5504	510	G	A	ATGGTTGAGCAAAAGGATGG	CTCCAAAATCCAACCCAGAA	172
TWSNP921	contigs_5506	536	T	G	GATCTATGAGCGTGCCGATT	GTTTGCCCCCAAGTACAAGA	233
TWSNP922	contigs_5506	622	G	A	GATCTATGAGCGTGCCGATT	GTTTGCCCCCAAGTACAAGA	233
TWSNP923	contigs_5506	1304	A	G	GGTGACGGTGAGGTAGTGGT	TTTCCCTGATCCTCCAAATG	152
TWSNP924	contigs_5521	385	A	C	CAACCGTTACTACTACCAAAACGA	CTCGGGGAGTGATTCTGAAG	199
TWSNP925	contigs_5530	565	G	C	ACTGTGATGGGGCATCTTTC	CAGCAGAGCATCCAGACAAA	153
TWSNP926	contigs_5530	929	T	C	TTCGCACAATGAGGAATCTG	GTCTTGGACCTGCCATGAAT	185
TWSNP927	contigs_5553	396	T	G	GCGACCTTTCTTCACCTCAC	CGAGCTGTTTGGTCTTCCAT	242
TWSNP928	contigs_5562	126	C	G	AAATCGGAGTCTTGGGGAAC	TTTCTCGCACTTTCTGACGA	184
TWSNP929	contigs_5590	541	C	T	CTGCCCTTGGCATAGAGAAC	GGCCAACTGTTTGTCCCTTA	249
TWSNP930	contigs_5590	1160	G	T	GGCAAATGAGCTGAAGAAGC	CCTTCACTTGCAGAGGCTTT	250
TWSNP931	contigs_5594	835	T	C	CCCTCCTCCAAAATCCAAAT	TCCCCATTGATCACATTTCA	180
TWSNP932	contigs_5606	113	T	C	TGTGGTGAAGAATTGGCTCA	AATCCCGTCCACCACACTAC	157
TWSNP933	contigs_5614	419	C	A	TAGTCCCAGGCTTGGTAACG	GTGATCTGGAACTCGGTGGT	217
TWSNP934	contigs_5616	552	A	T	TGGACATGAAGAATGGCAAA	TTCCTGCTCCATCTGCTCTT	203
TWSNP935	contigs_5635	1399	G	A	CCCAAGCCATTACCACTTTG	CCGAGTTTCGCAGAGTTCAT	250
TWSNP936	contigs_5645	724	T	C	TCAATCACAACGAGGGTCAA	AGACCAATCCTTGGCTGCTA	236
TWSNP937	contigs_5656	872	A	T	GGTCACAATGGCCAGAAAGT	CAAATCCTTCAAGGCAGCAG	242
TWSNP938	contigs_5664	1051	G	A	ACGGTTGCTGAAATGTAGGG	CAAAACCACTCCCTCCTTGA	215
TWSNP939	contigs_5667	172	C	T	GTTGTTGCTGTTGCAGGAGA	AGAAGCAGAGCTTGGACTGG	153
TWSNP940	contigs_5667	264	T	G	TCGGAAGACAACAAGCTCCT	TGTGGTTTAAGGGAGGGTTG	207
TWSNP941	contigs_5682	51	T	C	TGTATCATTCAACCCTGTCTGC	TTTGGTTTGGAGCTGAATGG	185
TWSNP942	contigs_5683	310	T	C	CCGATTCCACTCACTCCATT	CGAAAGATCCACCCAAAGAA	249
TWSNP943	contigs_5700	456	G	A	AGTTTGACGGGGTTGTGAAG	ATCCATCCACCAATCCATGT	242
TWSNP944	contigs_5703	576	C	T	CGGTGTCAGACAGGGAAAAA	GGCCAATCTGCAAGACTGTT	203
TWSNP945	contigs_5710	1355	C	T	TTGCGAGAGAGTGATGATGG	GGGCCAGTTTTGGAAGAGA	236
TWSNP946	contigs_5717	301	A	T	CCAGCGTCCATGCTCTTTTA	GTGCAGAAATTCGGGAGAAG	227
TWSNP947	contigs_5730	1132	C	T	CCTTACCGATGCCATAGAGC	CAGCCGAACAAGTCACTCAA	239
TWSNP948	contigs_5748	367	G	C	TCTATACACGCCGAGGGAAC	GAGGAGCCTGTGATGGAGAG	188
TWSNP949	contigs_5748	617	C	T	CTCTCCATCACAGGCTCCTC	AGCTTCGCTGAGAAACTTGC	216
TWSNP950	contigs_5748	1116	T	C	GAGCCAGCACTCGAAAACTC	TGTGATCATTTCCGCATGTT	222
TWSNP951	contigs_5776	1402	T	C	AACCCATTAGCCCCCATAAA	TTGCAAGTTGAAGGGTGTTG	240
TWSNP952	contigs_5789	975	C	G	TTCGGTGAATGATGCTTCTG	TGCTGGAGTGAGAACTCGTG	164
TWSNP953	contigs_5794	429	G	A	GTGCCTTCGACCAATCAGTT	AGCCCCAACACATCATCTTC	177
TWSNP954	contigs_5816	616	T	C	GGCAGCTCATCTTCCTCTTG	GGGTTGAACCGGCATTACTA	215
TWSNP955	contigs_5819	302	G	C	GTCTGCACCACCTGCTGTAA	GCATGGGAACCAAAACTTGT	225
TWSNP956	contigs_5821	780	A	G	TGGTGCAACCACCAATCTTA	TTTCCAATGGTGGAATGGAT	239
TWSNP957	contigs_5835	529	C	G	GCATGCTGAGTGTTCTTGGA	AGCTTGCGCTTCTTTACCAA	221
TWSNP958	contigs_5836	320	C	A	TGCTTCTTTCCCCTCTTCAA	GTGGGAAATCCAAGCAAGAA	228
TWSNP959	contigs_5836	1204	G	A	CACATTTGCCTTGGGAGTCT	GCAGATTGGGGACAAGAAAA	166
TWSNP960	contigs_5845	377	G	A	ACTTCATGGGCCACTTCAAC	TCTCCACAACCTCAGGGAAC	213
TWSNP961	contigs_5845	536	T	C	AAGATGATGGAGGCTCATGG	GTGGCAACAAGATGCTTGAA	211
TWSNP962	contigs_5864	269	G	A	CCTGACGAGTCCAGTGACAA	TTCTGGCCAGCTTTCATTCT	236
TWSNP963	contigs_5876	52	G	T	TCTCGAGATTTGTGTTGGTGA	TTCCCAAACTTGGAATCACA	170
TWSNP964	contigs_5899	213	T	C	ACCCTTCTCCCTCAGTAGCC	AAGCATGAAGCTTTGGAGGA	210
TWSNP965	contigs_5908	191	G	C	AAATGAACCATGCCAAAAGC	GAACTCCGAGCAGAAATTGG	164
TWSNP966	contigs_5909	1634	A	C	GCTTGAGCAGGAGGAGGAG	GAGGCTTTGTGTTTGGGAAC	247
TWSNP967	contigs_5925	274	T	C	TTCTCCTCGCTTCTGGTGAT	GCCACTGCCTCTTCAAGTTC	208
TWSNP968	contigs_5932	1389	T	C	GCCTTTCTGCTGCTGGTATC	CCAATTCCAGAGCCATCATT	220
TWSNP969	contigs_5932	1498	A	T	GCCTTTCTGCTGCTGGTATC	CCAATTCCAGAGCCATCATT	220
TWSNP970	contigs_5953	618	A	C	ACAGCGGCCATATCAAAAAC	AGAACGCTTCAGTGGTCGAT	183
TWSNP971	contigs_5953	980	C	G	ACTTGATTCTCGTCCGCAAC	CTCCTCCTGCACCATCGTAT	207
TWSNP972	contigs_5963	300	T	C	TCGCAAAATAAACCATGCAA	TGGGTGAGGATGTTGACAAA	233
TWSNP973	contigs_5972	48	T	G	CCAGAAAGATTCTAGGTGTGAGC	GAGCTGCAAAGGGAATTACG	207
TWSNP974	contigs_6004	692	A	G	CAGCTGCTTCTTCGGAAACT	CGGATAATGTGGGAGCTGTT	195
TWSNP975	contigs_6019	868	A	T	CCCAGAACCAAACTGAAAGC	ATTGATGCTGTGCGAGTGAG	168
TWSNP976	contigs_6023	595	G	A	ACCAAAAACCAATGGCTCAA	TCCTTTTCTGCACCCAAGAT	157
TWSNP977	contigs_6026	647	C	G	AAGTGCTGGTGCTTCTGTTG	CTGCCTTGGCAACCCTATTA	197
TWSNP978	contigs_6030	588	T	A	GGCGATCTCTTGAAGGTGAG	CACTCGCATTTTTGGTGATG	241
TWSNP979	contigs_6041	732	A	T	AGAAGATGCCCCAGATGTTG	AAGCCCAAAAGCAGGTGTAA	167
TWSNP980	contigs_6066	522	G	C	TGTTGGATTCTCCGTTGTGA	ATGGAGGGAAGTCTGTGGTG	160
TWSNP981	contigs_6066	717	G	T	CCACAGACTTCCCTCCATGT	TTGGAGGTGAAGGAGTGGAC	247
TWSNP982	contigs_6107	1024	A	G	AGGTTGCAGAGGAAGGTTGA	AGGTGCAGGTGCTTGTCTTT	174
TWSNP983	contigs_6110	1273	T	C	TCAGCAATTGGTCAGCTTTG	TTCAACAAGGGGAGGATGAG	196
TWSNP984	contigs_6118	184	G	A	TCTGAACTGCCAATCCTTCC	GGTCCACATCTCCCTGACAT	233
TWSNP985	contigs_6119	445	T	C	AGGAGTTCAACACTGGACCAC	CGGAGGAACATTTTGCTGAT	241
TWSNP986	contigs_6124	717	T	G	TCGAAACTTCGCTGTTGATG	AAAGTGTAGCCCGTCGAAAA	218
TWSNP987	contigs_6131	439	T	C	ATTTTCAGGTGAGCGAGTGC	TCGTCCACCACATGCTAAGA	171
TWSNP988	contigs_6135	556	G	A	ACACGCTGAGCTCCTGAAAT	CTGAAGCGGAAAGGAAATTG	187
TWSNP989	contigs_6144	718	G	C	CCAAGCTTCAGTGCCTTCTC	GTTGAAGTCTCTGGCGGAAG	206
TWSNP990	contigs_6144	876	T	A	CTTCCGCCAGAGACTTCAAC	CTGAAGCAAGGAAAGGATCG	247
TWSNP991	contigs_6160	33	C	G	ATGAGTTGGATCGGGGTATT	CAACTTCTGGAGGAGCAGGA	249
TWSNP992	contigs_6187	586	T	C	CGGCAATTGCTTACGCTTAT	ATGGCTTGCTCTCTCTGCTC	172
TWSNP993	contigs_6198	493	G	A	CTCCTGTTATCACGCTGCAA	ATGGTTTTGAGGCCTTCCTT	160
TWSNP994	contigs_6240	620	C	T	TCATTTGCTGAGGTCATTGC	CAGCTAAAAAGCCCGAATTG	200
TWSNP995	contigs_6240	728	A	C	CAATTCGGGCTTTTTAGCTG	AGCCTTCTGAAAGTGGTGGA	223
TWSNP996	contigs_6242	189	C	T	TCTTGAGATGCCACTGCAAC	CCATTGGGGATGTAGATGCT	205
TWSNP997	contigs_6250	85	A	G	GGGAAGGAAAATGCACACAG	CCATTTTCATGCCATCATTG	248
TWSNP998	contigs_6253	200	T	A	ACGCACAAACCCACCTTAAC	CATTTGGCTTCCCAAGAAAA	241
TWSNP999	contigs_6253	525	G	C	GGGAAGCCAAATGCAGAATA	CCTCAACGGGAGACATCACT	226
TWSNP1000	contigs_6266	255	G	C	AGTGGGCATTGAAGATGGAG	TCCAAGCGATCATTACACCA	171
TWSNP1001	contigs_6284	927	C	T	ACGCTATGACACGGAGGAAC	TTCCGATAATGCTTGCCTTC	226
TWSNP1002	contigs_6296	123	G	C	GGTGAGCCTAACCAGAAACG	CGGAAGAGGCGAAACTTATG	175
TWSNP1003	contigs_6301	957	A	G	GATCAGGGAGCGTAAGGTGA	TATGGTCCCCAACCAAGAAA	170
TWSNP1004	contigs_6315	158	G	A	ACACGATGGCAGCTAAATCC	TTGAAGATGCTTTCCAGTGC	222
TWSNP1005	contigs_6326	384	A	C	GTGTTAGGAAATGGCCCAAA	TGGACACCCTTTGTTGGATT	243
TWSNP1006	contigs_6335	489	A	G	ACTGCCCTCTTGTCCTTCCT	CCAGTGCTTGTACGTCTCCA	242
TWSNP1007	contigs_6335	589	C	T	TGCCAAGGCCTATTTTCTTG	TCCATTTTACCGCCTTGAAC	203
TWSNP1008	contigs_6352	1501	G	C	AAAAGGCCCCAATATCATCC	TCCTAACGTGGTTGCTCCTC	200
TWSNP1009	contigs_6361	67	C	A	AAGCAACACAGAGAGCACGA	TTCCAACCCATTTCACGATT	168
TWSNP1010	contigs_6374	1052	A	G	TGATTGCAGTGGCACTTGAC	TCTATCTGGAGATGGCAATGG	154
TWSNP1011	contigs_6375	216	T	C	GGATGCACCATCATCTCCTT	ACTGTTTGGGGGTTTGTTCA	210
TWSNP1012	contigs_6378	403	G	A	TGTCAGGTTTGGTGAGTGGA	TGGCAAGGTGAATGAGAAGA	152
TWSNP1013	contigs_6381	1473	G	C	GAAGTGGAAGCAGCTTGGTC	CATCCTACTTGCAGGTGTGC	190
TWSNP1014	contigs_6387	199	C	T	TCAATGCTCCTTCAACACCA	GGAGAAGCATCTGGTGAAGC	236
TWSNP1015	contigs_6420	552	C	T	CGCCCAATGCCTACATACTT	TTTTCCAGCCCCTGTTATTG	158
TWSNP1016	contigs_6420	792	C	T	CAATAACAGGGGCTGGAAAA	AGGCCTTCTTTAAGGGCAAG	238
TWSNP1017	contigs_6420	897	G	C	AAGCCAGGTCCACACAAGAT	GAAGCTGGGAAAAACAGCAA	246
TWSNP1018	contigs_6428	1225	G	A	GCAGCACCTGATGGAATCTT	TTGCCTCCAAAAGAATACCG	169
TWSNP1019	contigs_6478	1710	G	A	GGTTGGGTGAGCTTGAAGAG	CGAAACCTGGCTTCTTCTTG	211
TWSNP1020	contigs_6499	1115	T	C	TGGTGTGTCAAGCATTTCGT	TCCTGTTGCTGAGAATGCTG	220
TWSNP1021	contigs_6569	314	A	G	TTAAAGCTGGTGCGAAGTCA	CCTTCCCACTCAACCTTCCT	205
TWSNP1022	contigs_6602	237	T	C	CCCCTCCTACTCCCCTATCA	CGTTGAAGGTTCCCGTCTAA	164
TWSNP1023	contigs_6611	542	T	C	TAGAGAATGAGGCAGCAGCA	CAAGCTCCCACATCTTGTCA	228
TWSNP1024	contigs_6614	62	G	C	TGGTACCAAAATCCCAAGGA	CTGGAGCAAATCACCATTGA	226
TWSNP1025	contigs_6625	823	C	T	CACGATGAATCTGCATCAGC	TTTGCCCACATAAGACCACA	191
TWSNP1026	contigs_6652	1333	A	C	TGATCCCATACCACAAGCAA	CTGGATGAAAGGGCACAACT	162
TWSNP1027	contigs_6656	441	C	A	CTTGATGCCCCTGATGTTCT	TTCAAGCGAAGACGAGGATT	225
TWSNP1028	contigs_6660	415	A	G	TTTTCCTGTCAACACCACCA	CTCAGCTGAAAGACCGTGTG	223
TWSNP1029	contigs_6670	428	C	T	GCTGCTCTGCCTTGAAAACT	AACTGGAGACCCATTTGCAG	227
TWSNP1030	contigs_6697	2156	T	C	GCTTAGCCAAGGGCATTGTA	CATCTGAAGGGTCGGAACAT	183
TWSNP1031	contigs_6708	995	T	A	TGAACTGAGAACCGCTACCC	GTGAGGGAGGACAGCAAGAG	187
TWSNP1032	contigs_6708	1196	A	C	TCCAAGGAACTGCAAACTCC	GCCGAGGTAGAACCTGTTTG	212
TWSNP1033	contigs_6731	752	A	G	CAATGCAGGGTCCAATTTCT	GATTTGACTGGCCAAAGGAG	231
TWSNP1034	contigs_6732	864	A	G	TAGAAGGGATGGAAGCATCG	CCAAGCTAAGCTGCGTTCTT	246
TWSNP1035	contigs_6749	313	C	T	ACTCCTCTGCCTCCTCCTTG	AGACTCGTCGAGATCGCACT	205
TWSNP1036	contigs_6759	628	C	T	ACGACCCTGTTCGGTTTATG	TCAAAATCCTCAACCCCTTG	240
TWSNP1037	contigs_6783	314	A	C	CTTCTTCCTCTCCGGTGTTG	CGGAGAAAATGTGGGAGATG	182
TWSNP1038	contigs_6785	2063	A	G	AATGGGAGCATTGACTCCAG	CATGACTGCCGTCTTCTTCA	211
TWSNP1039	contigs_6796	388	G	T	TTTCTAACACAGGGCCATCC	TGGGGACCTTTGTTTGGTAG	199
TWSNP1040	contigs_6796	712	T	A	TCCATCATCTGCTGCTTTTG	GTGTTCATGGGGCTCTTCAT	213
TWSNP1041	contigs_6815	514	A	C	CTTCACACCCACCTTCACCT	GAGGAAGACGACGAAGATGC	154
TWSNP1042	contigs_6835	726	C	T	GGAATGCAAGAAACCCAGAA	GAGGTTGGCGGCAACTATTA	216
TWSNP1043	contigs_6863	1047	T	C	CTGGTCAGGTCAACCAAAGG	CAAACAGGCATGGGATCTTC	233
TWSNP1044	contigs_6877	368	A	G	GCTTTGAGGGCACATAGCTC	AGGTGGTTTTTCTGGTGCTG	210
TWSNP1045	contigs_6877	459	A	G	CAGCACCAGAAAAACCACCT	CCTGCTACGTTTTTGGGAAA	182
TWSNP1046	contigs_6894	1173	C	A	TTACATGGCCCCTCTTTACG	ACCTTGGCACCAACAAAAAG	219
TWSNP1047	contigs_6895	841	T	C	AGGCGGTGTAGGAAGGAACT	TGTCCACCCCTAATGACTCC	178
TWSNP1048	contigs_6904	193	T	A	CATGCCAAACCATTCCATT	TGGACTGGAATAGAACTCGAA	198
TWSNP1049	contigs_6908	92	G	C	TTCCACATCCGACTGAGACA	GAACCCCAAGCTTAACAGCA	240
TWSNP1050	contigs_6916	209	A	G	TAAGCCTACGTGGTGGAAGG	TCCCTAAAGGGAACCAAACA	156
TWSNP1051	contigs_6919	27	C	A	GAAACAGCATGAACACAAAACA	CGTCTTGCACTCAAATTCCA	190
TWSNP1052	contigs_6925	528	T	G	CTTCAATACGCCCCCATCTA	AGTGAAGACGGTGAGCAACC	230
TWSNP1053	contigs_6933	719	C	A	TTCAGGGGTAAGCTTCAAGG	CCATTAGCGAGGCTGAGAAG	197
TWSNP1054	contigs_6956	332	T	C	TTGACGGTAACCCAGTAGGC	TTGAGCTGGGAAGCAAAACT	220
TWSNP1055	contigs_6972	91	T	A	CATGCCCATGATAGCAGAAA	TGTGGTGAATGAGGCTTGTC	236
TWSNP1056	contigs_6972	701	A	G	AAACATCTGCACCACGTTCA	TTGTTGGAGCCCATTTCTTC	225
TWSNP1057	contigs_6974	550	G	T	AGGCAGAACAAGCAACCTGT	CGGTGCATCACACGGTATAG	243
TWSNP1058	contigs_6984	521	T	C	CCTTCAGCGCTTCTCCATAC	GTCCACTCAGGCAATTTGGT	180
TWSNP1059	contigs_6994	1124	A	G	AAAGCTGCAGAAGCAAGAGG	TGCTCTTCCCCGTTATGTTC	176
TWSNP1060	contigs_7014	340	T	A	CTCTCCACGCCAGTTTGACT	TCCATGACCTGCTGTCATTC	164
TWSNP1061	contigs_7019	125	A	C	AAAGCAACCTCCAACACCTG	CCACATGCAGCGTTACAATC	179
TWSNP1062	contigs_7049	880	T	C	AGGTGCCTGGCCATATCTAA	TGCTCTAGCAGCCAAGTCCT	244
TWSNP1063	contigs_7051	653	T	C	GAGGTTTGGAGCATCAAGGA	TCACATCACGGCATTTCCTA	171
TWSNP1064	contigs_7056	1466	A	G	TGGGGAGCCATCTGTAGTTC	CCATATGCCAATCACCTCCT	233
TWSNP1065	contigs_7068	408	G	A	GTACTGGAGAGGTCCCACGA	GATATCAGACACGCGCACAC	221
TWSNP1066	contigs_7069	294	C	A	GTGAGGTCTTGCAGGGAGAG	ACCTGCCAGCCTAGAATTGA	180
TWSNP1067	contigs_7080	660	A	G	CACACACCAATGGACGCTAC	TGAATGAGGTTTGTGGAGCA	214
TWSNP1068	contigs_7099	818	A	T	TACGGATGGCTTGTTGCATA	GGTTCAGAAGTCCCCCAACT	156
TWSNP1069	contigs_7107	452	C	T	CCAGCGTACATTTCTGTGGA	TTGCTACAGCACCAGCCTTA	186
TWSNP1070	contigs_7121	234	T	A	GAAGACAATCCCGTTTCCAA	CCCCTGAAAACTAGACAGAAGC	172
TWSNP1071	contigs_7137	1199	C	T	TGATGTCATTGAGGCAGAGG	AATGGCAACTGACACAGCAG	190
TWSNP1072	contigs_7138	445	A	G	AGGTGAATTCAGGCTGTTGG	ACGTCTCCCGGTTCTAAGGT	165
TWSNP1073	contigs_7169	388	T	G	AAAATTCGGTAAGGCCCAGT	TCGCTCTTGGTACTTCCTCAA	193
TWSNP1074	contigs_7182	186	A	C	AAGGCTTGGCATTAATGAGG	CCGAGTTCTCTGCTCTGCTT	217
TWSNP1075	contigs_7182	465	A	G	TTCCCACCTGGATTATGAGC	GAAGTGGATTTGCCACGATT	192
TWSNP1076	contigs_39246	142	C	T	CCTTTCCTGCACGATGTTTT	CTGATGGCACTGATGAATGG	201
TWSNP1077	contigs_7200	1232	T	G	GGGTGTGGGTTTTTCCTGTA	TGGAACAACGTGTCTGGTAAA	169
TWSNP1078	contigs_7252	500	T	A	AAACCCAACTTGCTCCACAC	TCTCCAGCCACCTTCTATGG	200
TWSNP1079	contigs_7270	207	T	C	TGGACAAGGACAACGAGACA	CGGGGGAGACTTTCTTCTTC	213
TWSNP1080	contigs_7270	810	G	A	GGGATGGGCTGAGATAAACA	ATTGCTTGAACCCTTGATGG	236
TWSNP1081	contigs_7272	523	G	A	TCCACAAGAATGGGAACCTC	CAATTCGATATCCCCGTCAC	218
TWSNP1082	contigs_7304	950	A	T	GCGAGCGGAGACTTATTTTG	ATATGAAAGCCAGCCACCAG	229
TWSNP1083	contigs_7308	170	G	C	AACCCTATCAGTGGGGGAGT	CTCAATTCAACGGGACACCT	229
TWSNP1084	contigs_7336	125	T	C	CAGAACACCGGGTCTTGTTT	GACCCCAAGAACCAACAGAA	190
TWSNP1085	contigs_7360	816	G	A	TTGGTTGACATTTCCATTCG	CATTGGATGGGCTCAAATAGT	745
TWSNP1086	contigs_7360	1144	A	G	TGATACTATTTGAGCCCATCCA	TCGATGGCAATCATCATCC	235
TWSNP1087	contigs_7391	307	G	A	AAGCCATGTTAGGGTTCACG	GGTGAAGGCTTGGATTTTGA	189
TWSNP1088	contigs_7414	295	T	A	AGGCCCTGATCTTCCATCTT	GCTATCATGCAGAGCAACCA	168
TWSNP1089	contigs_7424	372	A	G	AGCGGGAGCAGTAATCAAGA	GTCGAATGTTCGGAGGAAAA	197
TWSNP1090	contigs_7424	804	G	A	CAGTGTCCCAAAACCCATCT	TGTCGTTCCTCCAAATCCTT	237
TWSNP1091	contigs_7430	1480	G	A	GGTGTTAGAAACGGGGGAGT	AGATTGCTGTTGTTCGTGGA	208
TWSNP1092	contigs_7452	183	T	C	CAATGCCTTACGTGATTGGA	GATAAAGGCTGCTGGTGCTC	175
TWSNP1093	contigs_7471	299	C	T	TCCAACGTGAATAATGAAGCA	AGATGAATTGGCAGCTTTGC	171
TWSNP1094	contigs_7500	648	T	C	CAAGATAGCTTCGGCACACA	CAGCGAACACAACATCAACC	245
TWSNP1095	contigs_7501	848	G	A	ATGTGCATTGATGGCGAGTA	TCCCAATAACAACGCTCTCC	217
TWSNP1096	contigs_7505	715	A	G	CATGCTGTCATGGGACTACG	CTTTGGGGTGTGGTGTATCC	150
TWSNP1097	contigs_7516	1164	C	T	TTTGTGCGTGTTTTGTGGTT	TCGTTTCCCTCTCTGCTGTT	188
TWSNP1098	contigs_7522	755	C	T	ATTTTTGGAATGGCTGTGGA	TCAACGACAACCATTGAACG	171
TWSNP1099	contigs_7532	258	G	A	AATTTCCGGAGCTCAACCTT	ATATAAGTCCCGCCCATCCT	159
TWSNP1100	contigs_7555	376	G	A	TAGGACACCAATCCCAAAGC	GGTTGACAGCCTCCACAAAT	156
TWSNP1101	contigs_7557	391	C	T	GGAGATCGGAGTTCTCAACG	TGAGGTTGAGGGTGATGGAT	168
TWSNP1102	contigs_7566	158	T	G	TGACGGCATGATTCTTCTGA	GGAAATGGGATTCTCTGTGG	170
TWSNP1103	contigs_7567	780	C	A	CCTGAGAAGCAGGTTTGTCC	ATGAAGCAGAAATGGCATCC	198
TWSNP1104	contigs_7572	911	T	C	AAGGCACTTGGGTAGCAGAA	GAAGAAAGTTGCGTCGAAGG	161
TWSNP1105	contigs_7584	548	C	G	GTCCCCTGTTCAAACCTCCT	ATCTCCTCGTCATCGTCGTC	207
TWSNP1106	contigs_7584	934	C	T	ATCCATGACCTCGCTCTCTG	AATCGAAGCCAAAACCATTG	184
TWSNP1107	contigs_7603	646	G	A	CCCAGTGGGCAACTCTTACT	CATTTGCTCAGCCATTTCAA	221
TWSNP1108	contigs_7643	100	T	A	CCTCCGACCAAGATATCACC	TAACACGCTTGTGGGAAACA	150
TWSNP1109	contigs_7666	488	C	G	CACGAGTTGGGTCTCTGCTT	CAGCTTTTGCACAGGATCAA	198
TWSNP1110	contigs_7691	512	T	C	CTTGCGCCAAATCCAATAGT	TTGCTCTTGGCACTGTTTTG	218
TWSNP1111	contigs_7764	42	A	G	CCCCTTGTTGATGATTGTAATATAGA	CATGTTGCTTCCCAATCCTT	230
TWSNP1112	contigs_7830	1367	C	T	TCGTACTGCCTGACATTTGG	AAGCTGAATTCCACGAATCAA	201
TWSNP1113	contigs_7842	756	C	T	ATGGGTGCTGATGATGTGAA	GTTGCGTGCATCCTTCTGTA	166
TWSNP1114	contigs_7843	650	A	T	ATCTGTTGGCAAGGAAATGG	GAGTTGGCAGATGCACTTGA	228
TWSNP1115	contigs_7846	850	C	T	CAGGAACATTGACACGGATG	CAATCCCTCATCAACCAACC	199
TWSNP1116	contigs_7848	335	C	T	CAAGCAAAGGTGCTCCTGA	TTTCAGCACTGTCATGTCTGG	225
TWSNP1117	contigs_7881	1463	G	A	TGAACCTCCCCAAAGATCAG	TTGGATCTCCATCCACCTTC	234
TWSNP1118	contigs_7903	621	T	C	CCAAAAGTTTGCCGACATCT	GCTCAACCACCTTTTTGGAA	231
TWSNP1119	contigs_7916	311	T	G	AAGGGTGAGTGGATGACGAC	GGACCTGTCCAGAGATGCTG	215
TWSNP1120	contigs_7923	36	T	C	CCCTCTTGCTGACTCTCCTG	ATTCTCCCAGAGGGAGTGGT	162
TWSNP1121	contigs_7947	143	C	G	TACACACCCATCAGCCTTCA	GAGGAGGGGGATGAAATGAT	159
TWSNP1122	contigs_7951	1345	T	A	CAGGTACAACATTGCGTGCT	TTCTAAGGGCTGCTGGTGTT	225
TWSNP1123	contigs_7960	175	G	A	ACATGCCTTCTCGTGGAAAC	TTGAGCATGACCAAATTCCA	154
TWSNP1124	contigs_7960	264	G	T	ACATGCCTTCTCGTGGAAAC	TTGAGCATGACCAAATTCCA	154
TWSNP1125	contigs_7974	1695	C	G	TCTTCTCCGTCCTCATCTTCA	TGAGGCTAGGGTTTTGGATG	246
TWSNP1126	contigs_7976	388	A	G	TGAGGCATCAGAGTCAGTGG	CAGTAGGCAGGCACCAACTT	172
TWSNP1127	contigs_7977	293	G	T	TGTTGGCTTGCTCGTTATTG	TCACCTTTTTCCCAGCATTC	161
TWSNP1128	contigs_7979	449	G	C	AACACGTCCCATCTTTCCAG	TGCATTGTATTGCCGTTGTT	157
TWSNP1129	contigs_7985	54	C	T	GCTTGATGAAGCTACGAGCAG	TGCCTGAGTCCCTCTTCATT	174
TWSNP1130	contigs_7988	164	A	G	CCGATGTTTTGATGGTACAGC	TGTGACTCTGGCATTGTTCAG	211
TWSNP1131	contigs_7988	280	C	T	CTGAACAATGCCAGAGTCACA	GCATCAACGGGAAAAGGATA	228
TWSNP1132	contigs_7994	697	A	C	CATGCTTGGGATCTTTTTCA	CCCCTTCTACACATCCCATC	200
TWSNP1133	contigs_8019	137	C	G	CCTTGGTAAGCGAATGTTGAA	TCAGCAAGGGCTAGGTGAGT	151
TWSNP1134	contigs_8020	131	C	T	CAACTCACATCCCCTGTGTG	TGTCTCCCTTCCCACAAATC	226
TWSNP1135	contigs_42466	210	G	T	TAGGAGGAAATCGGCATCAG	CCTGAAGGTGGAAAGAGCAG	197
TWSNP1136	contigs_8070	289	C	A	AAGTTCCCAACAACCACTGC	GTCATGGGCCAAGTCAAGAT	248
TWSNP1137	contigs_8074	1475	G	A	GGACTTCCAATCTCCCTGGT	AGGGGATGAAAGTGATTTGC	168
TWSNP1138	contigs_8080	622	A	T	GACATGTGGGAGGAGTGGAT	GCACACCAGTCACACCATTT	158
TWSNP1139	contigs_8087	414	C	T	AAGTCCCATGATGCCATTTC	TTGAGAAGGTGTTGCGAAAG	197
TWSNP1140	contigs_8090	372	A	G	GGCCGTTTACCACACACTTT	TTCAGGACACCCTCAAGGAG	172
TWSNP1141	contigs_8090	503	A	G	GTCCTGAAACCACCGCTTAG	GGAGTTATCGCGGATTGTGT	208
TWSNP1142	contigs_8094	162	C	T	GCTGGAGTCCTGATGGAAAA	CATAGGCACCCCACTAGCAT	154
TWSNP1143	contigs_8094	1211	T	C	CCTGATAGCCGTAGGATTGC	GGGGTTATCTTCCAAACACG	194
TWSNP1144	contigs_8096	236	C	A	CCCCATCATTACCTCACTGG	GATATCCGGCAACAGGAGAA	151
TWSNP1145	contigs_8099	579	G	A	GGAGGAAAGAAGTGCACGAG	GGGCAAGTTTGGAGAAATGA	202
TWSNP1146	contigs_8104	1289	C	G	ATCCAGGCCATTGCTCATAG	AAGCCAAAACCTCACCACAG	156
TWSNP1147	contigs_8164	413	A	G	TGACCATGGTTCCTCCTTGT	ATAAGGGACAGGCCTGGAGT	208
TWSNP1148	contigs_8183	46	G	A	CTTTCAGCATTGTGCGATGT	GCAGCCGTAGTTTCGACTTT	168
TWSNP1149	contigs_8186	456	C	T	TTATCCCCAGCAAAACCTTG	CAGACGCTTCCATTTCACAA	234
TWSNP1150	contigs_8231	506	G	A	TTTCGACCACATTGAAACGA	CATCCTACCACTCCGTTGCT	173
TWSNP1151	contigs_8236	238	C	A	CACTTGGGACGGATTTTGAT	TGTGGTCAAACGAGAACCAA	167
TWSNP1152	contigs_8237	644	T	C	CAGTGCAACAGTCCTCTCCA	GGTAACGTCGAGGATGCAAT	219
TWSNP1153	contigs_8241	24	C	T	TCTACAGGAGGGTGAATTGCT	AACACCATTCCTGCAGTTCC	229
TWSNP1154	contigs_8253	126	C	T	GATTGCGTGAGGACGTGAC	CAGAAACCCCCAAAATCAGA	215
TWSNP1155	contigs_8260	82	C	T	AACCACTCAGGCTTCAGCAG	CGTGGTTCAGAGCAGATCAA	152
TWSNP1156	contigs_8261	716	A	C	TCTTCACCGGGTTCTTCATC	ATGCTGCTCAGAGGGAAAGA	157
TWSNP1157	contigs_8281	213	A	G	TGCTTGAACAATGCGAAAAG	TTGCACGCTATGAAGGTCAG	166
TWSNP1158	contigs_8285	131	T	C	ATCCCAGTTCGTTGCTTCAC	TGAACCATCTCGGTGATCTG	237
TWSNP1159	contigs_8297	973	G	A	AGCCATTGTGGAAGGAGAGA	AAAAACTAAGCCGAGGACTCAA	249
TWSNP1160	contigs_8319	622	C	T	AGTCAACCCTATCGCCTCCT	GCGAGTTACCCTGCAAACAT	152
TWSNP1161	contigs_8321	303	T	C	GCATGTCCTCTCAGCATCAA	TGATGGCTTTGTCTCCTTCA	181
TWSNP1162	contigs_8331	923	T	C	ACCTTGCTCCAGTCTTTGGA	CTCAGTGTTGGATGGCATTG	229
TWSNP1163	contigs_8378	242	A	G	GCGGGGATAGAGTTGCAGTA	AGCGGCTAGTCCATTGAGTC	183
TWSNP1164	contigs_8380	310	T	C	GTATCCCGTGAATGCTCTCC	TGGTTGGGTACAGGAGTGTG	247
TWSNP1165	contigs_39502	245	A	G	TGTGGCACTCCTTTTCCTTC	CGAACATCCAGTTGTTGCAC	222
TWSNP1166	contigs_8413	463	G	T	GCGGAAATAAAGCTCAAAGC	TGGCAGCATCCACTTTCATA	226
TWSNP1167	contigs_8429	459	G	A	CAGCAGGGCAAACACAGATA	AGGCGACCTTTGTAAACACG	204
TWSNP1168	contigs_8435	660	G	A	TGCAAAACTCAGGGATTCAA	GCTTCTACTTCTACCTCAGGGTTC	193
TWSNP1169	contigs_8438	1504	T	A	GTTTCTCAGGCAGCTGGTTC	TATTGAGGGTTGGGGCAATA	228
TWSNP1170	contigs_8476	280	C	T	TTCATCGCAAACACTTGAGC	CATCATCATCCCTCTTCTTGG	193
TWSNP1171	contigs_8496	99	C	T	TGTTGAGATTCCTGGGGTTC	TTTCTTCCAAGAGGGTCCAA	168
TWSNP1172	contigs_8516	228	G	A	ACAGACATACGTGCGAGACG	TTCCATTCTCAGAAACTTCACC	208
TWSNP1173	contigs_8518	74	C	T	TGAGAATGGAACGAAGAGTGG	TCCTAGGCTTCTTGGGTTCA	150
TWSNP1174	contigs_8554	318	T	C	GGGATGCACATTGACGAAAT	CTCCCAGAGACAATCGCCTA	229
TWSNP1175	contigs_8563	329	C	T	TTGTTAGGTCAAGGGCGTTC	CAAGGAAAGGGGATATGCAA	212
TWSNP1176	contigs_8578	720	A	C	CCAAATAAGGCAGTGCACAA	TCCTTGGTGGTTGGAGTAGG	227
TWSNP1177	contigs_8635	806	C	G	TTCTGGCATGTCAAGCTCAC	CCTATCACAGCCGTCTCTCC	190
TWSNP1178	contigs_8706	474	A	G	CACGGATTAGCGAGAAGGTC	TTTTCAGCTGCTGCATTTTG	229
TWSNP1179	contigs_8706	709	G	C	GAATCCGCCACTGAAGAATC	TCCTCCTTCTCTTGGGGTTT	227
TWSNP1180	contigs_8706	851	C	G	AAACCCCAAGAGAAGGAGGA	CTCCATTCGCATCAGGAATC	169
TWSNP1181	contigs_8717	495	C	T	GGCTGTTTGCTCCTTTCTTG	TTGGAGATGCTCCTGTTCCT	164
TWSNP1182	contigs_8720	480	G	T	CGAGCTTCAGGGAGTATTCG	CTTGCTGCCACATCAGACAT	242
TWSNP1183	contigs_8742	2022	G	A	ATCACCACCAATACCCTCCA	AAGGTTCACGGGAGTGTGAG	201
TWSNP1184	contigs_8742	2151	T	C	TGCACACAGCTTCCTCACTC	GGATCCAAGTCGGTTGGTAA	160
TWSNP1185	contigs_8753	316	T	C	TTCTCCTCTCCGATCTGCAC	GCAACGATCTCCTTCCAGAC	243
TWSNP1186	contigs_8779	231	G	A	ACTTTTCAGCCGTTCCCTTT	TCGAAGTCGTCCTTGAGCTT	229
TWSNP1187	contigs_39321	227	A	T	GCAGAAGAAAGCCCTTGATG	CGTCTCTTCTTTAACTTCAATCTCC	241
TWSNP1188	contigs_8804	344	T	C	GCACCTATCAGAGGCGAGTC	AGGAGGCAAACACAATCCTG	235
TWSNP1189	contigs_8804	515	T	C	CAGGATTGTGTTTGCCTCCT	ATGGATGGTTCCAAGAGACG	231
TWSNP1190	contigs_8811	228	T	A	GGAACACCTGGGTCAACAAT	CAAAGCTGACGAATCATCCA	220
TWSNP1191	contigs_8836	1418	A	G	GCGATCCGGTGTTAAGACAT	CCAATGAAGGTTCCTGTGCT	219
TWSNP1192	contigs_8841	401	G	A	CACTCAGGGATGGTGGAAGT	GTCACCCCTCCTCTTTCCTC	155
TWSNP1193	contigs_8998	618	A	C	TCAAAACGATCCCTGTCTCC	TGGTAGGGGAAGCTATGGTG	249
TWSNP1194	contigs_8872	341	C	A	CCAAACTTGGACTGCGAAAT	GGGGGTATGGAATGAGGAAG	225
TWSNP1195	contigs_8887	617	T	C	TGAGGACATTTGGAAAGCAA	ATTCTCCTTCCTGCTGCTGA	242
TWSNP1196	contigs_8898	59	A	T	TCCATTTCCACATACTCCACA	GCATTGAAAATTTCGTTGGAA	161
TWSNP1197	contigs_8900	96	C	T	GAGTTTCAAAACTGCTCAATCAAAA	TGGATATTTGGAGCGCTTTG	150
TWSNP1198	contigs_8927	131	A	C	TCAGAAAAACGCAGAAGGAGA	ATCCCAATTCCTCCCTGGAT	159
TWSNP1199	contigs_8929	818	T	C	TACAAGGGCTTTGCGAAACT	GTTGCTGAGTGTGGGAGTGA	235
TWSNP1200	contigs_8936	295	C	T	AGGAACGAGTTCAGCTTGGA	TAACCACCGGGGTATGTGAT	222
TWSNP1201	contigs_8977	211	G	C	GTATCCTCCCAGCTCCCTTC	GAAAAGGCTCCCAAAACTCC	218
TWSNP1202	contigs_8987	65	G	A	GGTCGAAACGACCTCAACCT	CCTTTTCTGGGGTCTGATGA	188
TWSNP1203	contigs_8990	499	C	T	ACCAGAATGCCAAGAAATCG	CTGAACCAAAATGGGATGCT	160
TWSNP1204	contigs_9011	456	A	G	CGTCGGAATCGATAATGTGG	GTGTCTTCCCAACCAAGGAA	212
TWSNP1205	contigs_9011	792	G	A	ACCCATATGCTCCTGCAGAC	TGACTATGCGAACCCCTTTC	174
TWSNP1206	contigs_9011	990	T	C	CCTCCACCCAAAGATAGCAA	GCAAGATCAACGAACGGTTT	215
TWSNP1207	contigs_9011	1101	C	G	CCTCCACCCAAAGATAGCAA	GCAAGATCAACGAACGGTTT	215
TWSNP1208	contigs_9018	854	T	G	AGGCAGTACCTGTTGGATGG	AAGAGCAACCACAGCCTTGT	195
TWSNP1209	contigs_9031	88	C	T	CTTCTGAGCCCTCCAAACTG	CCCAGTCTCGGGTATGTCTT	161
TWSNP1210	contigs_9043	104	C	G	TCCGTGGAAGAGAACGAAGT	CACTCCTTCCCCACTATCCA	159
TWSNP1211	contigs_9079	598	C	G	AGCAACCTTGGCTGCTTCTA	GCCCAAGAAACTGCAGAAAG	178
TWSNP1212	contigs_9080	202	C	G	CATGGACGAGGTTACGGAGT	TCCTGTTGTTGCTGCTGTTC	159
TWSNP1213	contigs_9082	114	T	G	CTGTGCATGTTTTCCACGTC	TTCGTCCACATCTTCGTCAG	222
TWSNP1214	contigs_9082	324	C	A	CTGACGAAGATGTGGACGAA	GAAGACGGCGTTGTCTTAGG	175
TWSNP1215	contigs_9082	432	T	C	CCTCTACCACGCAGTCAACA	ACTTTGACGCACTGCACAAC	208
TWSNP1216	contigs_9111	816	G	A	TGAATGGGCTTTCGTTTAGG	GCCCTCCGCTTCTTCTTACT	213
TWSNP1217	contigs_9122	154	C	T	AGGGTTGGTGCTTGGTAGTG	TCTCCAAGGTCTCGACTCGT	236
TWSNP1218	contigs_9169	383	C	T	TCCTTGGGAAACTCCAACAC	AAAGAATGGTGGTGGCTCTG	184
TWSNP1219	contigs_9169	518	T	C	TCCTTGGGAAACTCCAACAC	GACATCCACCGCATAGGTTT	213
TWSNP1220	contigs_9172	541	C	T	CATCGTCCGGTTAGATGCTT	CTTGAGGGGTCCTGTTTGAG	199
TWSNP1221	contigs_9198	735	C	T	AGCAGAAACCTTACCGCTCA	GGATGTGGAAATTGGACTGC	248
TWSNP1222	contigs_9205	153	G	T	TTCCCATAACAACTAGACACAAGC	TTCCCACGAAATCCTCAAAG	160
TWSNP1223	contigs_9225	348	G	A	GTGGGGCCTGTCAATTAGTG	TTCTTTGGCAACATCAACCA	164
TWSNP1224	contigs_9225	501	T	A	TCTTTGCTCTGAACCCCAAG	ATCTCCCTCGTGGCTAAGGT	173
TWSNP1225	contigs_9235	62	C	T	ATGGGCTGCAACAACCAA	GTGGAGGCTTACGAGACGAG	198
TWSNP1226	contigs_9263	187	T	A	GCAACCATGACTCAAAGCAA	AGCTGCAAAGATTGGGAAGA	162
TWSNP1227	contigs_9280	192	C	G	CTGGCTCTCCGGTTGTACTC	GCTAAGCTTGACGGATCAGC	238
TWSNP1228	contigs_9280	904	A	G	GAATCAGGAGATGCCAAAGG	CAAAGGGTACGCTCTCTTGC	187
TWSNP1229	contigs_9282	247	A	G	TTCAAGCAAGCTCTGGGTCT	TGTTGAGCCAATGAAATGGA	229
TWSNP1230	contigs_9287	38	C	T	GGCTGCAGTGAGCCATGAT	CCATGCCTGGCTAATTTTGT	223
TWSNP1231	contigs_9290	338	A	G	AGGCCATTGTCTGTCCTCAC	TTCCACTTCTTCCCAAAGGA	250
TWSNP1232	contigs_9297	66	G	A	ACTGTGCGCCCTGACAATAG	CTGCTAACATGGCAACTGGA	248
TWSNP1233	contigs_9320	440	C	T	CCATCTCTTGACCTGGCTCT	GTGAGGAATCCGAGGATGAA	231
TWSNP1234	contigs_9320	522	C	G	TTCATCCTCGGATTCCTCAC	CAGCTGTTCGACCTGAGCTA	188
TWSNP1235	contigs_9348	257	T	C	GCAGCCATAGCCATTTGTTT	AGGTGATGGTGGGAGAGATG	160
TWSNP1236	contigs_9354	324	T	G	CCCCAAGGAGCTTGTTACAG	CTGGATATTTTCGCGTCGTT	247
TWSNP1237	contigs_9354	652	C	G	AACGACGCGAAAATATCCAG	GCATTTGGAGTTTGCTGTGA	216
TWSNP1238	contigs_9375	309	T	G	AGCACTTGCCTTTTCCTTCA	GGTTGGAACTCAACCTTGGA	237
TWSNP1239	contigs_9426	450	G	C	CGAGCTCCTAGAGCGAGACTT	GACCAAAAGAGGCAGAGGTG	226
TWSNP1240	contigs_9456	78	T	C	CGCTCTTTTTGAAGCCTTTG	CCTGGCTTGTGAGATTCGAT	175
TWSNP1241	contigs_9464	788	A	G	TTTTGGGAATTCCAGCACTC	ACGATTAGCTCGGCAGAAGA	161
TWSNP1242	contigs_9478	695	C	G	CAACACCCTGGAAAGGAAGA	TTGGAGGAATGGGTTCTCTG	212
TWSNP1243	contigs_9512	303	A	G	CACCGCTTCAATCTTCTCCT	GTTGGTGTTTTTCGGGAATG	196
TWSNP1244	contigs_9515	133	G	C	GAACTCCTTTGCCACCAAAA	CATGCTGTTCATCCCATCAC	154
TWSNP1245	contigs_9524	38	T	C	CATTGCCAGTGGGATTAAGG	CGTCAGTGTTTGTCTTGGTCA	196
TWSNP1246	contigs_9529	307	C	T	AGAAGGAGTCACCTCGCGTA	GCTCCAAACACGACAAGGAT	206
TWSNP1247	contigs_9536	859	A	G	GGCTCGTTTGAGAGAGAGCA	ACTTCACCCTCAATGGCAAG	235
TWSNP1248	contigs_9536	988	T	G	TGGCTTCTTCTCAGCGTACA	CCGATCACACCAATCCTTCT	190
TWSNP1249	contigs_9540	289	C	G	TTTCTGGTCCGTGAGATTCC	CTGTGCCACCTCCCACTATT	222
TWSNP1250	contigs_9549	593	T	C	CTTCCAGTTGGAGGACCATC	ATGGCTTTGGATATGGTGGA	199
TWSNP1251	contigs_9549	694	T	C	CTTCCAGTTGGAGGACCATC	ATGGCTTTGGATATGGTGGA	199
TWSNP1252	contigs_9580	706	A	G	AGAAACCGTGGTGGTGATGT	GTTTTCGGAATAGGGGTGGT	249
TWSNP1253	contigs_9596	745	G	A	GGATGCAAATGCTGCATAGA	TTTTGAGGAATGCCAGCTCT	218
TWSNP1254	contigs_9618	214	T	A	CATGGGCAACATATGTCAGG	ACTTGCCTGGAAGTGTGGAT	237
TWSNP1255	contigs_9650	539	A	G	TGCTTTTCGCCTTGATTTTT	TAATCGTGGTTCCCTTGTCC	224
TWSNP1256	contigs_9674	839	A	T	GTTGCTTCTTCTCGCTGTCC	CCCTTCAACCAAGGTGAAAA	162
TWSNP1257	contigs_9695	57	C	T	ATGGTGAACACAAGGGTGAT	CCATGGCCATCTTCATGTTT	181
TWSNP1258	contigs_9768	656	G	A	GACAATATGCTCGCCAGGTT	GCCAGACATGAACGACATTG	218
TWSNP1259	contigs_9772	662	T	C	CACCATGCTCTCCTTGATGA	TGACACACCTTGGGCAAGTA	231
TWSNP1260	contigs_9772	773	T	C	TACTTGCCCAAGGTGTGTCA	AATGTTTGCTTCTCGCTGGT	244
TWSNP1261	contigs_9789	235	A	T	GAACATTTTCGCGTTTCTCC	AACGTTTCTCGCTGGAAAGA	163
TWSNP1262	contigs_9807	453	T	C	TTCAGGGGAAGCAAAGAGAA	CTTACAACACCGCCCTCATT	200
TWSNP1263	contigs_9807	532	G	A	TTCAGGGGAAGCAAAGAGAA	CTTACAACACCGCCCTCATT	200
TWSNP1264	contigs_9817	957	G	C	TGACAGTGACGAAACGAAGC	TTCCCTTTGCCAATGCTATC	210
TWSNP1265	contigs_9817	1053	T	C	TGACAGTGACGAAACGAAGC	TTCCCTTTGCCAATGCTATC	210
TWSNP1266	contigs_9897	80	G	C	GTCAACATCAGCCCAGGATT	GACGCCTGTCATAAACAGCA	169
TWSNP1267	contigs_9897	178	A	G	GTCAACATCAGCCCAGGATT	GACGCCTGTCATAAACAGCA	169
TWSNP1268	contigs_9929	675	A	G	TGCTGTTGCACTTCTTCAGG	GAAGCGCTTGAAAGAGATGG	195
TWSNP1269	contigs_9929	900	C	A	GCAGCTTCATCCTCCATCTC	CTTTAACCCAACCCCTCTGG	207
TWSNP1270	contigs_9975	989	G	A	TGAGGGGCTTGATTACCTTG	ATCTGCTTGTCTTGCCGAGT	160
TWSNP1271	contigs_10004	520	T	C	GTGGGAGAAGAGGTGCTGAG	CTTGAAGCAGAACGCTGTGT	220
TWSNP1272	contigs_10069	747	C	A	TGGTCATGGGATTCTTGTCA	TGCCAATCAAAAGAGGGAAG	237
TWSNP1273	contigs_10077	92	T	A	CCAGACCGTAAGCAGACACA	ACAGGAGATGGTGCTCAACC	191
TWSNP1274	contigs_10077	219	G	T	AAACCAGGTTGAGCACCATC	GAGAAGAGCCTTGGCAACAC	200
TWSNP1275	contigs_10180	468	C	T	ATCGTTGAATGCCCAAGTTC	GACGCAATTTGTGTTGGATG	166
TWSNP1276	contigs_10196	434	A	T	AGCCTCTCTCATGGGGTTTT	GGACTTCAACGTGGCAATTT	193
TWSNP1277	contigs_10196	641	C	T	AAATTGCCACGTTGAAGTCC	ACGATTGCAAAGAGCTGTCA	201
TWSNP1278	contigs_10254	153	T	C	TCTTTCCCATGCTGTTCTCA	GAGGTTTAATGGACTCACAGTTCC	178
TWSNP1279	contigs_10264	263	T	G	CCTCCCTTCAGATTTCACCA	TTCCGCTGCACAATTTGA	250
TWSNP1280	contigs_10266	514	T	G	AACAAGTGACGAGCAGCAAA	TGTCAATCACATCCAATGCTC	242
TWSNP1281	contigs_10395	793	G	T	CGTGTGAGCAAAAACGAAAG	TTTCTCAGGCTCCCTCTCC	158
TWSNP1282	contigs_10414	861	C	T	GCTCACTTGGCTGCTACTCA	CAGTCCAATTGTCTTCCCAGT	230
TWSNP1283	contigs_10454	169	G	A	TTCTCCTGCATCTTGTGCTG	CAAAGCATCTTCCCCAAAAA	229
TWSNP1284	contigs_10498	75	A	T	CGAGCAGTGCCTCCTTCTAC	CACGACCTTGCTGTTGAGAG	178
TWSNP1285	contigs_10582	102	A	G	CCACCAGACCTAGCGAGAAG	TAAGGGTCACCGACTTCCTG	250
TWSNP1286	contigs_10582	332	G	A	TCATCCCCTCGTAAACCTTG	CAAGAAACTCATCGCCAACA	236
TWSNP1287	contigs_10592	490	A	G	TCTATACCTTCCGCGGTCAC	TGCTTCGTGTTTTCTTGTGG	247
TWSNP1288	contigs_10603	1209	C	T	CCAAAATCGATGACATGCAC	GTGTCGCAAGGAGGTTCAAT	230
TWSNP1289	contigs_10609	457	C	G	CACATACCGGTCCTGTACCC	GTCCGCTTAAAAAGGTGGTG	185
TWSNP1290	contigs_10620	678	G	C	GGAAGAAGAGCACGAAGACG	TCCCGGAGCTGTCTCTTTTA	215
TWSNP1291	contigs_10639	260	G	T	CCAACTCCAATGTGTTCGTG	GTCTCGCTTGGCTAAGCATC	188
TWSNP1292	contigs_10653	210	G	T	TTTGTTACGTTTGGCAGCAC	GCTTTTCGGTGAAAAAGTCG	172
TWSNP1293	contigs_10679	565	C	T	TGATGAGCTGAACCAGTTGC	GGGGAAAGAGACGGAGAAAG	195
TWSNP1294	contigs_10695	137	A	G	TGGCTGATCAATCTTCTGGA	GACTTTGGTGTGACGGTCCT	215
TWSNP1295	contigs_10700	404	C	T	GCTGCTGAATGGAACACCTC	ACTTCCTTTTGCAGCAGGTC	177
TWSNP1296	contigs_10759	144	A	T	GTGCCGGAGTCTAATGTGGT	GCCTCAACATCACAAGCTGA	165
TWSNP1297	contigs_10759	239	A	G	CAGAAAGCAGGGGATAGCAG	ATCGAGAGAGGGGTTTGGTT	168
TWSNP1298	contigs_10759	389	C	T	TCTCTCGATTCTGCTTCACG	GAAACCTTCAGCAGTGTGGAT	248
TWSNP1299	contigs_10800	407	G	A	CCTTCTGCTCTTGGCTGAAC	CTCGTTGCAAAACTCGTGAA	201
TWSNP1300	contigs_10827	41	C	T	GTAAACCCCCAACAACTCCA	TTCCCATGAGACTCGAAAGG	167
TWSNP1301	contigs_10868	315	A	C	CAAAAGTTTCCCATTTTGTGG	GGATGACAAGGCAAAATTCAA	159
TWSNP1302	contigs_10868	421	G	T	TTTCCCTGCCTCTTCTGAAA	TGAGAACATTGATTGCATTGG	202
TWSNP1303	contigs_10908	1040	C	T	TCTAGGACGCCAAAAGTGCT	GCATGGGGCATGCTAGATA	226
TWSNP1304	contigs_10925	892	A	T	TGAACACCACGATCACCACT	CCCACAACCTCTCAGGTGAT	242
TWSNP1305	contigs_10965	455	A	G	ACATTGCTGCTCCTGGAGTT	TTCAGAGTGCGACTCATTGG	227
TWSNP1306	contigs_10991	319	A	T	CCTGGCGATCAAATTCAACT	GGGTCTGATGACCCTGAAGA	184
TWSNP1307	contigs_10991	505	A	T	CCGAGTCATCTTCATCGTCA	CCTTGGACCGAGTTGTGTTC	231
TWSNP1308	contigs_10999	367	C	T	CAAGAACCTTCGCAATTCGT	ATGGGTTCGCTTGGTGTAAG	208
TWSNP1309	contigs_10999	667	A	G	ACATGGAAGGGAGACATTGG	CCACCAGGTAAGCAGAAAGC	225
TWSNP1310	contigs_11028	284	T	C	GTCTTCTGGAATGGGAGCAC	TGCTGCTTGTCAGGATTTTG	205
TWSNP1311	contigs_39933	52	C	G	CGTTTGGGATGGTGGAGA	CCTGCGCGGAAATAGAGTAG	183
TWSNP1312	contigs_11058	31	A	C	CGTCAACGTCAGTCTTCTTCTT	AGATCCGCACCAGAGTGGTA	238
TWSNP1313	contigs_11131	310	T	C	GACAGGCGCATTGTGATAAA	ATCAGATCCCGCATTAGCTG	240
TWSNP1314	contigs_42907	61	G	A	AACACAGACAGTGCCAGCAG	CGGATGAGGCTAAACCGTAT	188
TWSNP1315	contigs_11158	92	A	G	TTTCTTCGGGGTGATCTCAT	CCGCCTTAATCCAAAACTGA	191
TWSNP1316	contigs_11163	701	G	C	AGGGCTGCAATACAACCAAC	TTCTTCCTTGGGAACACCTG	168
TWSNP1317	contigs_11163	828	A	T	CAGGTGTTCCCAAGGAAGAA	GGATCGTACGGTGGTGAAGT	202
TWSNP1318	contigs_11198	724	G	A	AAGATGAACGGTGTCCAAGG	TGCTCAGAGGTTTGTGGTTG	247
TWSNP1319	contigs_11203	310	G	A	GCCCCTTCAGTGCAAGTTAG	CTTCGGGTGGTATGTCGAGT	213
TWSNP1320	contigs_11211	1029	G	A	ATTCGGCCTTTGAAGATTGA	TCAACAGGACACTGCTGACC	249
TWSNP1321	contigs_11228	721	T	C	GAGCCATCGGCAAATGTAGT	TCGTGCAAAATGGAGACAAG	154
TWSNP1322	contigs_11237	186	C	T	TGTAGGACCGCGACATTGTA	GATGGTCCCGGCAGATTC	157
TWSNP1323	contigs_11249	287	T	C	GAGACGTTGGACGAGATGGT	GTCCAAACATTGTCGCAAAA	170
TWSNP1324	contigs_11350	1171	T	A	CGAAGACGTGTCGAAGTGAA	GCCCTTGAGTTCATTTGCTT	203
TWSNP1325	contigs_11421	112	A	G	TATTCCAGCACCACCTCCTC	GGTCTTCGTTCTTGCTTTGG	160
TWSNP1326	contigs_11421	194	T	C	TCCTATTCCAGCACCACCTC	TGAAACAGAGAGAGAGAGACATGG	203
TWSNP1327	contigs_11431	533	T	C	GCACGGAGCTTTATGAGGTC	CTCAGCAACCACATCCAATG	161
TWSNP1328	contigs_11432	793	G	C	AAATGGCCAGCAAACTCATC	GGGGCACACTCTGGTAGTCT	215
TWSNP1329	contigs_11445	275	T	C	CGATCAGCGTTTTTGCAGTA	CGTCTTCATCCTCCCATGAT	209
TWSNP1330	contigs_11445	684	A	G	TGGGGGAAAAGATGAAAAGA	TCCGCCCCTTTTAGAGAAGT	174
TWSNP1331	contigs_11478	270	T	C	AGCCCTTGGAAGTTTGGATT	CAGGCTGTGCATCAACAAAG	215
TWSNP1332	contigs_11483	277	T	C	TCCATTGTTGAGCTGAGTGG	CGGGGAAATTTTGAAGATGA	197
TWSNP1333	contigs_11554	506	G	A	ATTCGATCCCACCACACATT	ACAACCGAGAAGAACCATCG	216
TWSNP1334	contigs_11561	223	G	A	TTGCCTTGAAACAACCTGTG	GAAGTTCGAACCGATCTGGA	174
TWSNP1335	contigs_11620	1232	A	T	ACAAGGCCGAGAAGATAGCA	AACTGGGAAACCCTTCTTGG	191
TWSNP1336	contigs_11650	621	T	C	GAGCCATGCTGGAGACTTTC	GAGCTAGCTTGCCGTCACTT	191
TWSNP1337	contigs_11668	407	A	T	TGGCATTGATTGATTCAGGA	GTGCACCTCTGCTTGCATTA	204
TWSNP1338	contigs_11703	40	G	A	CAATCCCTCTCGGTCATCTC	GAGCAAATCCGCAAGAAAGA	158
TWSNP1339	contigs_11715	124	T	G	ACGTTCCTGTGGAGGATTTG	CTTCCCTGCACAATGGTTCT	169
TWSNP1340	contigs_11726	457	C	G	TCCGAGTCTTTATGGGATGC	AAAACCTGGTGGAAGCACTG	231
TWSNP1341	contigs_11744	696	T	C	TTTTGCCTTTGCTACCTGCT	GAATCAGCCACAAGCTGTCA	207
TWSNP1342	contigs_11775	852	A	G	GGGCTGAGTGAAGCATTTGT	TTCTGCATTGACCTCCCTTC	245
TWSNP1343	contigs_11784	1263	C	G	GGGGTTGAGTTCTTCGGTTT	GCTTCTGCAAGGGAGTTCTG	216
TWSNP1344	contigs_11787	721	C	A	TCGATCGTCTCTTTGGGAAC	AACGAAAGAGTCGGGGAATC	153
TWSNP1345	contigs_11846	84	A	G	TTTATGAGACCTGCCAAGCA	GCTCTCTTTTGACGCCAGAG	204
TWSNP1346	contigs_11915	357	G	A	TCCAGGAAAGCAGGAAAAGA	GTTGGGAGACGTTTTGCATT	239
TWSNP1347	contigs_11935	136	A	G	GCTGCAGAATTGGGTCTTGT	GTCCGGGGCTTTACTGATTT	209
TWSNP1348	contigs_11942	166	C	A	GGGACACATGGACCTACTGC	TGCTTCATCCTCTCCAATTTC	171
TWSNP1349	contigs_11968	98	A	G	TCATGGTTTTCCTCCGTCTC	GGTACGGCTAGGGGAAGAAG	218
TWSNP1350	contigs_12002	866	T	G	GCAGCGTAATGGAAATGGAT	GGCCAACCGAAGAACTACTG	214
TWSNP1351	contigs_12025	255	A	G	AAGGAAAGGTGCAAAAGCAA	TCCTTCCCTTGTTCTCTCCA	247
TWSNP1352	contigs_12026	407	A	G	TGTACCTGGAGGCCTAATCG	CCAAGAAGCCGTCTAAGCAG	156
TWSNP1353	contigs_12075	63	C	T	CAGGCATAGCCTGAAGAACA	AGGAAAAGGCCTGGTACGAT	172
TWSNP1354	contigs_12086	86	C	G	GTTGGCCAGGGAGAAGAAAG	ACACAGGAAGGGAACAAGGA	217
TWSNP1355	contigs_12086	187	A	T	GTGAAGCCGGATCTCTTTTG	ACACAGGAAGGGAACAAGGA	153
TWSNP1356	contigs_12092	494	T	A	AATGGTAATGGAGGCAGGAA	CATCAAGCCGAAAACCAAAT	150
TWSNP1357	contigs_12093	47	C	T	CACTCCATGGTGGCTTTCTT	CATCAAGCCGAAAACCAAAT	226
TWSNP1358	contigs_12121	293	A	C	TGGCAGCAATTCTTCCATTT	GCAAGAACAAAAGCCAAAGC	247
TWSNP1359	contigs_12175	639	T	C	CAACCCTTTGAACCTCAAGC	GTACCGACGCTTTTGTCCAT	234
TWSNP1360	contigs_12175	735	G	A	GAGTCGCCTCTGAGTCCAAC	GTACCGACGCTTTTGTCCAT	172
TWSNP1361	contigs_12175	885	A	G	CAACTCGTTCGTCCTCAACA	ATAGGACTCGGCATGACTCG	242
TWSNP1362	contigs_12178	309	C	T	CTCGAGCAAGCCAAGAAATC	CACTGGCATCAGCATAAGGA	247
TWSNP1363	contigs_12178	865	A	G	TGCAAAGACTGCTGGTATGC	CACTGTCATCCTCCTCGTCA	239
TWSNP1364	contigs_12187	102	G	C	CGAATCACAAAATGCAGCAG	GTTGCTTGCATCCTCCAAAT	164
TWSNP1365	contigs_12196	183	A	C	GCCTATCCAACCAGGATGAG	TGGATCTATGTGCCCTGACA	186
TWSNP1366	contigs_12227	152	T	C	CAATTGACTCGTCTCCAGCA	GGCTGTTGAGGCTTTTCAAG	245
TWSNP1367	contigs_12267	149	C	T	ACACAGGCAATGATGATGGA	CCACACCAGGGAGCATAAAT	235
TWSNP1368	contigs_12286	79	C	T	TGGAAATCCTAAACCCCAAA	CTCTAGAGGCCACCCACAGC	200
TWSNP1369	contigs_12293	150	T	C	CCCCCATGATGACTATGGAT	AAGGGCCTGCATTACAACAC	191
TWSNP1370	contigs_12318	99	T	A	CTTATTCATGGAGCCGCAAC	TCAACTTCCACATTGCCAAA	153
TWSNP1371	contigs_12318	678	C	G	CTGTTCAACCTCCAGCCAAT	CAGCTGCGAGCATATTTGAA	181
TWSNP1372	contigs_12343	1338	A	G	ATGAAGGTGATGGTGGTGGT	CAACCTCCTGTTTCATGCAC	156
TWSNP1373	contigs_12503	709	A	G	TGATCTGCTTTGCGTTTGAC	TTAGGCCTTGAGGCAAAGAG	194
TWSNP1374	contigs_12540	364	A	T	GCAGAGCTCTCAAAGGGTTT	AGGAGGTGGGTTCATCTGTG	163
TWSNP1375	contigs_12551	61	G	C	ACCAGAAGCAGGGAAGCTAA	CGCTCCATCGTCTTCTTGTA	150
TWSNP1376	contigs_12587	916	C	T	TCTGAAATTGCTGCTGAGGA	TTGTTGTCCTTGTCCGGAGT	158
TWSNP1377	contigs_12601	88	T	C	GCATCCTTCGTTTCGTCTGT	TGCCACCATTTCATTAACCA	227
TWSNP1378	contigs_12603	473	G	A	TCAAGGGAGTCCTGCAAAGT	AAGAGTTCAGAAGCCGGACA	210
TWSNP1379	contigs_12613	354	T	C	CGGTGCCTCCAAATACATTC	TTGATTGGTGAACAGGTGGA	158
TWSNP1380	contigs_12670	672	T	G	ACCCTTCATGTGCCAGTCTC	CTGCTCTTGTATCCGGAAGG	221
TWSNP1381	contigs_12671	901	T	C	CCAAGTGAGGGCATTTCTGT	CCCCAATTTTGAGCCTATGA	158
TWSNP1382	contigs_12815	59	A	G	TACTCCACCAAGGCAACGAT	CGAGACCCTGCTACACCATC	154
TWSNP1383	contigs_12844	337	T	C	CATGCCAAAATCTTCGAGGT	CTGCTGCTCACAAGCACTGT	204
TWSNP1384	contigs_12850	233	T	C	CAAGGTTCAAGTGCTCATGG	GAAAAGTCCAATGGCAGGAA	240
TWSNP1385	contigs_12895	1192	G	A	ATTGAGCGTGAGGCTGATCT	TCTTCCCTCCTCTCCAACCT	150
TWSNP1386	contigs_12910	250	C	T	CGGAAAGTTGTCGGAGTTGT	AAATTGGAGGTGCAAACTGC	219
TWSNP1387	contigs_12981	44	A	T	GAGACGCACGGATTGAAGTC	TGGATTTGGAATTTGGAGAAA	208
TWSNP1388	contigs_13011	48	A	G	GAAGCGTTGAGGAGTGGAAG	TCAACTCCCCATCAAATCGT	202
TWSNP1389	contigs_13024	566	G	T	CTCATCGGAGTGGTCTTGGT	GAGACGGAAGAAGCTGAACG	238
TWSNP1390	contigs_13053	561	T	G	AGGGCAGAGACCTGTGAAGA	ACGCCAATGCTGTAATTTCC	213
TWSNP1391	contigs_13053	848	G	A	TGATTCAAAAAGGGGAGGAA	CTGCATGATCACGCCATAAG	207
TWSNP1392	contigs_13082	722	T	A	GTTGGCTCCTGAAGTTCCTG	TCTTCCTTAGGGGCATCCTT	243
TWSNP1393	contigs_13255	339	T	A	ATCATCATCATCCGGTTCAA	CTGGGAAATGAGGAAGATGG	138
TWSNP1394	contigs_13297	690	G	A	GAATCCGAATCCGAGTTTCA	GTTCAGGCTGCTGAGTGAGG	226
TWSNP1395	contigs_13358	85	C	G	CATCAAAGCAACAGGCAGAG	CTCGCTACCAAGAGGTGAGG	166
TWSNP1396	contigs_13400	77	C	G	CCATGTGAGGAGTTGAGGTG	GAAGAAGCTTAGGGCGAGGT	184
TWSNP1397	contigs_13413	88	G	A	TTGGTGTTGTTGTTGTTGTTTG	GAGGCTGAGGCAGGAGAATC	154
TWSNP1398	contigs_13446	98	C	T	AAGGTTCACTTCTCCCAGCA	CCTCCTAGAGCATCCACAGC	197
TWSNP1399	contigs_13484	300	A	G	TTGGGATGGAAGACGATGAT	AACCTTCAAGGGTTCCCAAG	224
TWSNP1400	contigs_13504	825	A	G	CTTGATTGGCCTCATGGAGT	ATGTGGCATCAACCGAAAGT	168
TWSNP1401	contigs_13527	615	G	A	CAATGGTGGCATCCTTCTCT	TCGAAGAGGCAGTGATGAGTT	186
TWSNP1402	contigs_13596	372	C	T	TCTGATATGGGGATGGAAGC	CACCATGAGCAATCTTTCCA	196
TWSNP1403	contigs_13674	306	A	G	AAACCACCACCAACAAGAGG	GACCCGAAGAAGGGTTCACT	194
TWSNP1404	contigs_13699	402	A	G	CTTCTCCGATTCGTTCTTCG	TGAGTGCAAGTCGTTCATCC	182
TWSNP1405	contigs_13716	665	A	T	GGTTTTGGGGAGGATACCAT	TGATACCGTGGGACATCCTT	237
TWSNP1406	contigs_13794	234	A	T	CCAAGCAAGTGGAAAAGCTC	CCAGAAATTTGTGTGCGTGA	223
TWSNP1407	contigs_13828	433	T	C	ATTGTGGCCTTACTGGCACT	TGCGTAACATCTGTGCTTCC	159
TWSNP1408	contigs_13840	337	G	T	ATGATTCCCCCTTCCCATAC	TACTTTGTGGGAGGCATGTG	222
TWSNP1409	contigs_13901	99	T	C	TGCTAGCATGATTGCAGCTT	CTCCCCCAGCAAAGCTATTT	190
TWSNP1410	contigs_13911	170	G	T	GAGCCACAAACCAGGAAAAA	GCATCACACCAACCAGCTTA	217
TWSNP1411	contigs_14033	417	G	A	AGCATAGATGTTGGGGCAAG	AAACAAACGGACCATTCCAG	192
TWSNP1412	contigs_14058	65	G	A	AAGTTTCATATGGCATTTCAACAG	GAACCAATGCAAGGGAAAAA	196
TWSNP1413	contigs_14082	686	G	A	GGTTGTTGGTGAACAACGTG	CAGCGTACACCGTGAAGAGA	228
TWSNP1414	contigs_14095	551	G	C	CAACCTGTCTCAACAGGGAAA	CTCCGCCTCAAAGTCTCATC	194
TWSNP1415	contigs_14134	104	T	G	AGCCACCTCTGCAACTTCTC	TGGATGAGAGTATCGAAAGTGAA	239
TWSNP1416	contigs_14165	1190	T	C	GGCTAGAAGCAAAGGACGTG	CAGGTCTTCGAGGCCTTATG	198
TWSNP1417	contigs_14315	52	A	C	TTTGTGGGTGGTGAAATTGA	TCCAACCTCCATGAGTCACA	182
TWSNP1418	contigs_14334	252	T	G	AGACAAAGAGGGGGTCGATT	ATCCAACGGCTCTGATTCTG	159
TWSNP1419	contigs_14364	64	C	A	GCGCTTCCCATCTATCAAAC	GCACGCCATTTTCATTTCTT	153
TWSNP1420	contigs_14385	182	T	C	CTGAACAACCTGCTCCTGAA	TTTGGGTTTGGTTTGTTCTTG	235
TWSNP1421	contigs_14407	46	G	C	CATCATCACGGGGTTGTTC	TCATGAACTCCACCACCAAA	172
TWSNP1422	contigs_14407	147	T	G	AGATCACCAACGAGGTGGAC	TAGCAGTCTGCAGAGCCAAA	210
TWSNP1423	contigs_14412	161	A	C	TTGGGTTGAGGACCGTAATC	GGTTTGGGGAAACTTGAAGC	177
TWSNP1424	contigs_14418	1224	C	T	AACAATGGGCCTGATTTGAC	AGGGTTCTTTTACCGCACAG	240
TWSNP1425	contigs_14418	1353	T	A	AAGAAAGTTGCTTCCGCAAA	CCCACAGTTTATTCGGCATC	228
TWSNP1426	contigs_14419	740	C	T	CACACCCAAGTTCTCCACCT	ACTCCGATCCCCTAGCTTTC	220
TWSNP1427	contigs_14420	352	G	T	CCATGACCAACACCCTCTCT	TGAGAAACTGGCAGCTGTTG	171
TWSNP1428	contigs_14524	157	G	A	CCACGGAAACACCTCTCAGT	TCCGTAAGAATTTGGCAAGC	200
TWSNP1429	contigs_14564	298	C	T	TGGTGTTGTGGCCAGTTTTA	ATGGATCCAAGGAACACTGC	201
TWSNP1430	contigs_14649	92	A	G	CCTAGTCGGGGAGTGAAACA	ATCGCTTAGGTTTCGGGTCT	203
TWSNP1431	contigs_14653	100	A	G	ACGAGGCTCCAGGTCTGTAA	TGTGCTGCTTGCTTTTGTTT	163
TWSNP1432	contigs_14660	572	T	G	AACTGGTTTGATCGGAATGC	TGTGACACCAGACCCTGCTA	204
TWSNP1433	contigs_14670	333	A	G	GTGCGATCCACTTGGAGAAT	AAGCTTCTCCAGAACCGTGA	182
TWSNP1434	contigs_14682	1058	A	C	TGCACCACTTCTAGGAGGAGA	TGGGGTCTTCTTGGTACAGC	163
TWSNP1435	contigs_14710	1144	T	C	CTCTCCGAACCTCTCCCTCT	GAGAAAAGCATGAGCGTTCC	190
TWSNP1436	contigs_14711	38	C	T	GATGGTACTGAATGGGAGGAG	TGTACTTTGCAGCGGCATTA	221
TWSNP1437	contigs_14923	107	T	C	TGGCCCTTGAGAACAATTTC	CTCAATTCCCTCCGTCCTTC	245
TWSNP1438	contigs_15034	293	A	G	AGCCTCAACAGCCTTGAAAA	TGCCAGACACTGCAGAGAAG	176
TWSNP1439	contigs_15051	34	G	A	GGAGTGTTTGGCTTCGGTTA	TTCCAAGGAGGAATTCAACG	203
TWSNP1440	contigs_15053	513	T	C	ACCAGGTCCTTTGCATTCAC	TCCAGATGTCCTTTCCCAAG	225
TWSNP1441	contigs_15126	56	C	T	TCAGTTCCCGAATCTGTTCC	GAAATTCTGCAACCGAAGGA	221
TWSNP1442	contigs_15140	80	C	T	CCTTGCGTTCCTTGCATTAT	TGAAGATCCAGCGTCACTTG	163
TWSNP1443	contigs_15168	65	A	G	CTGCCACATGCATACGAGTT	TTCCAATGGTGTGGGAAAAT	167
TWSNP1444	contigs_15177	77	A	T	TTGGAGTGCTTGAATTTTCG	TTGCAAAACTCTGCTGTTCG	152
TWSNP1445	contigs_15188	124	C	T	GGGAAGGAGAAGTGGGTCTC	CGACGAACTACGTGGGAAAT	167
TWSNP1446	contigs_15191	40	T	G	ATTTGTGGGTGCCATGGAGT	TCCTCGTCCTCATTCAAACC	154
TWSNP1447	contigs_15221	408	A	G	GTGCCAGCAATTCTGCTCTT	GCGGATGGAAATAGAAGCTG	176
TWSNP1448	contigs_15232	27	G	A	CCTTGGCCTCCCAAAGTG	GAGGCTGAGGCAGGAGAAT	173
TWSNP1449	contigs_15317	208	T	G	GCAAGGGCTCTTTTGATGAC	TTCCACTGCTTGAGTGTTGC	206
TWSNP1450	contigs_15325	411	T	A	TGTAGCTGGTTGGCTTTCCT	CTCGAGCAGTTGCAGAAGC	231
TWSNP1451	contigs_15332	118	G	A	CTCAAGTCATCGGGCAAACT	ATGCCATCAACAAACGTCAA	227
TWSNP1452	contigs_15371	464	T	C	TGTGTGGTTGTCTTGGGAAA	GAATAGCCGCACCTTTGGTA	217
TWSNP1453	contigs_15388	1457	C	T	GTTGCAGTGCTCAACAGGAA	CCCAAGAAACAAGGGAAACA	247
TWSNP1454	contigs_15402	1024	C	A	TGACAATGCACTTCTTGAGGA	GGGTGATGGATCAAAAGGTG	216
TWSNP1455	contigs_15404	628	C	A	CCCATTGGTTAAGTGCGTCT	TCTCTAACTCTGAGACTCCAAAGGA	189
TWSNP1456	contigs_15443	868	A	T	CAGTGCTGATTCCATCCAGA	CATAATTTGCCCCCAGCTTA	186
TWSNP1457	contigs_40778	143	G	T	GGGAAGGAGTTTGTGGTGAA	TCATCAACACCACCAGCATT	212
TWSNP1458	contigs_15540	123	G	C	CACACCCACCTTCTCCATTT	GGGAGTTTTGAGGATGGTGA	159
TWSNP1459	contigs_15587	259	T	C	AGACTTCGGCAACACTTTCG	GTCAGCTACTACGGCGATCC	180
TWSNP1460	contigs_15593	189	G	A	CGTCACCTCAAAATCCCCTA	TTCTTGTCTGTTGCCTCGTG	183
TWSNP1461	contigs_15630	28	A	G	ACAGGTACTAAGATGTTTCACTTCC	ACGTGGGAATCTGCGATAAG	160
TWSNP1462	contigs_15630	121	T	C	TTTCACTTCCCCACGTTACC	GGTGAGACCGTGTTTGGTTT	217
TWSNP1463	contigs_15631	1113	C	T	ATCCGAAATTGATGCAGAGC	TCAAATGTGAAGCGTCTTGC	217
TWSNP1464	contigs_15700	157	C	A	GCGACAAAAACGGACTCATC	CGGTTTTTGGAAGTCGTCAT	172
TWSNP1465	contigs_15750	223	G	C	TCATCCACTGGAGCATACCA	TGACTGAAAGCAGCATGAGG	223
TWSNP1466	contigs_15899	186	T	C	GCGAACTTTTCAGCCAACAT	TCGGGATCAAATGTAGAAGGA	165
TWSNP1467	contigs_15944	71	T	A	TGGTGAGAAAGTGAGTTCTGGA	GCCTGGACATCCTGTCGTAT	225
TWSNP1468	contigs_15968	148	T	C	GCCAAAGATTCCACCAAAAA	TCAGGTGAAGAAGGAGCAAGA	193
TWSNP1469	contigs_15991	216	G	A	AAACCCTCCTCACCGTACCT	TGCATCGGACGATCAGATAA	177
TWSNP1470	contigs_15991	387	G	A	CAAGGCTAGCTTCCGATACG	GACCATTGCAGAGCCCTAAA	209
TWSNP1471	contigs_16004	112	A	C	AGCTTTGCGATCCCTTTCTT	AACGACGGAGTTGGAATCAG	218
TWSNP1472	contigs_16285	177	C	G	TAAGGTGGCCTCAGTTCCAT	CGGTGGAGGAAATGTCAGAT	249
TWSNP1473	contigs_16288	128	A	T	CTCCGGAGCAATGTAACACA	ATTGATTGGTGGTTGGATGG	153
TWSNP1474	contigs_41166	137	A	C	CCAAAGGCACTCCTTGAAAC	GACCCAATTGAGACGGAAGA	193
TWSNP1475	contigs_16307	234	C	T	TCTCCATGCCTTTGAACCTC	AGATTGTTGTGGGGCATCAT	203
TWSNP1476	contigs_16313	189	T	C	GGTGTTCGATTGTGGTGTGA	ACCTCGCCACAAAGAGAGAA	229
TWSNP1477	contigs_16333	159	T	C	AGCTGATGGAGGAGTGTGCT	GGGAGAGGCTTCAGGGTATC	190
TWSNP1478	contigs_16392	43	C	T	GCGGGGTTAACAGACATGAG	CGATGGAGACTCCCACAAAT	150
TWSNP1479	contigs_16458	23	A	G	TTGGGGTGTTGCTGTACTTG	TCCAGTTCCAGCTCCTTGTT	174
TWSNP1480	contigs_16483	104	A	C	AACAACCCACCATCGAGTTC	GACATAGCCGGGTACTTGTCA	212
TWSNP1481	contigs_16504	418	T	A	CAATGCTTGCTGCCAGTTT	TTGGTATCCACCGCATCATA	250
TWSNP1482	contigs_16524	169	G	T	GTTGCGCATATTCCTCCTTT	GAAAAAGGCCATGCAGAGAG	248
TWSNP1483	contigs_16575	203	C	G	ATGTCCACCAAGCGAGAGAG	GCTCTGCACCTTGAATAGGC	183
TWSNP1484	contigs_16734	236	A	C	GGTTCGGTTTCAGTGAAGGA	TGCGACACTGTCATCAGTAGG	181
TWSNP1485	contigs_16752	507	T	C	GTGCACCCCCATCTGAATAC	AGACCTCGACCTTTCCCAGT	232
TWSNP1486	contigs_16762	223	A	G	CATAGCTCACTGCAGCCTCA	GCCCAGGAGTTTGAGACCAG	168
TWSNP1487	contigs_16899	78	C	A	TGCATAAACCATCAGAAGAACTG	TTATGCAAACCTGGGAAAGG	205
TWSNP1488	contigs_16925	129	C	A	CCTTCCATTTTTATCCAACCAA	CCTCCTCCAAATCCAACAGT	221
TWSNP1489	contigs_16937	50	G	A	CTGGAGTGCAGTGGTGTGAT	ACCACCCTGGGCAACATAG	191
TWSNP1490	contigs_17000	989	G	A	TGCAGAGTCATTGGAACTGG	ATAGCCATAGGTGCCGTGAC	201
TWSNP1491	contigs_17001	236	G	A	ACGGTTGCCTACTCCCTTTT	GGAAAGGTTGGCGAGGATA	243
TWSNP1492	contigs_17061	482	C	T	TGGCAAGCTCAAAGAAGACA	ACAACCAACTTCCCCCACTT	234
TWSNP1493	contigs_17128	288	C	T	ACGAGAGCATGAGGCTGTTT	CCCTTACACCAGCCTGAAAA	249
TWSNP1494	contigs_17130	677	C	G	GCTCGAGTGCTTGATTCCTC	AGTTGGAGGTGCTTCTGCAT	207
TWSNP1495	contigs_17134	749	A	G	GCCTTCATCTCCACCACAAT	GTCGATGAGGGTTTCGTGAT	209
TWSNP1496	contigs_17167	159	A	G	CCTCTCTCTCGTGGACGAAC	GATGTCGCCATCAAACAGTG	168
TWSNP1497	contigs_17167	317	G	A	TTCCGTGAGGGTTCCTTATG	GAAAAAGAGTTCTCGCAAAACC	181
TWSNP1498	contigs_17177	359	A	G	TTCTCCGACCTACGCTGTCT	CTTCCGAACCTAGGGTTTCC	226
TWSNP1499	contigs_17228	535	G	A	CAGCAGTGTCAAAAGCTCCA	CGGACGAAGAGGATCAAGAG	216
TWSNP1500	contigs_17228	738	C	T	AACATGCTCAACGCCCTTAC	AGCAAAATCGCTTCCAAAGA	228
TWSNP1501	contigs_17228	828	A	G	TCACGCACTGCTTTCAACTC	GAAGAAGCACCGAGCCATAG	231
TWSNP1502	contigs_17246	141	C	T	TCCATTGGGGACACAAGAAT	TAGCCATCAGGTCCTCTGGA	218
TWSNP1503	contigs_17291	502	C	T	TTCTTGCTGCTTGAACATGG	CCGGGGAACACTTACTCTGA	236
TWSNP1504	contigs_17295	174	A	G	AGCCAATGGTGCTGTGTCTA	TCAGGACTTGCAAGGGAAAC	174
TWSNP1505	contigs_17371	449	G	A	AAGCAACGAGTGACTGCTCA	AAGGCGTTGATTTCTGCATT	185
TWSNP1506	contigs_17411	86	A	C	GGCAACCGGAAACCTACTCT	ATTGCTGCCATTCCAAAAAC	226
TWSNP1507	contigs_17411	167	C	T	GGCAACCGGAAACCTACTCT	ATTGCTGCCATTCCAAAAAC	226
TWSNP1508	contigs_17413	99	A	C	GCTCCCGAGGTTTGAGAAG	CCTTGAACTCCGACAAGAGG	239
TWSNP1509	contigs_17528	69	C	T	GCTAAACCTTCAGGGAACCA	GGAAGGATGTTGTTGCCACT	178
TWSNP1510	contigs_17553	105	C	T	CCCGGAAACTTTTCCTCATT	AAGGGAGGTTGAGCAGGATT	213
TWSNP1511	contigs_17584	276	A	G	ATTTTGCAAGGCAACTCCAC	TACGTCCTCCAACAACACCA	236
TWSNP1512	contigs_17587	122	C	A	TTCGTTGGAAACGGGATTAC	TCACCTTAGGCCTGAAAACG	175
TWSNP1513	contigs_17620	749	G	C	CCCACAACCTAGGAGGATCA	TGTTGGTGATTCGAGAGCAG	224
TWSNP1514	contigs_17652	100	C	T	TGTTGGAGGAAAGGTCCAAG	GTTCAACTCCTCCCACTGGA	194
TWSNP1515	contigs_17663	420	G	C	GCCTTTCCTCTCCAGAATCC	AGTTGGGGTCCTGCTCTGT	179
TWSNP1516	contigs_17663	497	A	G	GCCTTTCCTCTCCAGAATCC	AGTTGGGGTCCTGCTCTGT	179
TWSNP1517	contigs_17674	220	C	T	AACATCCTCGTCATCCAAGG	ACTGGGTCTCTTCGCTCTCA	227
TWSNP1518	contigs_17733	405	T	C	TACCGTCTCGGCTCTCCTTA	GCTCTCACCAAGCAAGACCT	175
TWSNP1519	contigs_17860	43	G	A	GGCTGGTCTTGAACTCCTGA	CAGCCTGAGTGACAGAGCAA	220
TWSNP1520	contigs_17949	261	G	A	GCCCGTCTAAGCTCTTCCTT	CAGTGGGAGGATCGGTTCTA	155
TWSNP1521	contigs_17950	226	A	G	TGAAGATGCTAAGCGCAACA	CCATGGTCATGCTAGGAAGG	243
TWSNP1522	contigs_17973	228	A	G	CACTGGCTTGAGTGAGATGC	TGGCCAACTCATCTGTGTCT	179
TWSNP1523	contigs_18026	458	A	G	CTGACACCGGCCTAAGAAAA	CAAGACACTTATGACAGTTCAGTTACC	204
TWSNP1524	contigs_18055	24	A	T	TGATTCAAGGAAACCAGTTTTTG	GGGATAGTGACGAGGATGGA	197
TWSNP1525	contigs_18055	127	G	T	GGTCCTTCCAACACCTTCAA	CCCAACGGTGTTTCAAAGTT	234
TWSNP1526	contigs_18148	610	A	G	ACAGATGCCCCAATCAACTC	TGGAGCTCTCCTCATCCAAT	239
TWSNP1527	contigs_18243	183	C	T	GCGAGATCGATGAGCTTCTT	TGTCCTGCATCAGCATCTTC	247
TWSNP1528	contigs_18243	277	C	T	GCGAGATCGATGAGCTTCTT	TGTCCTGCATCAGCATCTTC	247
TWSNP1529	contigs_18259	41	T	C	CAATTTCGATGGTTGGTAAGG	TACCAGCGAGGAGGAAAGTC	221
TWSNP1530	contigs_18259	179	G	A	GAGGGTGCTCATACCTTCCA	TACCAGCGAGGAGGAAAGTC	176
TWSNP1531	contigs_18311	90	A	G	AAGAAAGTCAAAGAGCCTCTGC	GCACAAGTGGAACAAGCTCA	160
TWSNP1532	contigs_18505	174	T	C	AATTCGGTCTTGCCTGTGTC	TGAGGGACTCCAACTCAACC	216
TWSNP1533	contigs_18507	467	C	T	CGATTCTGGGGTGATTGTTC	CAGCCATCCAGTGACTCTCA	240
TWSNP1534	contigs_18534	598	A	G	CGCAAAACTGGAGCAGTAGA	CAGAAACATCCCCGTTCAGT	223
TWSNP1535	contigs_18646	94	C	T	TTTCTCTCTTCTCCGAATCACA	TGTTGGATTTCATGGGGTCT	153
TWSNP1536	contigs_18788	591	A	C	CCTCCCCTCTTCCTATGCTC	CTTGTCATGGTTGCTGGAGA	173
TWSNP1537	contigs_18820	360	T	G	CTCAACGGCGGAAGAGTTAG	TAAAAATCAGCCCCGATGTC	185
TWSNP1538	contigs_19243	270	A	G	TGATTTGGGCATGATTTTCA	AAAGCGTTTGGAGGAATTGA	223
TWSNP1539	contigs_18859	251	A	T	GAAGCGCAAGATCCTTTGTC	CCGTCATTATCGGGTTCATC	197
TWSNP1540	contigs_18907	163	T	C	CTTATCCCCAATTGCCACAC	TTTGAGCTTTTGCAGGCTTT	153
TWSNP1541	contigs_19592	381	G	T	CGAGCCTTCCATTTGTCATT	GACACGGTCTGGGACTTGAT	209
TWSNP1542	contigs_18947	383	T	C	GCCATAGCTCTTTGCAGACC	CCTGGGATGAACAAAGAGGA	162
TWSNP1543	contigs_18964	154	A	C	GATGCCAAGGAAGTGAAGGT	TGCAGGTATGATAGATTCCTTTG	188
TWSNP1544	contigs_18982	450	C	T	GGAAATGATGGCAGGAAGAA	GACAATCCTGCCAGGGAAAT	213
TWSNP1545	contigs_18995	224	A	G	GAGACGGAGCAAGATGAAGC	ACGCTGAATCCTCGCATATC	167
TWSNP1546	contigs_19003	146	C	T	AATCCTTCAGGATCGCATTG	GGGTTCTCCTTGGCTTCTTC	228
TWSNP1547	contigs_19006	219	C	T	TGGAAATTGAGGATGCAAGA	GCAAGGCAGAGGACTACTGG	221
TWSNP1548	contigs_19022	531	A	G	TCCAAAAACTGAGGCGACAT	TCCAAAACCACTTGGCTGTA	223
TWSNP1549	contigs_41415	175	T	C	AAAGATGTTGAGCTTCCACCA	CCAATGGAGATTCCAAAAGC	151
TWSNP1550	contigs_19098	284	G	A	CCCTGAAGCTCTTGGAGTTG	CATCCTCCCACCTCGTTCT	177
TWSNP1551	contigs_19117	104	T	G	GGTGGTTAGGTTGGGGAAGT	AATGAACAAAGCCTCCAAGAAA	150
TWSNP1552	contigs_19158	337	G	A	CCATTCACTGCCAATTGTTG	GATGCACAGTCCGTCAAAGA	218
TWSNP1553	contigs_19319	545	T	C	ACTGCAAGGACCAGTTCGAC	CTCGGACCTCGTCATCATTT	206
TWSNP1554	contigs_19404	180	G	A	AGCACCTAAGCCTGGTCAGA	AATGGAAATCACGACCTTGC	176
TWSNP1555	contigs_19510	461	T	G	TACTCTCGCTGATGGTGGTG	ATCGAATCGCACATCAACCT	203
TWSNP1556	contigs_19780	232	C	T	GCTGGCAGAGGTTGATTCAT	TGCTTGCAATAGAAGGCTGTT	191
TWSNP1557	contigs_19886	379	C	T	GTAGGGCTTGTCGGTCTTGA	ACCTCTGCTTTGCATCCATC	220
TWSNP1558	contigs_20076	29	G	C	CTCCAGCTGACATCGACAGG	GCATCCTTGGTAAGGCTGAG	182
TWSNP1559	contigs_20106	421	A	G	GACAAAGGAGTTCCGTCCAA	TCTCAATGTCACCACGAAGC	235
TWSNP1560	contigs_20243	692	T	C	ATGGCCAAAGGATTCAAGTG	AAACACCAGCAGCCATATCC	246
TWSNP1561	contigs_20272	246	C	T	GCAACTCATCCAAAGGAAGC	GCTCGTCAGAGGGGTAACTG	242
TWSNP1562	contigs_20294	35	G	C	CCTCCTCCTCCTCCATCACT	GGATTGAAAATGTGGGGCTA	240
TWSNP1563	contigs_20347	308	G	C	ACCATGACCCACCTCTACCA	TTCCCTGACCAAGCATTACC	249
TWSNP1564	contigs_20464	173	A	T	GGGACGGAGAAGGTTAGCTC	GTTTGCGGTACGGTCGTC	186
TWSNP1565	contigs_20525	422	C	A	GTGAAGGTTACGGTGGAGGA	CTTGCCACATGTTCTCCTGA	204
TWSNP1566	contigs_20664	329	G	A	ATCTCGACCTTCCTGCACAT	AAAGGCAGCTTCAGCATCAT	206
TWSNP1567	contigs_20668	546	C	T	AAGGTGCCTCAGCAAGAAAA	TCGTCCTCCAAGAACAATCC	194
TWSNP1568	contigs_20679	114	A	G	CCTGGGAGGTGTGAATTGAT	TCATCGCAGGTCTCTTACCC	178
TWSNP1569	contigs_20687	396	C	G	GGGAGGAAAAACAGGAAAAGA	TGATGGTGAGGTAGGGGAGT	172
TWSNP1570	contigs_20786	262	A	G	CATACGCGCCTTTCCTCTAC	ACTCTCTGCCAACGTCATCC	240
TWSNP1571	contigs_20884	120	C	T	GACAGCACCTGCTTCAACTG	GTCCGACACGTCATCATTGT	205
TWSNP1572	contigs_20928	380	G	C	TCAAAGCTACCCAAAGGAATG	CGGAGTTGGAGTTTGAAGGA	193
TWSNP1573	contigs_20971	493	C	A	ACGCCAAAGGTTGATAATGC	ACTTCGGGATCCAGTGTCTG	155
TWSNP1574	contigs_21027	479	A	T	AACAAGGGGATGCATAGCAG	TGACCTGCAAGAGAAGCTGA	193
TWSNP1575	contigs_21037	264	A	G	TTCTTCGCCAGTTTCATCCT	AACGGAGTTCGAATCACCAC	203
TWSNP1576	contigs_21048	416	T	C	TCCAATGCAGGATCTCCTCT	TTCTTGACCCTTGCATCTGA	178
TWSNP1577	contigs_21084	317	T	C	CTGCGGGATTCTCCATTCTA	CATGCCCTCGTAATGACCTT	179
TWSNP1578	contigs_21192	30	C	T	GTTGCAGTGAGCCGAGATTG	GTTTTGCCATGTTGGCTAGG	189
TWSNP1579	contigs_21218	1026	G	A	TTCCCAGTCAATGTGTGCAT	GAAGATGGTGGCTTCCAAGA	249
TWSNP1580	contigs_21301	139	C	T	GGAACTCCGGAAAGCAGTG	GTACAAGCCCTCGCAGAGAT	242
TWSNP1581	contigs_21481	593	T	A	AGCACATCAAGAAGGGTTGC	GCAAGAAGCCTGCAGAAGAT	247
TWSNP1582	contigs_21517	210	A	G	GAACCCCACTTGAGGAATCA	CAGCATGCAGTGGTGAGTCT	216
TWSNP1583	contigs_21520	408	C	T	CAAGGAGCTCTTCGACAAGG	CTCGTTCAACCCCTTCATGT	172
TWSNP1584	contigs_21529	473	C	A	AAGGCTTCTAAATTCCCTCCA	GGAGGTGCTGGTTTGGATGT	155
TWSNP1585	contigs_21655	268	T	C	TCCTCATCCCTGAAAACAGC	GAGGCTTCGCTGAAGAAAGA	158
TWSNP1586	contigs_21666	77	A	T	GACGGCTTGGTCCCAATAAT	ATGATGAAAAGCCTGCCAAT	158
TWSNP1587	contigs_21728	83	T	A	CTGGAGGCCATTGAGAAGAG	GCAAAAATGCCATAACAGCA	154
TWSNP1588	contigs_21756	358	C	G	CGGATGCAATGGATGATGTA	CAGGAGTGTTGCCCAATTTC	213
TWSNP1589	contigs_21779	447	C	G	ATGGCACCTCCTTTTCCTTT	TGGATTGGGATATGACCACA	183
TWSNP1590	contigs_21987	163	T	C	ACCGAACTCAATCGAACCAC	ATCGAGGACGGAAGAGAGGT	225
TWSNP1591	contigs_22048	95	G	C	ATTTCACCAACACGCCTCTC	GGTTGTCTTCCACCCTCAGA	155
TWSNP1592	contigs_22133	604	C	T	CAACCAGTGGACCAGGTCTT	GGCCATGACTCAAGTTCCTC	235
TWSNP1593	contigs_22232	49	A	G	ATCTCCACCTCCCTCTCTCC	CAAGTTGGAGATCCCAGGAA	171
TWSNP1594	contigs_22331	360	G	C	AAATGCAACTTGCCAGCTCT	GTCATGCCTTTGCAATTTCC	172
TWSNP1595	contigs_22502	125	T	C	GCAGCAAAGCACACTCAAGA	ACGTGACCGAATCAAAAACC	250
TWSNP1596	contigs_22511	399	G	A	AGTGTCCCCTTTCCTCTTCG	CACGGCGGTTTTACTGACTT	211
TWSNP1597	contigs_22512	237	T	C	GCTGCATTCCTTACGCCTAC	AAGGGTGTATGCCAATGCTC	183
TWSNP1598	contigs_22548	263	A	G	GGAGTGGGAAGAGGAGGAAC	TGTTGCCGAAGTAAAGCACA	240
TWSNP1599	contigs_22655	108	G	A	ACCGCTGAACGCATCTAAGT	CGCTTCTTCCGATCTCTCAC	168
TWSNP1600	contigs_22669	282	T	C	AGGCCTTCTTTGGAGTGGTT	AAAGCAGCTCTTGAAGCTCAG	217
TWSNP1601	contigs_22758	155	A	T	CCCTGCTCAATCTCCTCATC	TTTGGTCCGATTTGGCTAAC	223
TWSNP1602	contigs_22766	164	G	C	CCAACACATCCAGAGAGCAA	TATCGCGTTTATCCGAGACC	208
TWSNP1603	contigs_22805	65	G	A	CTCCGCCTACGTCGTCCT	CCACCGAGGACGTAAATCTT	186
TWSNP1604	contigs_22806	162	G	A	CGAAATGCAATCATTCATGG	GTTTGAGGATTTGGGGTTCA	166
TWSNP1605	contigs_22820	524	T	C	GCATTTGTAGGGTTGGCACT	CCAACCCAAGCTATTTGCTC	249
TWSNP1606	contigs_22948	389	G	T	TTCTGTCAATTTCCGCAGTG	GTGAAGGGTTAAGGAGGTGTC	194
TWSNP1607	contigs_23054	313	C	T	CTCGTTCTCTTGCAACGTCA	ACTGGCAATCTCCGTGAATC	163
TWSNP1608	contigs_23054	403	T	C	AGGGCAGTCACTCTCCCTTT	CACGACAGCAGTCACAAGGT	188
TWSNP1609	contigs_23069	219	A	G	AAGACGGTTTGCAGCACTCT	GCATGGTGGATCTTCTTGGT	197
TWSNP1610	contigs_23069	297	C	T	AAGACGGTTTGCAGCACTCT	AGCCACGTCTGGAGCATTAT	221
TWSNP1611	contigs_23154	722	A	T	TGTTAAACCCGTGGTTCCTC	AGGTTGAGCAACAACCAACC	250
TWSNP1612	contigs_23159	91	C	A	GTTCTCTTTCGCCAACAAGC	ATTGGTATGGTACGGCCACA	152
TWSNP1613	contigs_23243	328	C	T	GTCGAGAGCGGTTTTAGTCG	GCGGTTTTTATTTGCGATCT	246
TWSNP1614	contigs_23321	206	T	C	TGACGATGACTTTCGTGAGC	TGGTGAAATCAGTGGGAACA	161
TWSNP1615	contigs_23322	51	C	T	CCCTCATTTTCATCCTTTGC	TGTCGATGATTTTGCTGGAG	237
TWSNP1616	contigs_23322	419	A	G	GCACTGTCAACCTTCCGTTT	GACAGCAAAATTTTCAAGTCTGA	236
TWSNP1617	contigs_23502	259	C	T	GACGAAAGGGGAGTGAATGA	TTGACACCAAATGCCAATGT	190
TWSNP1618	contigs_23505	324	G	A	CGATTCCAAGTCCTCTCTGC	CCTCACTCTCCAGCTGCTTC	218
TWSNP1619	contigs_23510	179	A	G	CGGTGAAGGAGAACAAGCTC	CTCAACGATCTCAACCAGCA	191
TWSNP1620	contigs_23648	28	A	C	CCGAAACAATTGGGGAGATA	CCCTTGCTCCCTCATTCC	250
TWSNP1621	contigs_23648	133	G	A	AAGACGAAACCCACCACAAC	CTCCCTTGCTCCCTCATTC	228
TWSNP1622	contigs_23681	199	T	C	CAGGAGAACTTTCCCATCCA	GGAAAACCATTGAGGGGATT	230
TWSNP1623	contigs_23847	29	A	G	AGCGAGATGAAAGTCACTGGA	AGGGAAGCCTTGACCTTGAG	248
TWSNP1624	contigs_23876	215	A	G	GGAGGAGCCAATTCACACTC	CTTGGTCTTGCAGCATTTTG	223
TWSNP1625	contigs_23956	95	G	A	TGCAGAACCTGCAAAGAAGA	AATCACCAATTGCATCCACA	150
TWSNP1626	contigs_24093	51	G	A	TCGGAATGGCAAAGATGAAT	GGCCGCTTCTAAGCCTATTT	164
TWSNP1627	contigs_24333	172	C	T	GACGCAGAAGTCGTGGAAGT	CCCCATCAACAAATTCAACC	160
TWSNP1628	contigs_24347	159	G	A	AGGAGCGACGAAGGTTTCTT	GCCAGTACCCCTCGCAAC	182
TWSNP1629	contigs_24377	204	A	G	GTACCCACTCCACACCCAAC	ATGTTTGGGCAGAGAAATCG	190
TWSNP1630	contigs_24498	173	C	A	ATCACCGTTCTCCTCAATCG	TTGAGTATCGACCCGATTCC	219
TWSNP1631	contigs_24509	152	G	A	CGCCTCAGCCTCCTGAGTA	AGGAGTTCAAGGCTGCAGTG	156
TWSNP1632	contigs_24563	93	A	G	GTGATGGTGAAGGTGGAGGT	TGCATTTGCATTTTGCCTTA	158
TWSNP1633	contigs_24660	258	T	C	CATATTCAAAGGGGCATTCG	AGTAGCAAGTGGGACCGAGA	212
TWSNP1634	contigs_24688	180	A	G	TCTCTTTGCATTCGCTCTGA	GGAGTGTTGGAGGAGACGAC	189
TWSNP1635	contigs_43559	34	G	A	CCGGGAAGCAAGAGAAAAAT	GTCACGTGCCTGGTAAACTG	227
TWSNP1636	contigs_24714	106	A	G	TCACGTGACATTGGCATTTT	CATCCATCCCATCAACATGA	221
TWSNP1637	contigs_24857	66	A	G	TCAACCGAGCAAGACAACAA	CATCCCTCTCAGGATCTCCA	162
TWSNP1638	contigs_24970	145	T	C	CGAACTTGAAGGAGGCTGTC	GCCGAGTTTCATGATGAGGT	209
TWSNP1639	contigs_25013	189	A	G	TTTTCCGGACTCCCTTACCT	AAGCGGCTTGACATGATTCT	220
TWSNP1640	contigs_25272	454	T	A	GAGGAACAACCGAGCAGAAG	CGATCCTTGGTCCTCTCAAG	242
TWSNP1641	contigs_25341	556	A	G	CCGGAAAATCAGGTTCAAGA	CCTGTGGGAAGAGGTTGAAA	159
TWSNP1642	contigs_25541	90	A	T	CCAATCAAAACCCATCGTCT	CCTGTAATTGGGTGGGAATG	162
TWSNP1643	contigs_25671	116	T	C	TGAACCATGAAGAAATCCAAAA	GGGTAATGCTGGCCTTGTAA	218
TWSNP1644	contigs_25730	108	C	T	CCCCTAGAGGGGTTTCTGAG	TTAAAACCAGGGTGCGACTC	168
TWSNP1645	contigs_25730	208	G	A	CCCCTAGAGGGGTTTCTGAG	TTAAAACCAGGGTGCGACTC	168
TWSNP1646	contigs_25762	203	A	T	GTCAATGAATCCGCTTTGCT	GGCATCCAAGGGAATAGCTT	161
TWSNP1647	contigs_25771	476	T	C	AAGCAAAAGCCTCCACTCAA	AGCATCGCCTTCTGTGAGTT	250
TWSNP1648	contigs_25968	118	G	A	ATTCGGAGAACGGAGGAAGT	GGATCGTGATGCGGAATTAG	161
TWSNP1649	contigs_26189	185	G	A	GCCGATGATTTCAGAACCTC	CCTTGCTTTTGTGTTCTGTGG	191
TWSNP1650	contigs_43590	270	T	A	TGTGGTTTCAGTGTTGACTTGA	CTCATCCGTACCCCATCCT	155
TWSNP1651	contigs_26283	105	C	T	AAAACATCATTGCATGTGAAGG	GAGCCATAGCTCTGGACGAA	154
TWSNP1652	contigs_26363	120	G	A	AGATAAGGCTTGCCGAGGAC	TGCTCAAGCAATTTCACCAG	232
TWSNP1653	contigs_26363	238	C	A	AAGGTTCTTGGGTGGAAGGT	AAGGGTCACCGACAAAGATG	157
TWSNP1654	contigs_26666	202	A	G	CTCCTCCACCACACCTCAAT	TGGATGCAGGTCATTCGATA	171
TWSNP1655	contigs_26717	341	G	A	CATTCCAGTAATGCGAGCAA	TGTTGCAGAGGGAGATACCC	179
TWSNP1656	contigs_26739	48	A	G	GGTTGTGTCCATGGGGTATG	CAAAAGCAGCTTGGTCTTCC	169
TWSNP1657	contigs_26953	90	A	G	CCAGCTGGATCCATTCAAGA	TCAGGCAATCACGAAATTCA	172
TWSNP1658	contigs_27225	125	T	A	AAGCTCAGCGTTTGCTTCTC	GTTACAGCAGCTTGGGGAAA	204
TWSNP1659	contigs_27225	286	G	A	ACCTGAACCAGCGAAACAAG	TGTGCCTGACAATGTCGATT	233
TWSNP1660	contigs_27282	209	C	G	CAGTTTGCCAGTTTCCTGGT	CCCAAAAAGCATTCTTCCAA	201
TWSNP1661	contigs_27297	55	G	A	GTCAGGCTGGTCTCGAACTC	AGGAGAATCGCTTGAACCTG	236
TWSNP1662	contigs_27399	231	G	T	TCAATTGCAGGGCTTTAACC	CACGAGGTGGTGAGATCAGA	214
TWSNP1663	contigs_27495	162	T	C	GAGAGGAGCAACCATGGAAA	CTTTGTTGGCCACCATTTCT	170
TWSNP1664	contigs_27585	398	A	G	TCCACACGATGGTCATGATT	AACCAGCCCGACCTTAAACT	194
TWSNP1665	contigs_27729	292	T	G	CCCAGCAGACATCTCAACAA	TTCGGAATGCAAGGCTACAT	179
TWSNP1666	contigs_28019	329	G	A	TGCCTTCCCTCTTCAGTCAC	CAGGATTTGCACGACCTTTT	205
TWSNP1667	contigs_28022	169	C	T	GAAAGCATGGCAATGTTGAA	CTCTTTCCTCACCCCATTGA	173
TWSNP1668	contigs_28078	65	A	C	TAAAGCAATGGTGGCAATGA	TGGTGAGCTCTTCGGTTTCT	173
TWSNP1669	contigs_28268	130	G	A	AGAGCTGCAGCCAGACTTTC	AGGGACCCGTTCCTACAGTT	216
TWSNP1670	contigs_28409	140	A	G	CCCAAAGGAGAATGGTTCAA	CGAGCATTCTTGCAAATCAA	178
TWSNP1671	contigs_28735	23	G	C	CCTCGCTAGAAGTTTCCACTTA	AGGAGGCCCTGTGGTAGATT	249
TWSNP1672	contigs_28735	235	A	G	TTTGGTGGCAAACGTATGAA	AGAGAGAGAGGAGGCCCTGT	159
TWSNP1673	contigs_28807	214	T	C	TCATGCCACTAGGTCCAGGT	CACCCAAATCTCATGTTGAAA	242
TWSNP1674	contigs_29040	152	A	G	CGGATCAAGCAAGTGGAACT	AAACGTGAAAATCGGTGAGG	220
TWSNP1675	contigs_29258	287	G	A	CTCTCCGGAACAGAGGCATA	TGTCTTAGCAGCCACACGAG	162
TWSNP1676	contigs_29315	49	A	C	TAGATCGGTGCGGTTTTACG	CCTGGCCCTTTACCTTACCT	165
TWSNP1677	contigs_29463	281	A	G	CAAAGCCATAGCTAGAGAAAGCA	GCAGGGCAAAGAAACTTCAG	193
TWSNP1678	contigs_29724	319	A	G	TCATCCCGAGTGACGTTGTA	GGTCGTTGGCTTGTTTGAAG	151
TWSNP1679	contigs_29772	190	A	G	AAGCCTTCCAGTTTTGAGCA	AACATCCCCTGTTTTTGCTG	166
TWSNP1680	contigs_30050	306	G	A	AGGGATCCTTTTGGCCTTTA	GCCTCTCTTTTGAACTTCAGC	152
TWSNP1681	contigs_30055	106	T	A	CCACCTTCCGTGAATGACTT	ACCTGCAGTTTGACCTGGAC	173
TWSNP1682	contigs_30127	95	G	A	GATTGCATCTTGAGGGTGGT	CTCCTTCCAAACCATGCCTA	196
TWSNP1683	contigs_30127	245	T	C	TACGGATGCAGCAGAAAGTG	CCAGCATAGCTTCCACCTGT	167
TWSNP1684	contigs_30133	44	C	G	CCAGGATTCCCTCAGTAACG	ACCCACTTTGAGCTGCATTC	243
TWSNP1685	contigs_30341	195	T	C	TTCCAGCAATGACTGTGAGC	GGGACTTGCAAATGATCCAG	191
TWSNP1686	contigs_30435	191	A	G	ACATCATCGATTGCAAAGCA	TGGTTTCTTCCTCTTGAGGTG	186
TWSNP1687	contigs_30472	437	A	C	TTCAGCCTCTCCTCGACTTC	TCACTTCACGATCGGATCAA	164
TWSNP1688	contigs_30477	40	G	A	CATGGGAGTACAGATATCTCTTTGATA	TATCCAAAAGGCAGGCAATC	214
TWSNP1689	contigs_30611	177	T	C	GGAGTACAGTGGCACGATCA	AAGGCAGGAAGATTGCTTGA	204
TWSNP1690	contigs_30718	136	A	G	TCTCTCTCAACCTTTTGACTCCT	CAATTGAAGGCAGAAATGGAA	158
TWSNP1691	contigs_30788	205	A	G	TTTCGAATTTCCTTCCGTTG	TGTGTGCTCTTCAATGCTTTC	163
TWSNP1692	contigs_30829	99	C	T	TAAGGAGGATGGGGAATTGG	CTTTCTCATCCTGCGACCTC	194
TWSNP1693	contigs_30935	38	T	G	CTGGTCGGAGCCGAGTTT	GTTCCATCGGTGCTCAATG	229
TWSNP1694	contigs_31092	186	T	C	CAAATCGAAAACCCTTGGAA	TTCGCCAAAACCTAGAGGAA	162
TWSNP1695	contigs_32276	61	C	T	GAAGGTTTTGAGTGGGGTTG	GAGTCGCCAACTGAAGTTCC	182
TWSNP1696	contigs_31325	105	A	T	AGGTGGAGCTTGCTGAAGAA	ATCCAACCCACCAACAAAGA	176
TWSNP1697	contigs_31437	163	A	C	CCAAGCAAATCCCTTGAAAC	GATCTGGGGGAGAAGATGGT	195
TWSNP1698	contigs_31561	450	G	C	ACGTCGGGGAGGACTTTC	CGTCTCCCTCTCCCTCTTCT	215
TWSNP1699	contigs_31568	166	T	G	TGTAATTTCTCGCCCTTGCT	GGAAACCCTGATCTGTGCAT	196
TWSNP1700	contigs_31737	150	T	G	CATGACCGATCCTAACCACA	TTGGAATTGAATGGAGAAGGA	173
TWSNP1701	contigs_32435	169	T	C	TTGGCACTGGAAAATGATGA	GCAAGTGACCCTTCTCGAAC	229
TWSNP1702	contigs_32611	127	A	G	GGTCGTTCTGCACGAGTTCT	CCCGTCATCGGAAACTAAAA	223
TWSNP1703	contigs_32809	60	G	A	TGATGACGAGGAAAGTGACG	TTTTTCCAGCTGCTTTTCGT	244
TWSNP1704	contigs_33019	151	A	G	ACAAGTTCGTAGGCCACCAC	GAACGGATGATTGCGAGAGT	200
TWSNP1705	contigs_33019	238	C	T	ACAAGTTCGTAGGCCACCAC	ACTCGACATCGACCGAGAAC	216
TWSNP1706	contigs_33019	430	A	G	TTCCTGAAAGCGGACAAATC	AAGACCCGTCAGAAGGAACA	182
TWSNP1707	contigs_33038	39	G	C	ACCCTTGGATGAGGATACCA	AGAGACTTGGCCGCTGATAA	195
TWSNP1708	contigs_33064	296	T	C	GTCCCTTGCACAAACCTCTC	AAGCTTCGAGGAGGAGGAAG	214
TWSNP1709	contigs_33435	235	T	C	AGCCACCATCATCGGTAAAG	CTCGGAGTACCCAACACGAT	237
TWSNP1710	contigs_33696	247	C	G	TCCACCATAACCACGAACAA	CGTCCTTCAATGCAAGATCA	225
TWSNP1711	contigs_33872	142	C	G	CGTGTGAATGACGAATGGTT	AAGGTCGACCCGAGTCAATA	161
TWSNP1712	contigs_34944	27	A	G	GGGCATCCTGGTGCATATAG	ACTGGATGGGGAGGAAAATC	158
TWSNP1713	contigs_33949	104	A	G	CGTCTTTGAAAGCCCCTAAA	ACGACACCCTCCAACAAGAC	237
TWSNP1714	contigs_34236	369	G	A	ACCATCCAAGAGTGCCAAAG	GGAAGCGTGGAAAGAGACTG	244
TWSNP1715	contigs_34514	40	G	A	CCTCGCGTACAACCATCAAC	TGTTTTGTGGTTTGGAAGAGC	153
TWSNP1716	contigs_34781	120	C	A	TGCTCACGATACTCCCTTCC	CACGATAATTCCCCATTTGC	198
TWSNP1717	contigs_35367	108	C	G	GCACTTGTAGAAACGCTCCA	GCAAAGTGGTGATGACGAGA	225
TWSNP1718	contigs_35434	35	T	C	GGAGCGAGTTGAAGCTGAGT	CCACGATCCTTCGTTCTCTC	151
TWSNP1719	contigs_35720	136	G	A	GACCTTCCAGGCAATCTTCA	GGCTTTTTCAGAACTCCTTCA	226
TWSNP1720	contigs_35900	157	C	T	GGTTGCCATCATCACCTTCT	TTCGCCATACTGAGGAGGAT	154
TWSNP1721	contigs_40227	50	A	C	CCCTCTTGCTGACTCTCCTC	GCCCACTGTCCAGCATTATT	209
TWSNP1722	contigs_36302	75	G	C	TGAGAAGTTCAGCGGCTACA	ACGTCACAATCACCAACGAC	153
TWSNP1723	contigs_36624	33	C	G	AGGGTGAGGAAACAGCTCAA	TGGTGTCTCCATCTTCTCGTT	209
TWSNP1724	contigs_36624	199	T	C	CCTTTGGAAGAAAGGGGAAG	AAGCCGTGCAAGAAAAACC	235
TWSNP1725	contigs_36827	175	T	C	AACCCAAAGAAGGGGAAGAA	GAACTCGACCTCACCCTCAG	233
TWSNP1726	contigs_43967	126	T	C	GTGCCATTGCAACAGAACTC	AACAGTTTCGACCCATTTGC	185
TWSNP1727	contigs_37083	193	G	C	GGCCAAACTTGATCGAAAGA	ATGAATGACAACCCCTCCAA	238
TWSNP1728	contigs_37147	28	T	C	CACCAGTAGATTTCAACTTTGTGC	CAAGGTTGTTGGTCATGTGC	194
TWSNP1729	contigs_37671	23	T	G	AGAGAAAGTCTCCACCACCA	CAGCTACCAGAACAGGCAAA	230
TWSNP1730	contigs_37748	22	A	G	GGTGGATGTGCTGAAAATAGG	CGCTTAGCGTCTTCGATCTT	164
TWSNP1731	contigs_37887	137	A	C	TGTTCACTCCCAAAATGCAA	GCCAAGGGTAAGTTGTTGCT	194
TWSNP1732	contigs_46512	145	C	G	GGTGCCTAAATATAGCAGTGTCTT	CAGAAGTGGGAGTCCCTCAG	166
TWSNP1733	contigs_38296	71	G	A	GGTTCTGCTTTTGGTTCTGG	CAAGGCTATGGTGATGCAGA	196
TWSNP1734	contigs_38500	93	G	C	ATTCACAACAACGCAGCAAG	CGACTGAAGGATTGGATGCT	213
TWSNP1735	contigs_38715	221	C	T	CTCGTCCTCGTCTTCTCCAC	GGAGAAAACACGTGGCATAAA	181
TWSNP1736	contigs_38882	220	C	T	ATTTTCTGCTTCTCCCAGCA	GCGAGGTAGTTGAACCCAGA	155
TWSNP1737	contigs_47663	97	A	T	TTTCACCAGTGAACCAAAAGC	ATCTACCACGCCCAGATCAC	157
TWSNP1738	contigs_39221	188	A	G	AGACCATGTCGAGGACCAAC	GACACCAGCGCAACTAACAA	184
TWSNP1739	contigs_39246	142	C	T	CCTTTCCTGCACGATGTTTT	CTGATGGCACTGATGAATGG	201
TWSNP1740	contigs_7192	800	A	G,C	CTTGACGCCCACTGTTGTTA	GCGGCTATTTGTTCTCCTTG	186
TWSNP1741	contigs_8070	289	C	A,T	AAGTTCCCAACAACCACTGC	GTCATGGGCCAAGTCAAGAT	248
TWSNP1742	contigs_8413	463	G	T,C	GCGGAAATAAAGCTCAAAGC	TGGCAGCATCCACTTTCATA	226
TWSNP1743	contigs_8785	535	T	G,A	CAACGATGCTCCCATTTTCT	GATGCATGTTGCTCATGGTC	217
TWSNP1744	contigs_11131	421	A	G,C	GACAGGCGCATTGTGATAAA	ATCAGATCCCGCATTAGCTG	240
TWSNP1745	contigs_15509	120	A	T,C	GTGGTGCAATCACAGCTCAC	CTGGGCAACATGGTGAAAC	158

## Sheet: Sheet2
contigs_24695	516	C	G,T
contigs_26224	268	G	T,A
contigs_37083	193	G	C,A
